# Supplementary material for: Transcriptome analysis of virulence-differentiated Fusarium oxysporum f. sp. cucumerinum isolates during cucumber colonisation reveals pathogenicity profiles
Source: BMC Genomics. 2019 Jul 10;20:570. doi: 10.1186/s12864-019-5949-x (PMC6622004; doi:10.1186/s12864-019-5949-x)
Supplement: Supplementary file 1 — Statistics of the assembly quality of the transcriptome of Foc in vitro samples. (XLSX 13 kb) [file 12864_2019_5949_MOESM1_ESM.xlsx]

## Sheet: Sheet1
Table A1-1. The assembly quality of the transcriptome of Foc in vitro samples
Sample	Total Number	Total Length	Mean Length	N50	N70	N90	GC(%)
InVir 0h-1	27454	33051271	1203	2320	1442	475	50.28
InVir 0h-2	27324	33294087	1218	2347	1473	478	50.24
InVir 0h-3	27143	32905424	1212	2382	1484	470	50.29
WT 0h-1	28599	31726737	1109	2192	1336	411	50.32
WT 0h-2	26036	31642675	1215	2338	1451	483	50.26
WT 0h-3	28938	33160827	1145	2241	1394	431	50.24
Letters ‘WT’ and ‘InVir’ represent the wild strain foc-3b (low virulence) and virulence variation Ra-4 (high virulence), respectively. The number after the letters represent the sampling times.

## Sheet: Sheet2
Table A1-2. The quality of the unigene of Foc in vitro samples
Sample	Total Number	Total Length	Mean Length	N50	N70	N90	GC(%)
InVir 0h-1	22266	30611340	1374	2412	1551	592	50.29
InVir 0h-2	22391	30947517	1382	2419	1571	603	50.24
InVir 0h-3	22104	30623362	1385	2470	1591	591	50.31
WT 0h-1	23451	29438772	1255	2279	1452	504	50.32
WT 0h-2	21166	29362383	1387	2423	1567	609	50.28
WT 0h-3	23561	30777193	1306	2325	1496	541	50.25
All-Unigene	29806	50130317	1681	3146	2016	801	50.03
Letters ‘WT’ and ‘InVir’ represent the wild strain foc-3b (low virulence) and virulence variation Ra-4 (high virulence), respectively. The number after the letters represent the sampling times.
