# Supplementary material for: Transcriptome analysis of virulence-differentiated Fusarium oxysporum f. sp. cucumerinum isolates during cucumber colonisation reveals pathogenicity profiles
Source: BMC Genomics. 2019 Jul 10;20:570. doi: 10.1186/s12864-019-5949-x (PMC6622004; doi:10.1186/s12864-019-5949-x)
Supplement: Supplementary file 4 — KEGG analysis of the transcriptome of Foc in vitro samples. (XLSX 16 kb) [file 12864_2019_5949_MOESM4_ESM.xlsx]

## Sheet: Sheet1
Table A2. KEGG analysis of the transcriptome of the wild type WT strain in vitro samples
No.	Pathway	gene number (Proportion,%)	Level 1	Level 2
1	Metabolic pathways	4485 (28.89%)	Metabolism	Global and overview maps
2	Biosynthesis of secondary metabolites	1859 (11.98%)	Metabolism	Global and overview maps
3	Biosynthesis of antibiotics	1211 (7.8%)	Metabolism	Global and overview maps
4	MAPK signaling pathway - yeast	1115 (7.18%)	Environmental Information Processing	Signal transduction
5	RNA transport	677 (4.36%)	Genetic Information Processing	Translation
6	Carbon metabolism	593 (3.82%)	Metabolism	Global and overview maps
7	Endocytosis	571 (3.68%)	Cellular Processes	Transport and catabolism
8	Biosynthesis of amino acids	514 (3.31%)	Metabolism	Global and overview maps
9	Purine metabolism	484 (3.12%)	Metabolism	Nucleotide metabolism
10	Ribosome	460 (2.96%)	Genetic Information Processing	Translation
11	RNA degradation	430 (2.77%)	Genetic Information Processing	Folding, sorting and degradation
12	Cell cycle - yeast	423 (2.72%)	Cellular Processes	Cell growth and death
13	Protein processing in endoplasmic reticulum	408 (2.63%)	Genetic Information Processing	Folding, sorting and degradation
14	Amino sugar and nucleotide sugar metabolism	376 (2.42%)	Metabolism	Carbohydrate metabolism
15	Spliceosome	356 (2.29%)	Genetic Information Processing	Transcription
16	Oxidative phosphorylation	346 (2.23%)	Metabolism	Energy metabolism
17	Meiosis - yeast	341 (2.2%)	Cellular Processes	Cell growth and death
18	Peroxisome	328 (2.11%)	Cellular Processes	Transport and catabolism
19	Starch and sucrose metabolism	324 (2.09%)	Metabolism	Carbohydrate metabolism
20	Regulation of mitophagy - yeast	303 (1.95%)	Cellular Processes	Transport and catabolism
21	Pyrimidine metabolism	301 (1.94%)	Metabolism	Nucleotide metabolism
22	Tryptophan metabolism	300 (1.93%)	Metabolism	Amino acid metabolism
23	Glycine, serine and threonine metabolism	293 (1.89%)	Metabolism	Amino acid metabolism
24	Glycerophospholipid metabolism	285 (1.84%)	Metabolism	Lipid metabolism
25	Pyruvate metabolism	283 (1.82%)	Metabolism	Carbohydrate metabolism
26	mRNA surveillance pathway	279 (1.8%)	Genetic Information Processing	Translation
27	Glycolysis / Gluconeogenesis	266 (1.71%)	Metabolism	Carbohydrate metabolism
28	Alanine, aspartate and glutamate metabolism	259 (1.67%)	Metabolism	Amino acid metabolism
29	Lysine degradation	251 (1.62%)	Metabolism	Amino acid metabolism
30	Fatty acid metabolism	245 (1.58%)	Metabolism	Global and overview maps
31	Ribosome biogenesis in eukaryotes	228 (1.47%)	Genetic Information Processing	Translation
32	beta-Alanine metabolism	227 (1.46%)	Metabolism	Metabolism of other amino acids
33	Ubiquitin mediated proteolysis	227 (1.46%)	Genetic Information Processing	Folding, sorting and degradation
34	Fatty acid degradation	225 (1.45%)	Metabolism	Lipid metabolism
35	Phagosome	210 (1.35%)	Cellular Processes	Transport and catabolism
36	Homologous recombination	208 (1.34%)	Genetic Information Processing	Replication and repair
37	Arginine and proline metabolism	206 (1.33%)	Metabolism	Amino acid metabolism
38	Valine, leucine and isoleucine degradation	206 (1.33%)	Metabolism	Amino acid metabolism
39	Cysteine and methionine metabolism	199 (1.28%)	Metabolism	Amino acid metabolism
40	Phenylalanine metabolism	198 (1.28%)	Metabolism	Amino acid metabolism
41	Propanoate metabolism	196 (1.26%)	Metabolism	Carbohydrate metabolism
42	Tyrosine metabolism	193 (1.24%)	Metabolism	Amino acid metabolism
43	Pentose and glucuronate interconversions	189 (1.22%)	Metabolism	Carbohydrate metabolism
44	Butanoate metabolism	187 (1.2%)	Metabolism	Carbohydrate metabolism
45	Aminoacyl-tRNA biosynthesis	185 (1.19%)	Genetic Information Processing	Translation
46	Cyanoamino acid metabolism	177 (1.14%)	Metabolism	Metabolism of other amino acids
47	Fructose and mannose metabolism	173 (1.11%)	Metabolism	Carbohydrate metabolism
48	Glyoxylate and dicarboxylate metabolism	171 (1.1%)	Metabolism	Carbohydrate metabolism
49	Ubiquinone and other terpenoid-quinone biosynthesis	169 (1.09%)	Metabolism	Metabolism of cofactors and vitamins
50	Inositol phosphate metabolism	157 (1.01%)	Metabolism	Carbohydrate metabolism
51	Glutathione metabolism	157 (1.01%)	Metabolism	Metabolism of other amino acids
52	Methane metabolism	153 (0.99%)	Metabolism	Energy metabolism
53	Ether lipid metabolism	152 (0.98%)	Metabolism	Lipid metabolism
54	Glycerolipid metabolism	146 (0.94%)	Metabolism	Lipid metabolism
55	ABC transporters	141 (0.91%)	Environmental Information Processing	Membrane transport
56	Galactose metabolism	141 (0.91%)	Metabolism	Carbohydrate metabolism
57	2-Oxocarboxylic acid metabolism	137 (0.88%)	Metabolism	Global and overview maps
58	DNA replication	132 (0.85%)	Genetic Information Processing	Replication and repair
59	Nucleotide excision repair	131 (0.84%)	Genetic Information Processing	Replication and repair
60	Citrate cycle (TCA cycle)	131 (0.84%)	Metabolism	Carbohydrate metabolism
61	Steroid biosynthesis	131 (0.84%)	Metabolism	Lipid metabolism
62	Basal transcription factors	130 (0.84%)	Genetic Information Processing	Transcription
63	Longevity regulating pathway - multiple species	126 (0.81%)	Organismal Systems	Aging
64	Fatty acid biosynthesis	123 (0.79%)	Metabolism	Lipid metabolism
65	Phosphatidylinositol signaling system	119 (0.77%)	Environmental Information Processing	Signal transduction
66	Biosynthesis of unsaturated fatty acids	118 (0.76%)	Metabolism	Lipid metabolism
67	Taurine and hypotaurine metabolism	114 (0.73%)	Metabolism	Metabolism of other amino acids
68	Pentose phosphate pathway	106 (0.68%)	Metabolism	Carbohydrate metabolism
69	N-Glycan biosynthesis	103 (0.66%)	Metabolism	Glycan biosynthesis and metabolism
70	Arginine biosynthesis	103 (0.66%)	Metabolism	Amino acid metabolism
71	Histidine metabolism	101 (0.65%)	Metabolism	Amino acid metabolism
72	Various types of N-glycan biosynthesis	100 (0.64%)	Metabolism	Glycan biosynthesis and metabolism
73	Terpenoid backbone biosynthesis	97 (0.62%)	Metabolism	Metabolism of terpenoids and polyketides
74	Porphyrin and chlorophyll metabolism	95 (0.61%)	Metabolism	Metabolism of cofactors and vitamins
75	Proteasome	93 (0.6%)	Genetic Information Processing	Folding, sorting and degradation
76	Nitrogen metabolism	92 (0.59%)	Metabolism	Energy metabolism
77	Aflatoxin biosynthesis	92 (0.59%)	Metabolism	Biosynthesis of other secondary metabolites
78	Pantothenate and CoA biosynthesis	89 (0.57%)	Metabolism	Metabolism of cofactors and vitamins
79	Folate biosynthesis	89 (0.57%)	Metabolism	Metabolism of cofactors and vitamins
80	Sphingolipid metabolism	88 (0.57%)	Metabolism	Lipid metabolism
81	Base excision repair	88 (0.57%)	Genetic Information Processing	Replication and repair
82	Non-homologous end-joining	85 (0.55%)	Genetic Information Processing	Replication and repair
83	Glycosylphosphatidylinositol(GPI)-anchor biosynthesis	83 (0.53%)	Metabolism	Glycan biosynthesis and metabolism
84	Nicotinate and nicotinamide metabolism	82 (0.53%)	Metabolism	Metabolism of cofactors and vitamins
85	RNA polymerase	80 (0.52%)	Genetic Information Processing	Transcription
86	Phenylalanine, tyrosine and tryptophan biosynthesis	77 (0.5%)	Metabolism	Amino acid metabolism
87	Sulfur metabolism	76 (0.49%)	Metabolism	Energy metabolism
88	AGE-RAGE signaling pathway in diabetic complications	73 (0.47%)	Human Diseases	Endocrine and metabolic diseases
89	Fatty acid elongation	71 (0.46%)	Metabolism	Lipid metabolism
90	Biotin metabolism	71 (0.46%)	Metabolism	Metabolism of cofactors and vitamins
91	Mismatch repair	70 (0.45%)	Genetic Information Processing	Replication and repair
92	Thiamine metabolism	63 (0.41%)	Metabolism	Metabolism of cofactors and vitamins
93	One carbon pool by folate	60 (0.39%)	Metabolism	Metabolism of cofactors and vitamins
94	Lysine biosynthesis	59 (0.38%)	Metabolism	Amino acid metabolism
95	Other glycan degradation	56 (0.36%)	Metabolism	Glycan biosynthesis and metabolism
96	Ascorbate and aldarate metabolism	53 (0.34%)	Metabolism	Carbohydrate metabolism
97	Valine, leucine and isoleucine biosynthesis	50 (0.32%)	Metabolism	Amino acid metabolism
98	Sulfur relay system	49 (0.32%)	Genetic Information Processing	Folding, sorting and degradation
99	Regulation of autophagy	48 (0.31%)	Cellular Processes	Transport and catabolism
100	Protein export	43 (0.28%)	Genetic Information Processing	Folding, sorting and degradation
101	Riboflavin metabolism	43 (0.28%)	Metabolism	Metabolism of cofactors and vitamins
102	Staurosporine biosynthesis	43 (0.28%)	Metabolism	Biosynthesis of other secondary metabolites
103	Vitamin B6 metabolism	41 (0.26%)	Metabolism	Metabolism of cofactors and vitamins
104	Hippo signaling pathway -multiple species	40 (0.26%)	Environmental Information Processing	Signal transduction
105	Arachidonic acid metabolism	40 (0.26%)	Metabolism	Lipid metabolism
106	alpha-Linolenic acid metabolism	39 (0.25%)	Metabolism	Lipid metabolism
107	Selenocompound metabolism	38 (0.24%)	Metabolism	Metabolism of other amino acids
108	Synthesis and degradation of ketone bodies	32 (0.21%)	Metabolism	Lipid metabolism
109	SNARE interactions in vesicular transport	30 (0.19%)	Genetic Information Processing	Folding, sorting and degradation
110	Atrazine degradation	23 (0.15%)	Metabolism	Xenobiotics biodegradation and metabolism
111	Lipoic acid metabolism	19 (0.12%)	Metabolism	Metabolism of cofactors and vitamins
112	Penicillin and cephalosporin biosynthesis	18 (0.12%)	Metabolism	Biosynthesis of other secondary metabolites
113	C5-Branched dibasic acid metabolism	16 (0.1%)	Metabolism	Carbohydrate metabolism
114	Glycosaminoglycan degradation	15 (0.1%)	Metabolism	Glycan biosynthesis and metabolism
115	Linoleic acid metabolism	14 (0.09%)	Metabolism	Lipid metabolism
116	Carotenoid biosynthesis	12 (0.08%)	Metabolism	Metabolism of terpenoids and polyketides
117	Glycosphingolipid biosynthesis - globo series	12 (0.08%)	Metabolism	Glycan biosynthesis and metabolism
118	Sesquiterpenoid and triterpenoid biosynthesis	10 (0.06%)	Metabolism	Metabolism of terpenoids and polyketides
119	Other types of O-glycan biosynthesis	9 (0.06%)	Metabolism	Glycan biosynthesis and metabolism
120	Indole diterpene alkaloid biosynthesis	8 (0.05%)	Metabolism	Biosynthesis of other secondary metabolites
121	Cutin, suberine and wax biosynthesis	6 (0.04%)	Metabolism	Lipid metabolism
122	Caffeine metabolism	6 (0.04%)	Metabolism	Biosynthesis of other secondary metabolites
123	Monobactam biosynthesis	5 (0.03%)	Metabolism	Biosynthesis of other secondary metabolites
124	beta-Lactam resistance	4 (0.03%)	Human Diseases	Antimicrobial resistance
125	D-Arginine and D-ornithine metabolism	4 (0.03%)	Metabolism	Metabolism of other amino acids
126	Diterpenoid biosynthesis	4 (0.03%)	Metabolism	Metabolism of terpenoids and polyketides
127	Carbapenem biosynthesis	3 (0.02%)	Metabolism	Biosynthesis of other secondary metabolites
The KEGG Pathway analysis is divided into three levels. Percentage of unigenes in a pathway from among all the genes with KEGG pathway annotation (15,524).
