# Supplementary material for: Transcriptome analysis of virulence-differentiated Fusarium oxysporum f. sp. cucumerinum isolates during cucumber colonisation reveals pathogenicity profiles
Source: BMC Genomics. 2019 Jul 10;20:570. doi: 10.1186/s12864-019-5949-x (PMC6622004; doi:10.1186/s12864-019-5949-x)
Supplement: Supplementary file 5 — All DEGs of the two strains in Planta compared to vegetative growth. (XLSX 944 kb) [file 12864_2019_5949_MOESM5_ESM.xlsx]

## Sheet: InV 0h vs InVIir 24h
Table A3-1 All DEGs of the highly virulent strain InVir in planta at 24 hai compared to vegetative growth
GeneID	geneLength	Means-InVir 0h	Means-InVir 24h	log2Ratio(InVir 24h/InVir 0h)	Up-Down-Regulation(I_24h/I_0h)	Probability	KEGG Orthology	GO Component	GO Function	GO Process	Blast nr
Unigene10053_All	350	0.01	607.963	15.8917	Up	0.998746	-	GO:0016021//integral component of membrane	GO:0022891//substrate-specific transmembrane transporter activity	GO:0055085//transmembrane transport	gi|587683850|gb|EWZ30455.1|/1.54671e-60/hypothetical protein FOZG_15938 [Fusarium oxysporum Fo47]
Unigene11900_All	456	0.01	233.347	14.5102	Up	0.996238	K01487|1|1e-08|59.3|ela:UCREL1_8805|guanine deaminase [EC:3.5.4.3]	GO:0016021//integral component of membrane	GO:0022891//substrate-specific transmembrane transporter activity	GO:0055085//transmembrane transport	gi|587673784|gb|EWY96117.1|/3.53572e-86/hypothetical protein FOYG_04946 [Fusarium oxysporum FOSC 3-a]
Unigene1636_All	242	3.33667	70201.4	14.3608	Up	1	-	-	-	-	-
Unigene12206_All	251	0.01	154.763	13.9178	Up	0.993954	K01487|1|2e-09|60.8|ela:UCREL1_8805|guanine deaminase [EC:3.5.4.3]	GO:0016021//integral component of membrane	GO:0022891//substrate-specific transmembrane transporter activity	GO:0055085//transmembrane transport	gi|587683850|gb|EWZ30455.1|/1.67704e-43/hypothetical protein FOZG_15938 [Fusarium oxysporum Fo47]
Unigene12448_All	268	0.01	150.563	13.8781	Up	0.993793	-	GO:0016021//integral component of membrane	GO:0022891//substrate-specific transmembrane transporter activity	GO:0055085//transmembrane transport	gi|587683850|gb|EWZ30455.1|/4.23561e-42/hypothetical protein FOZG_15938 [Fusarium oxysporum Fo47]
Unigene10907_All	656	0.01	110.427	13.4308	Up	0.991187	-	-	GO:0004553//hydrolase activity, hydrolyzing O-glycosyl compounds	GO:0005975//carbohydrate metabolic process	gi|902733567|gb|KNB05136.1|/2.53501e-128/hypothetical protein FOXG_07492 [Fusarium oxysporum f. sp. lycopersici 4287]
Unigene2075_All	405	1.36333	12295.2	13.1387	Up	0.999923	-	-	-	-	gi|302886334|ref|XP_003042057.1|/1.64595e-14/predicted protein [Nectria haematococca mpVI 77-13-4]
Unigene11926_All	306	0.01	88.8167	13.1166	Up	0.989163	-	GO:0016021//integral component of membrane	GO:0022891//substrate-specific transmembrane transporter activity	GO:0055085//transmembrane transport	gi|591464158|gb|EXL95624.1|/6.97246e-50/hypothetical protein FOIG_11752 [Fusarium oxysporum f. sp. cubense tropical race 4 54006]
CL582.Contig4_All	220	0.01	88.2633	13.1076	Up	0.989093	K03231|1|2e-31|134|pgr:PGTG_14858|elongation factor 1-alpha	-	GO:0003746//translation elongation factor activity;GO:0005525//GTP binding;GO:0003924//GTPase activity	GO:0006414//translational elongation	gi|582960116|gb|EWC48307.1|/5.73508e-31/elongation factor 1-alpha [Drechslerella stenobrocha 248]
Unigene16411_All	204	0.01	78.1433	12.9319	Up	0.987754	K05972|1|1e-25|114|fpu:FPSE_02431|acetylxylan esterase [EC:3.1.1.72]	GO:0005576//extracellular region;GO:0016021//integral component of membrane	-	-	gi|587685026|gb|EWZ31631.1|/1.12514e-31/hypothetical protein FOZG_14754 [Fusarium oxysporum Fo47]
Unigene5694_All	668	4.64667	28170.8	12.5657	Up	0.999839	-	-	-	-	gi|595490930|gb|EXX74627.1|/1.09152e-41/hypothetical protein RirG_049370 [Rhizophagus irregularis DAOM 197198w]
Unigene12907_All	277	0.01	59.6033	12.5412	Up	0.983628	-	GO:0016021//integral component of membrane	GO:0022891//substrate-specific transmembrane transporter activity	GO:0055085//transmembrane transport	gi|475665327|gb|EMT63119.1|/1.06628e-45/Putative quinate permease [Fusarium oxysporum f. sp. cubense race 4]
CL3378.Contig2_All	1537	1.86	10683.9	12.4879	Up	0.999776	-	-	-	-	gi|449538864|gb|EMD30335.1|/1.10022e-44/hypothetical protein CERSUDRAFT_61265, partial [Gelatoporia subvermispora B]
Unigene3276_All	260	0.01	57.1067	12.4794	Up	0.982837	-	-	-	-	gi|590022523|gb|EXK24381.1|/1.50898e-36/hypothetical protein FOMG_18888 [Fusarium oxysporum f. sp. melonis 26406]
Unigene6459_All	375	0.01	46.48	12.1824	Up	0.978766	-	-	-	-	-
Unigene12930_All	322	0.01	46.1767	12.1729	Up	0.978661	K01199|1|3e-08|57.4|pcs:Pc15g00210|glucan endo-1,3-beta-D-glucosidase [EC:3.2.1.39];K11294|2|8e-08|55.8|erc:Ecym_6201|nucleolin;K14807|4|2e-07|54.3|pan:PODANSg6854|ATP-dependent RNA helicase DDX51/DBP6 [EC:3.6.4.13]	-	-	-	gi|590044268|gb|EXK46126.1|/2.61419e-52/hypothetical protein FOMG_04341 [Fusarium oxysporum f. sp. melonis 26406]
Unigene15073_All	298	0.01	45.6867	12.1576	Up	0.978395	-	-	-	-	gi|902745238|gb|KNB16805.1|/2.25463e-48/hypothetical protein FOXG_14859 [Fusarium oxysporum f. sp. lycopersici 4287]
Unigene5632_All	1434	0.48	2140.67	12.1227	Up	0.99932	K02938|1|2e-21|104|tms:TREMEDRAFT_42201|large subunit ribosomal protein L8e	-	-	-	gi|661186290|emb|CDH51652.1|/4.50147e-45/rml2p [Lichtheimia corymbifera JMRC:FSU:9682]
Unigene16005_All	248	0.01	39.12	11.9337	Up	0.974241	-	-	GO:0003824//catalytic activity	GO:0008152//metabolic process	gi|587658381|gb|EWY80772.1|/1.92356e-39/hypothetical protein FOYG_16696 [Fusarium oxysporum FOSC 3-a]
Unigene1061_All	229	0.01	38.23	11.9005	Up	0.973575	-	-	-	-	-
Unigene11009_All	350	0.16	607.667	11.891	Up	0.998102	K01728|1|5e-21|99.8|afm:AFUA_8G05910|pectate lyase [EC:4.2.2.2];K05747|3|9e-09|58.9|mtm:MYCTH_2298055|Wiskott-Aldrich syndrome protein	GO:0005576//extracellular region	GO:0030570//pectate lyase activity	-	gi|475673360|gb|EMT70471.1|/3.58232e-41/Pectate lyase E [Fusarium oxysporum f. sp. cubense race 4]
Unigene14922_All	262	0.01	33.3767	11.7046	Up	0.969694	K08165|1|7e-06|49.3|ndi:NDAI_0E00280|MFS transporter, DHA2 family, multidrug resistance protein	GO:0016021//integral component of membrane	-	GO:0055085//transmembrane transport	gi|902748002|gb|KNB19569.1|/2.18403e-27/hypothetical protein FOXG_16823 [Fusarium oxysporum f. sp. lycopersici 4287]
CL2954.Contig1_All	1306	2.51	7904.86	11.6208	Up	0.998844	-	-	-	-	gi|599417414|ref|XP_007415543.1|/2.33954e-31/hypothetical protein MELLADRAFT_92712 [Melampsora larici-populina 98AG31]
Unigene12921_All	253	0.01	31.41	11.617	Up	0.967593	K09780|1|3e-19|93.6|nhe:NECHADRAFT_19889|uncharacterized protein	-	-	-	gi|591489788|gb|EXM19469.1|/9.17931e-42/hypothetical protein FOTG_12520 [Fusarium oxysporum f. sp. vasinfectum 25433]
CL1126.Contig3_All	2257	0.01	26.3367	11.3629	Up	0.96065	K06685|1|3e-21|104|pgu:PGUG_02067|MOB kinase activator 1	-	-	-	gi|587671415|gb|EWY93756.1|/0/hypothetical protein FOYG_06803 [Fusarium oxysporum FOSC 3-a]
Unigene13869_All	220	0.01	25.3967	11.3104	Up	0.95913	K15532|1|2e-39|160|nhe:NECHADRAFT_40704|unsaturated rhamnogalacturonyl hydrolase [EC:3.2.1.172]	-	GO:0016787//hydrolase activity	-	gi|584126590|gb|EWG36009.1|/1.78299e-40/hypothetical protein FVEG_00179 [Fusarium verticillioides 7600]
Unigene8623_All	913	0.01	25.3467	11.3076	Up	0.959025	-	GO:0016021//integral component of membrane	-	-	gi|591506636|gb|EXM35899.1|/2.83584e-128/hypothetical protein FOTG_00263 [Fusarium oxysporum f. sp. vasinfectum 25433]
Unigene818_All	398	0.01	25.0467	11.2904	Up	0.958423	K01190|1|4e-25|113|afm:AFUA_1G16700|beta-galactosidase [EC:3.2.1.23]	-	-	-	gi|591489559|gb|EXM19248.1|/3.29075e-71/beta-galactosidase [Fusarium oxysporum f. sp. vasinfectum 25433]
Unigene15086_All	255	0.01	23.22	11.1812	Up	0.954563	-	-	-	-	gi|477519127|gb|ENH71308.1|/1.32857e-32/hypothetical protein FOC1_g10006165 [Fusarium oxysporum f. sp. cubense race 1]
Unigene11396_All	283	0.01	22.8833	11.1601	Up	0.953883	K08139|1|5e-15|79.7|dha:DEHA2C11374g|MFS transporter, SP family, sugar:H+ symporter;K15196|3|3e-14|77.0|afv:AFLA_020970|transcription factor IIIB 90 kDa subunit	GO:0016021//integral component of membrane	GO:0022891//substrate-specific transmembrane transporter activity	GO:0055085//transmembrane transport	gi|591484152|gb|EXM14173.1|/6.64479e-48/hypothetical protein FOTG_17424 [Fusarium oxysporum f. sp. vasinfectum 25433]
Unigene11597_All	356	0.01	22.4967	11.1355	Up	0.953092	K00505|1|6e-58|222|fgr:FGSG_11528|tyrosinase [EC:1.14.18.1]	-	-	-	gi|587734561|gb|EXA32277.1|/9.31143e-66/tyrosinase [Fusarium oxysporum f. sp. pisi HDV247]
Unigene3484_All	1101	1.62667	3625.66	11.1221	Up	0.997142	-	-	-	-	gi|685953664|ref|XP_009270499.1|/1.49327e-23/hypothetical protein J056_003247 [Wallemia ichthyophaga EXF-994]
CL2681.Contig2_All	1644	0.01	21.12	11.0444	Up	0.949729	K18174|1|2e-58|227|fpu:FPSE_05898|cytochrome c oxidase assembly factor 2	-	-	-	gi|587749777|gb|EXA47493.1|/9.36373e-114/hypothetical protein FOVG_04579 [Fusarium oxysporum f. sp. pisi HDV247]
Unigene16282_All	268	0.01	21.1067	11.0435	Up	0.949722	-	-	-	-	gi|587739152|gb|EXA36868.1|/2.39955e-45/hypothetical protein FOVG_12752 [Fusarium oxysporum f. sp. pisi HDV247]
Unigene11884_All	203	0.01	19.58	10.9352	Up	0.945729	-	-	-	-	gi|902745238|gb|KNB16805.1|/4.14152e-34/hypothetical protein FOXG_14859 [Fusarium oxysporum f. sp. lycopersici 4287]
Unigene16507_All	211	0.01	19.58	10.9352	Up	0.945729	K01811|1|4e-22|103|fpu:FPSE_11964|alpha-D-xyloside xylohydrolase [EC:3.2.1.177]	-	GO:0030246//carbohydrate binding;GO:0004553//hydrolase activity, hydrolyzing O-glycosyl compounds	GO:0005975//carbohydrate metabolic process	gi|902727148|gb|KNA98716.1|/1.4624e-31/alpha-D-xyloside xylohydrolase [Fusarium oxysporum f. sp. lycopersici 4287]
Unigene11126_All	328	0.523333	1019.56	10.9279	Up	0.995608	-	-	-	-	gi|459284116|gb|AGG54052.1|/4.60083e-41/Six11 [Fusarium oxysporum f. sp. lycopersici]
Unigene8220_All	560	1.89667	3535.7	10.8643	Up	0.995825	-	-	-	-	gi|813214636|dbj|GAO47198.1|/9.76711e-60/hypothetical protein G7K_1408-t1 [Saitoella complicata NRRL Y-17804]
CL2341.Contig1_All	3693	0.0833333	149.527	10.8092	Up	0.989352	K01198|1|0.0|997|fgr:FGSG_13881|xylan 1,4-beta-xylosidase [EC:3.2.1.37]	GO:0016021//integral component of membrane;GO:0005634//nucleus	GO:0008270//zinc ion binding;GO:0000981//RNA polymerase II transcription factor activity, sequence-specific DNA binding;GO:0003677//DNA binding	GO:0006357//regulation of transcription from RNA polymerase II promoter	gi|584143879|gb|EWG53177.1|/0/hypothetical protein FVEG_11663 [Fusarium verticillioides 7600]
Unigene11741_All	227	0.01	17.6867	10.7884	Up	0.939571	K01811|1|7e-38|155|fgr:FGSG_08797|alpha-D-xyloside xylohydrolase [EC:3.2.1.177]	-	GO:0030246//carbohydrate binding;GO:0004553//hydrolase activity, hydrolyzing O-glycosyl compounds	GO:0005975//carbohydrate metabolic process	gi|902727148|gb|KNA98716.1|/1.40248e-37/alpha-D-xyloside xylohydrolase [Fusarium oxysporum f. sp. lycopersici 4287]
Unigene758_All	757	0.596667	1041.32	10.7692	Up	0.99462	K04487|1|3e-21|102|abe:ARB_05732|cysteine desulfurase [EC:2.8.1.7];K01183|3|3e-07|48.1|nfi:NFIA_038360|chitinase [EC:3.2.1.14];K12481|5|7e-07|54.7|psq:PUNSTDRAFT_144973|rabenosyn-5	-	GO:0009055//electron carrier activity	-	gi|342880344|gb|EGU81506.1|/9.08328e-113/hypothetical protein FOXB_07982 [Fusarium oxysporum Fo5176]
CL67.Contig8_All	4215	0.01	16.4	10.6795	Up	0.934415	K03251|1|0.0|1125|fgr:FGSG_01314|translation initiation factor 3 subunit D	GO:0016282//eukaryotic 43S preinitiation complex;GO:0005852//eukaryotic translation initiation factor 3 complex;GO:0033290//eukaryotic 48S preinitiation complex	GO:0003743//translation initiation factor activity	GO:0001731//formation of translation preinitiation complex;GO:0006446//regulation of translational initiation	gi|475668939|gb|EMT66725.1|/0/Eukaryotic translation initiation factor 3 subunit D [Fusarium oxysporum f. sp. cubense race 4]
Unigene12847_All	258	0.01	16.2933	10.6701	Up	0.934009	K18339|1|7e-31|132|pcs:Pc22g00220|2-keto-3-deoxy-L-rhamnonate aldolase [EC:4.1.2.53];K18103|5|6e-11|66.2|mgr:MGG_07462|L-threo-3-deoxy-hexylosonate aldolase [EC:4.1.2.54]	-	-	-	gi|587714945|gb|EWZ86282.1|/1.08161e-42/hypothetical protein FOWG_11323 [Fusarium oxysporum f. sp. lycopersici MN25]
Unigene13818_All	238	0.01	15.5467	10.6024	Up	0.930786	K00698|1|6e-24|109|fpu:FPSE_01920|chitin synthase [EC:2.4.1.16]	GO:0016021//integral component of membrane	GO:0004100//chitin synthase activity	GO:0006031//chitin biosynthetic process	gi|342873484|gb|EGU75651.1|/9.04498e-29/hypothetical protein FOXB_13839 [Fusarium oxysporum Fo5176]
Unigene8933_All	307	0.01	15.4567	10.594	Up	0.930331	-	-	-	-	gi|477509908|gb|ENH63196.1|/1.7766e-48/hypothetical protein FOC1_g10009089 [Fusarium oxysporum f. sp. cubense race 1]
Unigene17082_All	238	0.01	14.7967	10.5311	Up	0.927318	-	GO:0042597//periplasmic space	GO:0016829//lyase activity	-	gi|587735480|gb|EXA33196.1|/2.37475e-37/hypothetical protein FOVG_15559 [Fusarium oxysporum f. sp. pisi HDV247]
CL663.Contig5_All	8315	0.01	14.6	10.5118	Up	0.926296	K01530|1|0.0|2597|fgr:FGSG_00595|phospholipid-translocating ATPase [EC:3.6.3.1]	GO:0016021//integral component of membrane	GO:0005524//ATP binding;GO:0004012//phospholipid-translocating ATPase activity;GO:0000287//magnesium ion binding	GO:0045332//phospholipid translocation	gi|591494601|gb|EXM24149.1|/0/hypothetical protein FOTG_08651 [Fusarium oxysporum f. sp. vasinfectum 25433]
Unigene12036_All	202	0.01	14.4033	10.4922	Up	0.925336	-	-	-	-	-
CL2300.Contig3_All	2319	0.01	14.3133	10.4831	Up	0.924909	K11884|1|8e-128|458|fpu:FPSE_03383|RNA-binding protein PNO1	GO:0005743//mitochondrial inner membrane;GO:0016021//integral component of membrane	-	GO:0000001//mitochondrion inheritance	gi|587672451|gb|EWY94792.1|/0/hypothetical protein FOYG_07355 [Fusarium oxysporum FOSC 3-a]
Unigene11784_All	365	0.01	14.2033	10.472	Up	0.924376	-	-	-	-	gi|829103358|gb|KLO80201.1|/8.39233e-51/uncharacterized protein LW93_6398 [Fusarium fujikuroi]
Unigene14074_All	224	0.01	14.1167	10.4632	Up	0.923844	-	-	-	-	-
Unigene774_All	455	0.01	13.8833	10.4391	Up	0.92266	-	-	GO:0003824//catalytic activity	-	gi|475674462|gb|EMT71568.1|/1.30521e-80/Fluoroacetate dehalogenase [Fusarium oxysporum f. sp. cubense race 4]
Unigene3875_All	490	1.51	2094.11	10.4376	Up	0.992567	-	-	-	-	gi|67538150|ref|XP_662849.1|/6.28134e-10/hypothetical protein AN5245.2 [Aspergillus nidulans FGSC A4]
Unigene6681_All	367	0.01	13.8633	10.4371	Up	0.922541	-	-	-	-	gi|591491784|gb|EXM21407.1|/1.01836e-64/hypothetical protein FOTG_10928 [Fusarium oxysporum f. sp. vasinfectum 25433]
Unigene4851_All	1060	0.433333	592.49	10.4171	Up	0.991439	K03381|1|0.0|640|fgr:FGSG_03349|catechol 1,2-dioxygenase [EC:1.13.11.1]	-	GO:0018576//catechol 1,2-dioxygenase activity;GO:0008199//ferric iron binding	GO:0009712//catechol-containing compound metabolic process;GO:0055114//oxidation-reduction process	gi|475674244|gb|EMT71350.1|/0/Catechol 1,2-dioxygenase [Fusarium oxysporum f. sp. cubense race 4]
Unigene2282_All	434	0.116667	156.403	10.3887	Up	0.986522	-	GO:0016021//integral component of membrane	-	GO:0006950//response to stress	gi|477518526|gb|ENH70739.1|/9.2686e-66/Sphingoid long-chain base transporter RSB1 [Fusarium oxysporum f. sp. cubense race 1]
CL2351.Contig1_All	1899	0.106667	139.763	10.3557	Up	0.98538	K11131|1|0.0|593|fpu:FPSE_03174|H/ACA ribonucleoprotein complex subunit 4 [EC:5.4.99.-]	-	GO:0003723//RNA binding;GO:0009982//pseudouridine synthase activity	GO:0001522//pseudouridine synthesis;GO:0006396//RNA processing	gi|475667355|gb|EMT65144.1|/0/Centromere/microtubule-binding protein cbf5 [Fusarium oxysporum f. sp. cubense race 4]
Unigene12131_All	218	0.01	12.62	10.3015	Up	0.914597	K05349|1|3e-27|120|fgr:FGSG_04953|beta-glucosidase [EC:3.2.1.21]	-	GO:0004553//hydrolase activity, hydrolyzing O-glycosyl compounds	GO:0005975//carbohydrate metabolic process	gi|587740650|gb|EXA38366.1|/7.01141e-37/beta-glucosidase G [Fusarium oxysporum f. sp. pisi HDV247]
CL2135.Contig4_All	3629	0.01	12.6167	10.3011	Up	0.914597	K02155|1|3e-30|135|afv:AFLA_005310|V-type H+-transporting ATPase 16kDa proteolipid subunit;K15110|2|7e-23|110|ani:AN1299.2|solute carrier family 25 (mitochondrial 2-oxodicarboxylate transporter), member 21	-	GO:0003676//nucleic acid binding;GO:0046983//protein dimerization activity	-	gi|743654122|gb|KID81725.1|/0/restless-like transposase [Metarhizium guizhouense ARSEF 977]
CL63.Contig7_All	5711	0.01	12.3433	10.2695	Up	0.912761	K06641|1|0.0|1204|fpu:FPSE_04084|serine/threonine-protein kinase Chk2 [EC:2.7.11.1]	-	GO:0005524//ATP binding;GO:0004674//protein serine/threonine kinase activity	GO:0006468//protein phosphorylation	gi|587752738|gb|EXA50454.1|/0/CAMK/RAD53 protein kinase [Fusarium oxysporum f. sp. pisi HDV247]
Unigene7709_All	224	0.01	12.0567	10.2356	Up	0.910688	-	-	-	-	gi|597940785|ref|XP_007324736.1|/8.79125e-21/hypothetical protein SERLADRAFT_353288 [Serpula lacrymans var. lacrymans S7.9]
CL810.Contig1_All	404	0.01	12.0033	10.2292	Up	0.91033	-	GO:0016021//integral component of membrane	-	-	gi|591489653|gb|EXM19338.1|/2.68935e-57/hypothetical protein FOTG_12593 [Fusarium oxysporum f. sp. vasinfectum 25433]
Unigene13991_All	426	0.01	11.41	10.1561	Up	0.906127	-	-	GO:0000287//magnesium ion binding;GO:0003824//catalytic activity;GO:0030976//thiamine pyrophosphate binding	-	gi|591490886|gb|EXM20537.1|/2.62249e-76/hypothetical protein FOTG_11659 [Fusarium oxysporum f. sp. vasinfectum 25433]
Unigene15743_All	227	0.01	11.3733	10.1514	Up	0.905854	K01811|1|7e-35|145|fpu:FPSE_11964|alpha-D-xyloside xylohydrolase [EC:3.2.1.177]	-	-	-	gi|591505188|gb|EXM34491.1|/1.957e-39/alpha-D-xyloside xylohydrolase [Fusarium oxysporum f. sp. vasinfectum 25433]
CL1838.Contig1_All	334	0.01	11.28	10.1396	Up	0.905209	K10878|1|1e-35|147|fpu:FPSE_03030|meiotic recombination protein SPO11	-	-	-	gi|587722305|gb|EWZ93642.1|/4.27497e-55/hypothetical protein FOWG_06325 [Fusarium oxysporum f. sp. lycopersici MN25]
CL3712.Contig2_All	258	0.01	11.13	10.1202	Up	0.904046	-	-	-	-	-
Unigene5496_All	271	0.01	11.1033	10.1168	Up	0.903829	-	-	GO:0004601//peroxidase activity	GO:0098869//cellular oxidant detoxification	gi|587736761|gb|EXA34477.1|/1.55143e-44/hypothetical protein FOVG_14456 [Fusarium oxysporum f. sp. pisi HDV247]
Unigene11177_All	454	0.01	11.0433	10.109	Up	0.90329	K01190|1|1e-36|152|afm:AFUA_1G16700|beta-galactosidase [EC:3.2.1.23]	-	-	-	gi|591489559|gb|EXM19248.1|/1.30906e-80/beta-galactosidase [Fusarium oxysporum f. sp. vasinfectum 25433]
Unigene12018_All	202	0.01	10.6667	10.0589	Up	0.899955	-	-	-	-	-
Unigene4422_All	293	0.01	10.5533	10.0435	Up	0.898855	-	GO:0005634//nucleus	GO:0008270//zinc ion binding;GO:0000981//RNA polymerase II transcription factor activity, sequence-specific DNA binding;GO:0003677//DNA binding	GO:0006357//regulation of transcription from RNA polymerase II promoter	gi|587735441|gb|EXA33157.1|/1.41951e-50/hypothetical protein FOVG_15759 [Fusarium oxysporum f. sp. pisi HDV247]
CL1023.Contig1_All	556	0.243333	256.75	10.0432	Up	0.985471	K08869|1|9e-39|159|npa:UCRNP2_4161|aarF domain-containing kinase;K03379|2|6e-29|127|pic:PICST_57936|cyclohexanone monooxygenase [EC:1.14.13.22]	-	-	-	gi|587736432|gb|EXA34148.1|/1.70186e-96/hypothetical protein FOVG_14589 [Fusarium oxysporum f. sp. pisi HDV247]
CL921.Contig2_All	2233	0.01	10.4867	10.0343	Up	0.898316	K01101|1|4e-150|532|fpu:FPSE_01527|4-nitrophenyl phosphatase [EC:3.1.3.41]	GO:0016021//integral component of membrane	-	-	gi|477511703|gb|ENH64264.1|/0/hypothetical protein FOC1_g10013535 [Fusarium oxysporum f. sp. cubense race 1]
Unigene14252_All	281	0.01	10.3633	10.0173	Up	0.897132	-	-	-	-	gi|30421204|gb|AAP31248.1|/1.0001e-27/transposase [Fusarium oxysporum f. sp. melonis]
CL3491.Contig2_All	477	0.01	10.3467	10.015	Up	0.89702	K10734|1|5e-60|229|nhe:NECHADRAFT_84154|GINS complex subunit 3	GO:0005634//nucleus	-	GO:0006260//DNA replication	gi|477518572|gb|ENH70785.1|/4.39762e-71/DNA replication complex GINS protein PSF3 [Fusarium oxysporum f. sp. cubense race 1]
Unigene3695_All	992	0.426667	435.99	9.99697	Up	0.986627	-	-	GO:0003824//catalytic activity	GO:0008152//metabolic process	gi|342877240|gb|EGU78727.1|/3.70164e-132/hypothetical protein FOXB_10754 [Fusarium oxysporum Fo5176]
Unigene14348_All	208	0.01	10	9.96578	Up	0.893888	-	-	GO:0004553//hydrolase activity, hydrolyzing O-glycosyl compounds	GO:0005975//carbohydrate metabolic process	gi|591453580|gb|EXL85859.1|/2.19075e-35/hypothetical protein FOPG_02607 [Fusarium oxysporum f. sp. conglutinans race 2 54008]
Unigene15709_All	271	0.01	9.95	9.95855	Up	0.893349	-	-	-	-	gi|587735448|gb|EXA33164.1|/2.73854e-41/hypothetical protein FOVG_15530 [Fusarium oxysporum f. sp. pisi HDV247]
Unigene16224_All	348	0.79	764.117	9.91772	Up	0.986571	K01181|1|3e-57|219|fpu:FPSE_02484|endo-1,4-beta-xylanase [EC:3.2.1.8]	-	GO:0031176//endo-1,4-beta-xylanase activity	GO:0045493//xylan catabolic process	gi|475676799|gb|EMT73821.1|/6.4927e-64/Endo-1,4-beta-xylanase 1 [Fusarium oxysporum f. sp. cubense race 4]
Unigene3217_All	311	0.01	9.53	9.89633	Up	0.888732	K14818|1|7e-28|122|pno:SNOG_03246|ribosome assembly protein SQT1	-	GO:0003824//catalytic activity	GO:0008152//metabolic process	gi|587712391|gb|EWZ83728.1|/2.02271e-52/hypothetical protein FOWG_12663 [Fusarium oxysporum f. sp. lycopersici MN25]
Unigene5501_All	372	0.01	9.43667	9.88213	Up	0.887808	K17742|1|6e-07|52.8|ela:UCREL1_5183|sorbose reductase [EC:1.1.1.289]	-	-	-	gi|902726979|gb|KNA98547.1|/3.50521e-41/hypothetical protein FOXG_02879 [Fusarium oxysporum f. sp. lycopersici 4287]
CL404.Contig1_All	639	0.01	9.41667	9.87907	Up	0.887577	K16575|1|3e-56|218|nhe:NECHADRAFT_106418|centractin	GO:0005869//dynactin complex	-	-	gi|587667866|gb|EWY90207.1|/4.22749e-56/actin-like protein [Fusarium oxysporum FOSC 3-a]
CL361.Contig32_All	261	0.01	9.41	9.87805	Up	0.887492	-	-	-	-	gi|806776690|gb|AKC01506.1|/1.77838e-45/transposase [Fusarium oxysporum f. sp. lycopersici]
Unigene14126_All	214	0.01	9.40333	9.87703	Up	0.887422	-	GO:0016021//integral component of membrane	GO:0022891//substrate-specific transmembrane transporter activity	GO:0055085//transmembrane transport	gi|475671116|gb|EMT68469.1|/3.1406e-34/Quinate permease [Fusarium oxysporum f. sp. cubense race 4]
CL1049.Contig8_All	8741	0.01	9.37667	9.87293	Up	0.88724	K08176|1|0.0|1277|fgr:FGSG_01295|MFS transporter, PHS family, inorganic phosphate transporter	-	GO:0008168//methyltransferase activity	GO:0006412//translation;GO:0032259//methylation	gi|591502685|gb|EXM32054.1|/0/hypothetical protein FOTG_03658 [Fusarium oxysporum f. sp. vasinfectum 25433]
Unigene12460_All	255	0.01	9.1	9.82972	Up	0.884193	-	-	GO:0016491//oxidoreductase activity	GO:0055114//oxidation-reduction process	gi|587714876|gb|EWZ86213.1|/4.69169e-46/oxidoreductase [Fusarium oxysporum f. sp. lycopersici MN25]
Unigene11640_All	220	0.01	9.08667	9.82761	Up	0.88406	K15532|1|9e-38|155|nhe:NECHADRAFT_40704|unsaturated rhamnogalacturonyl hydrolase [EC:3.2.1.172]	-	GO:0016787//hydrolase activity	-	gi|584126590|gb|EWG36009.1|/3.13965e-37/hypothetical protein FVEG_00179 [Fusarium verticillioides 7600]
CL273.Contig2_All	7671	0.01	8.94333	9.80467	Up	0.882393	K20361|1|0.0|1715|fgr:FGSG_10717|intracellular protein transport protein USO1	GO:0000139//Golgi membrane	GO:0008565//protein transporter activity	GO:0048280//vesicle fusion with Golgi apparatus;GO:0006886//intracellular protein transport	gi|587741418|gb|EXA39134.1|/0/hypothetical protein FOVG_10771 [Fusarium oxysporum f. sp. pisi HDV247]
Unigene887_All	445	0.65	571.3	9.77959	Up	0.984273	K01728|1|8e-50|195|afm:AFUA_7G06400|pectate lyase [EC:4.2.2.2]	GO:0005576//extracellular region	GO:0030570//pectate lyase activity	-	gi|587748553|gb|EXA46269.1|/1.8374e-82/pectate lyase E [Fusarium oxysporum f. sp. pisi HDV247]
Unigene16442_All	221	0.01	8.78	9.77808	Up	0.880487	-	-	-	-	gi|477523727|gb|ENH75718.1|/5.92113e-36/hypothetical protein FOC1_g10003877 [Fusarium oxysporum f. sp. cubense race 1]
Unigene3409_All	213	0.01	8.75667	9.77424	Up	0.880291	-	-	-	-	gi|591484012|gb|EXM14053.1|/1.01275e-32/hypothetical protein FOTG_17521 [Fusarium oxysporum f. sp. vasinfectum 25433]
CL1409.Contig8_All	6082	0.0833333	72.8633	9.77208	Up	0.972286	K17450|1|0.0|1504|maw:MAC_00341|homoaconitase [EC:4.2.1.-];K00121|2|0.0|774|fpu:FPSE_03673|S-(hydroxymethyl)glutathione dehydrogenase / alcohol dehydrogenase [EC:1.1.1.284 1.1.1.1]	-	-	-	gi|591503611|gb|EXM32956.1|/0/hypothetical protein FOTG_03110 [Fusarium oxysporum f. sp. vasinfectum 25433]
CL1333.Contig1_All	844	0.01	8.72	9.76818	Up	0.879688	K15136|1|1e-62|239|fpu:FPSE_09774|mediator of RNA polymerase II transcription subunit 18, fungi type	GO:0016592//mediator complex	GO:0001104//RNA polymerase II transcription cofactor activity	GO:0006357//regulation of transcription from RNA polymerase II promoter	gi|591490058|gb|EXM19732.1|/4.90092e-76/hypothetical protein FOTG_12363 [Fusarium oxysporum f. sp. vasinfectum 25433]
Unigene15438_All	277	0.01	8.60667	9.74931	Up	0.878462	-	-	-	-	gi|587740375|gb|EXA38091.1|/3.91544e-48/hypothetical protein FOVG_12090 [Fusarium oxysporum f. sp. pisi HDV247]
CL205.Contig2_All	892	0.01	8.58	9.74483	Up	0.878119	-	-	-	-	gi|342879493|gb|EGU80740.1|/6.85996e-23/hypothetical protein FOXB_08780 [Fusarium oxysporum Fo5176]
Unigene8724_All	472	0.203333	170.733	9.71368	Up	0.978977	K08288|1|2e-61|234|nhe:NECHADRAFT_66980|protein kinase C substrate 80K-H	GO:0005788//endoplasmic reticulum lumen	GO:0004558//alpha-1,4-glucosidase activity	GO:0000271//polysaccharide biosynthetic process;GO:0006491//N-glycan processing	gi|302885416|ref|XP_003041600.1|/1.52293e-60/hypothetical protein NECHADRAFT_66980 [Nectria haematococca mpVI 77-13-4]
Unigene8789_All	484	0.01	8.39	9.71253	Up	0.875464	K16261|1|1e-47|189|fgr:FGSG_03985|yeast amino acid transporter	GO:0016021//integral component of membrane	GO:0015171//amino acid transmembrane transporter activity	GO:0006865//amino acid transport;GO:0003333//amino acid transmembrane transport	gi|902740420|gb|KNB11989.1|/4.0607e-54/hypothetical protein FOXG_11678 [Fusarium oxysporum f. sp. lycopersici 4287]
Unigene324_All	976	0.676667	564.483	9.70427	Up	0.982774	K01209|1|5e-108|391|ang:ANI_1_108034|alpha-N-arabinofuranosidase [EC:3.2.1.55];K19851|2|3e-22|106|sce:YIR019C|flocculation protein FLO11	-	GO:0046556//alpha-L-arabinofuranosidase activity	GO:0046373//L-arabinose metabolic process	gi|590055998|gb|EXK83522.1|/0/alpha-N-arabinofuranosidase [Fusarium oxysporum f. sp. raphani 54005]
Unigene12547_All	222	0.01	8.16	9.67243	Up	0.872305	K17647|1|6e-11|66.2|aor:AOR_1_2094|versiconal hemiacetal acetate reductase [EC:1.1.1.353]	-	-	-	gi|902726833|gb|KNA98401.1|/1.19307e-36/alcohol dehydrogenase [Fusarium oxysporum f. sp. lycopersici 4287]
CL870.Contig8_All	4423	0.01	8.03667	9.65045	Up	0.870567	K15859|1|0.0|1066|fpu:FPSE_01134|osomolarity two-component system, response regulator SKN7	GO:0005634//nucleus	GO:0000156//phosphorelay response regulator activity;GO:0043565//sequence-specific DNA binding;GO:0003700//transcription factor activity, sequence-specific DNA binding	GO:0000160//phosphorelay signal transduction system;GO:0006355//regulation of transcription, DNA-templated;GO:0006950//response to stress	gi|475671299|gb|EMT68652.1|/0/Transcription factor prr1 [Fusarium oxysporum f. sp. cubense race 4]
Unigene8861_All	291	0.01	7.99667	9.64325	Up	0.869972	-	-	-	-	gi|587702668|gb|EWZ49273.1|/1.08941e-42/hypothetical protein FOZG_00232 [Fusarium oxysporum Fo47]
Unigene5471_All	227	0.01	7.86333	9.619	Up	0.86787	K03325|1|3e-28|123|ela:UCREL1_6814|arsenite transporter, ACR3 family	-	-	-	gi|902724419|gb|KNA95989.1|/5.51508e-34/arsenical-resistance protein [Fusarium oxysporum f. sp. lycopersici 4287]
Unigene12406_All	237	0.01	7.84	9.61471	Up	0.867569	-	-	-	-	-
CL273.Contig11_All	7515	0.01	7.68	9.58496	Up	0.865173	K20361|1|0.0|1715|fgr:FGSG_10717|intracellular protein transport protein USO1	GO:0000139//Golgi membrane	GO:0008565//protein transporter activity	GO:0048280//vesicle fusion with Golgi apparatus;GO:0006886//intracellular protein transport	gi|587741418|gb|EXA39134.1|/0/hypothetical protein FOVG_10771 [Fusarium oxysporum f. sp. pisi HDV247]
Unigene16077_All	231	0.01	7.64	9.57743	Up	0.864578	-	-	-	-	-
Unigene12156_All	242	0.01	7.53333	9.55714	Up	0.862826	-	GO:0016021//integral component of membrane	GO:0022891//substrate-specific transmembrane transporter activity	GO:0055085//transmembrane transport	gi|902744844|gb|KNB16411.1|/1.25301e-38/hypothetical protein FOXG_14784 [Fusarium oxysporum f. sp. lycopersici 4287]
Unigene5631_All	668	0.753333	563.39	9.54663	Up	0.980273	-	-	-	-	-
Unigene860_All	507	0.0966667	70.5733	9.51189	Up	0.967404	K01183|1|2e-80|298|nhe:NECHADRAFT_3212|chitinase [EC:3.2.1.14]	-	-	-	gi|587753457|gb|EXA51173.1|/1.87561e-95/hypothetical protein FOVG_03642 [Fusarium oxysporum f. sp. pisi HDV247]
Unigene16837_All	361	0.3	218.52	9.50859	Up	0.976987	-	-	GO:0016810//hydrolase activity, acting on carbon-nitrogen (but not peptide) bonds	GO:0005975//carbohydrate metabolic process	gi|477518344|gb|ENH70569.1|/5.11719e-40/Bifunctional xylanase/deacetylase [Fusarium oxysporum f. sp. cubense race 1]
CL1274.Contig1_All	238	0.01	7.27667	9.50713	Up	0.858714	K06689|1|1e-20|60.8|mgr:MGG_06562|ubiquitin-conjugating enzyme E2 D [EC:2.3.2.23]	-	GO:0005524//ATP binding;GO:0016740//transferase activity	GO:0016567//protein ubiquitination	gi|389638690|ref|XP_003716978.1|/1.19732e-19/ubiquitin-conjugating enzyme [Magnaporthe oryzae 70-15]
CL1876.Contig2_All	314	0.01	7.13	9.47776	Up	0.856353	-	-	GO:0031176//endo-1,4-beta-xylanase activity	GO:0045493//xylan catabolic process	gi|587745722|gb|EXA43438.1|/1.55909e-20/endo-1,4-beta-xylanase [Fusarium oxysporum f. sp. pisi HDV247]
Unigene12462_All	250	0.01	7.08333	9.46828	Up	0.855548	-	-	GO:0016491//oxidoreductase activity	GO:0055114//oxidation-reduction process	gi|587694358|gb|EWZ40963.1|/1.2466e-30/hypothetical protein FOZG_06386 [Fusarium oxysporum Fo47]
CL3523.Contig1_All	2026	0.01	7.02333	9.45601	Up	0.854511	-	GO:0016021//integral component of membrane	-	-	gi|591488319|gb|EXM18058.1|/0/hypothetical protein FOTG_13790 [Fusarium oxysporum f. sp. vasinfectum 25433]
CL423.Contig3_All	1909	0.01	6.96333	9.44363	Up	0.853327	K10389|1|0.0|918|fgr:FGSG_09993|tubulin gamma	GO:0005822//inner plaque of spindle pole body;GO:0005824//outer plaque of spindle pole body;GO:0005874//microtubule;GO:0000923//equatorial microtubule organizing center;GO:0031021//interphase microtubule organizing center;GO:0000930//gamma-tubulin complex;GO:0044732//mitotic spindle pole body;GO:0005634//nucleus	GO:0003924//GTPase activity;GO:0005525//GTP binding	GO:1902408//mitotic cytokinesis, site selection;GO:0030472//mitotic spindle organization in nucleus;GO:0031122//cytoplasmic microtubule organization;GO:0007020//microtubule nucleation;GO:0051256//mitotic spindle midzone assembly	gi|475665761|gb|EMT63553.1|/0/Tubulin gamma chain [Fusarium oxysporum f. sp. cubense race 4]
CL83.Contig21_All	3025	0.01	6.95667	9.44225	Up	0.853327	K01262|1|0.0|1154|fpu:FPSE_11924|Xaa-Pro aminopeptidase [EC:3.4.11.9]	-	GO:0046872//metal ion binding;GO:0004177//aminopeptidase activity	GO:0006508//proteolysis	gi|590064625|gb|EXK92149.1|/0/xaa-Pro aminopeptidase [Fusarium oxysporum f. sp. raphani 54005]
Unigene11908_All	323	0.01	6.88	9.42626	Up	0.852038	-	-	-	-	gi|591495236|gb|EXM24768.1|/8.68238e-56/hypothetical protein FOTG_08256 [Fusarium oxysporum f. sp. vasinfectum 25433]
Unigene7048_All	1139	0.97	654.607	9.39843	Up	0.978066	K18107|1|3e-177|621|fpu:FPSE_05953|L-glyceraldehyde reductase [EC:1.1.1.372]	-	GO:0016491//oxidoreductase activity	GO:0055114//oxidation-reduction process	gi|477517937|gb|ENH70176.1|/0/Aldehyde reductase 1 [Fusarium oxysporum f. sp. cubense race 1]
Unigene1579_All	878	0.45	302.857	9.39449	Up	0.976308	K08288|1|3e-122|438|nhe:NECHADRAFT_66980|protein kinase C substrate 80K-H	GO:0005788//endoplasmic reticulum lumen	GO:0004558//alpha-1,4-glucosidase activity	GO:0000271//polysaccharide biosynthetic process;GO:0006491//N-glycan processing	gi|302885416|ref|XP_003041600.1|/3.12064e-121/hypothetical protein NECHADRAFT_66980 [Nectria haematococca mpVI 77-13-4]
Unigene9119_All	1553	0.803333	537.577	9.38626	Up	0.977569	K01785|1|0.0|750|fgr:FGSG_01829|aldose 1-epimerase [EC:5.1.3.3]	-	GO:0030246//carbohydrate binding;GO:0016853//isomerase activity	GO:0005975//carbohydrate metabolic process	gi|477514449|gb|ENH66827.1|/0/Aldose 1-epimerase [Fusarium oxysporum f. sp. cubense race 1]
CL3087.Contig1_All	2587	1.23333	819.76	9.3765	Up	0.977905	-	-	GO:0004553//hydrolase activity, hydrolyzing O-glycosyl compounds	GO:0005975//carbohydrate metabolic process	gi|477518947|gb|ENH71147.1|/0/Xylosidase/arabinosidase [Fusarium oxysporum f. sp. cubense race 1]
Unigene16068_All	414	0.483333	317.517	9.3596	Up	0.975782	-	-	-	-	gi|591488727|gb|EXM18451.1|/4.24743e-63/hypothetical protein FOTG_13389 [Fusarium oxysporum f. sp. vasinfectum 25433]
Unigene14448_All	231	0.01	6.56667	9.35902	Up	0.846321	-	-	-	-	gi|902737341|gb|KNB08910.1|/6.28008e-38/hypothetical protein FOXG_09610 [Fusarium oxysporum f. sp. lycopersici 4287]
Unigene13622_All	255	0.01	6.56333	9.35828	Up	0.846111	-	-	-	-	-
Unigene15844_All	257	0.01	6.46667	9.33688	Up	0.844255	-	-	GO:0030145//manganese ion binding	-	gi|342878629|gb|EGU79943.1|/3.71745e-43/hypothetical protein FOXB_09542 [Fusarium oxysporum Fo5176]
CL1576.Contig5_All	2391	0.01	6.45333	9.3339	Up	0.843792	K11244|1|5e-07|57.4|spo:SPBC30B4.01c|cell wall integrity and stress response component;K19898|2|3e-06|55.1|cgr:CAGL0G04125g|alpha-agglutinin;K11245|4|5e-06|54.3|tdl:TDEL_0D02920|mating pheromone-induced death protein 2	-	-	-	gi|587750395|gb|EXA48111.1|/0/hypothetical protein FOVG_04977 [Fusarium oxysporum f. sp. pisi HDV247]
Unigene15282_All	214	0.01	6.41	9.32418	Up	0.842973	-	GO:0005634//nucleus	GO:0008270//zinc ion binding;GO:0000981//RNA polymerase II transcription factor activity, sequence-specific DNA binding;GO:0003677//DNA binding	GO:0006357//regulation of transcription from RNA polymerase II promoter	gi|477522661|gb|ENH74716.1|/2.25616e-32/Activator of stress proteins 1 [Fusarium oxysporum f. sp. cubense race 1]
Unigene957_All	425	0.01	6.36333	9.31364	Up	0.84188	-	-	-	-	-
Unigene7653_All	537	0.09	56.2967	9.28891	Up	0.959964	K07407|1|1e-93|342|fpu:FPSE_12030|alpha-galactosidase [EC:3.2.1.22]	-	GO:0004557//alpha-galactosidase activity	GO:0005975//carbohydrate metabolic process	gi|587715057|gb|EWZ86394.1|/8.37833e-103/alpha-galactosidase 2 [Fusarium oxysporum f. sp. lycopersici MN25]
Unigene14955_All	680	0.01	6.22	9.28077	Up	0.838805	-	GO:0016021//integral component of membrane	GO:0005216//ion channel activity	GO:0034220//ion transmembrane transport	gi|587750489|gb|EXA48205.1|/1.18914e-46/hypothetical protein FOVG_05036 [Fusarium oxysporum f. sp. pisi HDV247]
CL135.Contig1_All	1326	0.01	6.2	9.27612	Up	0.8383	K15289|1|2e-165|582|fpu:FPSE_00906|solute carrier family 35, member F5	GO:0016021//integral component of membrane	-	GO:0006810//transport	gi|591504403|gb|EXM33726.1|/0/hypothetical protein FOTG_02297 [Fusarium oxysporum f. sp. vasinfectum 25433]
Unigene12873_All	265	0.01	6.14	9.26209	Up	0.837081	-	-	-	-	-
Unigene3190_All	840	0.15	91.7633	9.25681	Up	0.966031	K01224|1|3e-156|551|fgr:FGSG_11048|arabinogalactan endo-1,4-beta-galactosidase [EC:3.2.1.89]	-	GO:0031218;GO:0015926//glucosidase activity	GO:0005975//carbohydrate metabolic process	gi|590036486|gb|EXK38344.1|/1.12943e-165/arabinogalactan endo-1,4-beta-galactosidase [Fusarium oxysporum f. sp. melonis 26406]
CL273.Contig1_All	7530	0.01	6.1	9.25267	Up	0.836248	K20361|1|0.0|1715|fgr:FGSG_10717|intracellular protein transport protein USO1	GO:0000139//Golgi membrane	GO:0008565//protein transporter activity	GO:0048280//vesicle fusion with Golgi apparatus;GO:0006886//intracellular protein transport	gi|587741418|gb|EXA39134.1|/0/hypothetical protein FOVG_10771 [Fusarium oxysporum f. sp. pisi HDV247]
Unigene3356_All	325	0.01	5.98333	9.22481	Up	0.833586	K00450|1|3e-55|213|fpu:FPSE_05482|gentisate 1,2-dioxygenase [EC:1.13.11.4]	-	GO:0051213//dioxygenase activity	GO:0055114//oxidation-reduction process	gi|587661512|gb|EWY83866.1|/2.60127e-60/gentisate 1,2-dioxygenase [Fusarium oxysporum FOSC 3-a]
Unigene7079_All	1423	1.86667	1085.53	9.18372	Up	0.9745	K19356|1|2e-140|499|fgr:FGSG_06397|cellulase [EC:3.2.1.4]	-	-	-	gi|342886972|gb|EGU86650.1|/0/hypothetical protein FOXB_02826 [Fusarium oxysporum Fo5176]
Unigene13315_All	279	0.01	5.80333	9.18074	Up	0.829515	-	-	GO:0004553//hydrolase activity, hydrolyzing O-glycosyl compounds	GO:0005975//carbohydrate metabolic process	gi|829117112|gb|KLO93428.1|/6.02531e-49/alpha-L-arabinofuranosidase II precursor [Fusarium fujikuroi]
CL3446.Contig1_All	951	0.01	5.76333	9.17076	Up	0.828612	K03128|1|9e-06|51.6|adl:AURDEDRAFT_112948|transcription initiation factor TFIID subunit 2	-	-	-	gi|902724195|gb|KNA95765.1|/5.47753e-154/hypothetical protein FOXG_01198 [Fusarium oxysporum f. sp. lycopersici 4287]
Unigene14502_All	362	0.01	5.74333	9.16574	Up	0.828212	-	-	-	-	gi|591490741|gb|EXM20396.1|/3.6418e-62/hypothetical protein FOTG_11763 [Fusarium oxysporum f. sp. vasinfectum 25433]
CL1607.Contig1_All	1199	0.01	5.67333	9.14805	Up	0.826594	K12584|1|2e-47|108|ure:UREG_00738|m7GpppX diphosphatase [EC:3.6.1.59];K06897|3|3e-12|73.6|tmn:UCRPA7_8510|7,8-dihydropterin-6-yl-methyl-4-(beta-D-ribofuranosyl)aminobenzene 5'-phosphate synthase [EC:2.5.1.105]	-	-	-	gi|587713638|gb|EWZ84975.1|/0/hypothetical protein FOWG_11475 [Fusarium oxysporum f. sp. lycopersici MN25]
CL835.Contig8_All	2160	0.01	5.64667	9.14126	Up	0.826139	-	GO:1990879//CST complex	GO:0043047//single-stranded telomeric DNA binding	GO:0016233//telomere capping	gi|475665626|gb|EMT63418.1|/6.58962e-65/hypothetical protein FOC4_g10013643 [Fusarium oxysporum f. sp. cubense race 4]
CL3727.Contig1_All	832	0.01	5.59333	9.12756	Up	0.82485	-	-	GO:0016407//acetyltransferase activity	-	gi|591488104|gb|EXM17853.1|/1.99414e-90/acetyltransferase [Fusarium oxysporum f. sp. vasinfectum 25433]
CL567.Contig4_All	1508	0.01	5.53333	9.11201	Up	0.823484	-	-	-	-	gi|902727290|gb|KNA98858.1|/0/hypothetical protein FOXG_18474 [Fusarium oxysporum f. sp. lycopersici 4287]
CL2628.Contig1_All	1269	0.01	5.51667	9.10765	Up	0.823309	K10563|1|3e-164|578|fgr:FGSG_08451|formamidopyrimidine-DNA glycosylase [EC:3.2.2.23 4.2.99.18]	-	GO:0016799//hydrolase activity, hydrolyzing N-glycosyl compounds;GO:0003684//damaged DNA binding;GO:0008270//zinc ion binding;GO:0003906//DNA-(apurinic or apyrimidinic site) lyase activity	GO:0006284//base-excision repair;GO:0006289//nucleotide-excision repair	gi|591505713|gb|EXM35016.1|/0/formamidopyrimidine-DNA glycosylase [Fusarium oxysporum f. sp. vasinfectum 25433]
Unigene16103_All	200	0.01	5.45667	9.09188	Up	0.821767	-	-	GO:0050662//coenzyme binding;GO:0003824//catalytic activity	-	gi|591483428|gb|EXM13564.1|/5.61086e-31/hypothetical protein FOTG_17986 [Fusarium oxysporum f. sp. vasinfectum 25433]
CL7.Contig6_All	1973	0.01	5.34667	9.0625	Up	0.819105	K03801|1|5e-134|479|fpu:FPSE_11717|lipoyl(octanoyl) transferase [EC:2.3.1.181]	-	GO:0016740//transferase activity	GO:0006464//cellular protein modification process	gi|477508659|gb|ENH61952.1|/0/Octanoyltransferase [Fusarium oxysporum f. sp. cubense race 1]
Unigene5447_All	594	0.01	5.32333	9.05619	Up	0.818237	K07824|1|2e-08|58.9|bcom:BAUCODRAFT_238892|benzoate 4-monooxygenase [EC:1.14.13.12];K17645|3|5e-08|57.8|afv:AFLA_139260|averantin hydroxylase [EC:1.14.13.174]	-	GO:0020037//heme binding;GO:0016705//oxidoreductase activity, acting on paired donors, with incorporation or reduction of molecular oxygen;GO:0004497//monooxygenase activity;GO:0005506//iron ion binding	GO:0055114//oxidation-reduction process	gi|591492096|gb|EXM21707.1|/6.92138e-105/hypothetical protein FOTG_10634 [Fusarium oxysporum f. sp. vasinfectum 25433]
Unigene5707_All	1753	1.9	1005.06	9.04707	Up	0.972104	-	-	-	-	gi|758344937|dbj|GAN11837.1|/3.31918e-17/conserved hypothetical protein [Mucor ambiguus]
CL125.Contig5_All	1495	0.01	5.22	9.02791	Up	0.815546	K11294|1|4e-06|53.5|afv:AFLA_100030|nucleolin	-	GO:0008270//zinc ion binding;GO:0003676//nucleic acid binding	-	gi|591507369|gb|EXM36632.1|/1.88784e-142/hypothetical protein FOTG_00694 [Fusarium oxysporum f. sp. vasinfectum 25433]
Unigene13851_All	398	0.263333	135.303	9.00509	Up	0.964791	K20475|1|1e-22|105|pno:SNOG_14783|protein transport protein SEC39	-	-	-	gi|475667882|gb|EMT65670.1|/1.25339e-62/hypothetical protein FOC4_g10007778 [Fusarium oxysporum f. sp. cubense race 4]
Unigene6609_All	207	0.01	5.05667	8.98204	Up	0.810769	-	-	-	-	gi|902748043|gb|KNB19610.1|/1.32908e-32/hypothetical protein FOXG_22610 [Fusarium oxysporum f. sp. lycopersici 4287]
Unigene2214_All	294	0.01	5.02667	8.97346	Up	0.809893	-	-	-	-	gi|342876244|gb|EGU77891.1|/2.35554e-21/hypothetical protein FOXB_11598 [Fusarium oxysporum Fo5176]
Unigene2110_All	409	0.01	4.99667	8.96482	Up	0.80908	-	-	-	-	gi|587734551|gb|EXA32267.1|/1.19483e-73/hypothetical protein FOVG_16540 [Fusarium oxysporum f. sp. pisi HDV247]
Unigene14867_All	209	0.01	4.95333	8.95226	Up	0.807735	-	-	GO:0000287//magnesium ion binding;GO:0003824//catalytic activity;GO:0030976//thiamine pyrophosphate binding	-	gi|587751277|gb|EXA48993.1|/2.67157e-33/hypothetical protein FOVG_02312 [Fusarium oxysporum f. sp. pisi HDV247]
Unigene12133_All	537	0.01	4.95	8.95128	Up	0.807735	-	-	-	-	gi|591432859|gb|EXL66251.1|/1.2986e-87/hypothetical protein FOPG_17571 [Fusarium oxysporum f. sp. conglutinans race 2 54008]
Unigene4098_All	1324	0.393333	194.59	8.95047	Up	0.966024	-	GO:0016021//integral component of membrane	-	-	gi|587731002|gb|EXA28718.1|/0/hypothetical protein FOVG_19695 [Fusarium oxysporum f. sp. pisi HDV247]
Unigene17062_All	272	0.01	4.92	8.94251	Up	0.806895	-	GO:0016021//integral component of membrane	GO:0015109//chromate transmembrane transporter activity	GO:0015703//chromate transport	gi|587737088|gb|EXA34804.1|/6.94651e-45/hypothetical protein FOVG_14211 [Fusarium oxysporum f. sp. pisi HDV247]
Unigene14374_All	632	0.346667	168.4	8.92413	Up	0.964672	-	-	-	-	gi|591484820|gb|EXM14757.1|/1.51707e-127/hypothetical protein FOTG_16866 [Fusarium oxysporum f. sp. vasinfectum 25433]
CL570.Contig1_All	2798	0.01	4.85667	8.92382	Up	0.805213	K09242|1|5e-22|107|ndi:NDAI_0J00440|transcriptional regulatory protein LEU3	GO:0005634//nucleus	GO:0008270//zinc ion binding;GO:0000981//RNA polymerase II transcription factor activity, sequence-specific DNA binding;GO:0003677//DNA binding	GO:0006357//regulation of transcription from RNA polymerase II promoter	gi|591490231|gb|EXM19896.1|/0/hypothetical protein FOTG_12129 [Fusarium oxysporum f. sp. vasinfectum 25433]
CL1594.Contig1_All	664	0.256667	124.293	8.91964	Up	0.962381	K08139|1|3e-12|72.4|dha:DEHA2C11374g|MFS transporter, SP family, sugar:H+ symporter	GO:0016021//integral component of membrane	GO:0022891//substrate-specific transmembrane transporter activity	GO:0055085//transmembrane transport;GO:0008643//carbohydrate transport	gi|587677425|gb|EWY99753.1|/1.22905e-93/hypothetical protein FOYG_03704 [Fusarium oxysporum FOSC 3-a]
Unigene12323_All	360	0.01	4.83333	8.91687	Up	0.804289	-	GO:0016021//integral component of membrane	-	-	gi|587723918|gb|EWZ95255.1|/2.13008e-70/hypothetical protein FOWG_05217 [Fusarium oxysporum f. sp. lycopersici MN25]
Unigene4421_All	276	0.01	4.79333	8.90489	Up	0.803126	-	-	-	-	gi|342883043|gb|EGU83605.1|/2.46388e-34/hypothetical protein FOXB_05853 [Fusarium oxysporum Fo5176]
Unigene5206_All	851	0.143333	66.09	8.84891	Up	0.953869	K09252|1|4e-78|291|nhe:NECHADRAFT_52465|feruloyl esterase [EC:3.1.1.73]	GO:0005576//extracellular region	GO:0030600//feruloyl esterase activity	GO:0016998//cell wall macromolecule catabolic process	gi|342880997|gb|EGU82001.1|/1.53681e-149/hypothetical protein FOXB_07492 [Fusarium oxysporum Fo5176]
Unigene15623_All	388	0.27	121.593	8.81489	Up	0.959803	K01487|1|6e-21|99.4|ela:UCREL1_8805|guanine deaminase [EC:3.5.4.3];K08150|2|2e-14|77.8|wse:WALSEDRAFT_57309|MFS transporter, SP family, solute carrier family 2 (myo-inositol transporter), member 13	GO:0016021//integral component of membrane	GO:0022891//substrate-specific transmembrane transporter activity	GO:0055085//transmembrane transport	gi|902732670|gb|KNB04239.1|/1.34726e-72/hypothetical protein FOXG_19242 [Fusarium oxysporum f. sp. lycopersici 4287]
Unigene9806_All	602	0.79	354.15	8.80829	Up	0.965428	K01181|1|5e-65|247|fpu:FPSE_07423|endo-1,4-beta-xylanase [EC:3.2.1.8]	GO:0005576//extracellular region	GO:0030248//cellulose binding;GO:0031176//endo-1,4-beta-xylanase activity	GO:0045493//xylan catabolic process	gi|587719234|gb|EWZ90571.1|/7.6985e-115/endo-1,4-beta-xylanase [Fusarium oxysporum f. sp. lycopersici MN25]
Unigene16658_All	678	0.553333	233.053	8.7183	Up	0.962206	K01452|1|2e-27|122|afm:AFUA_6G10430|chitin deacetylase [EC:3.5.1.41]	-	GO:0016810//hydrolase activity, acting on carbon-nitrogen (but not peptide) bonds	GO:0005975//carbohydrate metabolic process	gi|517320574|emb|CCT71153.1|/1.08116e-108/related to chitin binding protein [Fusarium fujikuroi IMI 58289]
Unigene2514_All	948	0.333333	136.85	8.68141	Up	0.958163	K09252|1|6e-116|417|nhe:NECHADRAFT_52465|feruloyl esterase [EC:3.1.1.73]	GO:0005576//extracellular region	GO:0030600//feruloyl esterase activity	GO:0016998//cell wall macromolecule catabolic process	gi|587737870|gb|EXA35586.1|/0/feruloyl esterase [Fusarium oxysporum f. sp. pisi HDV247]
CL1187.Contig1_All	1615	1.13	440.627	8.60709	Up	0.961995	-	-	-	-	gi|758345114|dbj|GAN11782.1|/2.54535e-23/permease, partial [Mucor ambiguus]
Unigene6293_All	890	0.44	168.98	8.58513	Up	0.957757	-	-	-	-	gi|591457644|gb|EXL89752.1|/4.09477e-76/hypothetical protein FOIG_16963 [Fusarium oxysporum f. sp. cubense tropical race 4 54006]
Unigene2398_All	1235	3.01	1153.71	8.58231	Up	0.962367	K02950|1|7e-25|115|mrr:Moror_13954|small subunit ribosomal protein S12	GO:0005840//ribosome	-	-	gi|701766389|gb|KGQ02375.1|/1.40188e-28/30S ribosomal protein S12 [Beauveria bassiana D1-5]
Unigene9910_All	369	0.15	56.51	8.5574	Up	0.94528	-	-	-	-	gi|587749042|gb|EXA46758.1|/2.04717e-73/hypothetical protein FOVG_04091 [Fusarium oxysporum f. sp. pisi HDV247]
CL86.Contig2_All	1443	0.0166667	6.20667	8.54071	Up	0.823561	K04513|1|7e-12|56.6|scm:SCHCODRAFT_84690|Ras homolog gene family, member A	GO:0005622//intracellular	GO:0005525//GTP binding	GO:0007264//small GTPase mediated signal transduction	gi|590036188|gb|EXK38046.1|/5.16362e-137/hypothetical protein FOMG_08549 [Fusarium oxysporum f. sp. melonis 26406]
Unigene14373_All	557	0.483333	173.66	8.48903	Up	0.955431	K08856|1|1e-21|102|ani:AN1476.2|serine/threonine kinase 16 [EC:2.7.11.1];K08157|2|3e-08|58.5|tpf:TPHA_0K02160|MFS transporter, DHA1 family, multidrug resistance protein;K12604|3|4e-08|58.2|aor:AOR_1_978154|CCR4-NOT transcription complex subunit 1	GO:0016021//integral component of membrane	GO:0003676//nucleic acid binding;GO:0008168//methyltransferase activity	GO:0032259//methylation;GO:0055085//transmembrane transport	gi|587701976|gb|EWZ48581.1|/2.89621e-104/hypothetical protein FOZG_04092 [Fusarium oxysporum Fo47]
Unigene7476_All	497	0.836667	293.88	8.45636	Up	0.957176	K00670|1|8e-06|50.1|bsc:COCSADRAFT_173919|peptide alpha-N-acetyltransferase [EC:2.3.1.88]	-	-	-	gi|590021815|gb|EXK23673.1|/1.81828e-84/hypothetical protein FOMG_19566 [Fusarium oxysporum f. sp. melonis 26406]
CL1594.Contig2_All	1510	0.366667	126.757	8.43338	Up	0.951718	K08139|1|1e-61|238|bor:COCMIDRAFT_94716|MFS transporter, SP family, sugar:H+ symporter	GO:0016021//integral component of membrane	GO:0022891//substrate-specific transmembrane transporter activity	GO:0055085//transmembrane transport;GO:0008643//carbohydrate transport	gi|477511329|gb|ENH63897.1|/0/High-affinity glucose transporter [Fusarium oxysporum f. sp. cubense race 1]
Unigene7626_All	568	0.0833333	28.3433	8.4099	Up	0.923795	K07407|1|4e-80|297|fgr:FGSG_11169|alpha-galactosidase [EC:3.2.1.22]	-	-	-	gi|591465915|gb|EXL97329.1|/6.89706e-104/hypothetical protein FOIG_10371 [Fusarium oxysporum f. sp. cubense tropical race 4 54006]
Unigene14780_All	436	0.456667	154.903	8.40601	Up	0.952692	K01167|1|3e-34|144|afm:AFUA_4G03230|ribonuclease T1 [EC:3.1.27.3];K10578|2|4e-06|50.4|shs:STEHIDRAFT_108951|ubiquitin-conjugating enzyme E2 J1 [EC:2.3.2.23]	-	GO:0003723//RNA binding;GO:0004521//endoribonuclease activity	GO:0090502//RNA phosphodiester bond hydrolysis, endonucleolytic	gi|475670238|gb|EMT67607.1|/9.56927e-71/Guanyl-specific ribonuclease F1 [Fusarium oxysporum f. sp. cubense race 4]
Unigene5561_All	303	0.203333	68.7567	8.40151	Up	0.944377	K01183|1|2e-45|180|nhe:NECHADRAFT_3212|chitinase [EC:3.2.1.14]	-	-	-	gi|587753457|gb|EXA51173.1|/3.58194e-54/hypothetical protein FOVG_03642 [Fusarium oxysporum f. sp. pisi HDV247]
Unigene751_All	1312	3.49333	1056.05	8.23985	Up	0.954009	K19356|1|2e-27|124|nfi:NFIA_099510|cellulase [EC:3.2.1.4]	-	-	-	gi|587685696|gb|EWZ32301.1|/0/murein transglycosylase [Fusarium oxysporum Fo47]
CL3736.Contig2_All	2061	1.99333	602.533	8.23971	Up	0.9534	K02950|1|2e-28|128|mpr:MPER_07640|small subunit ribosomal protein S12	GO:0015935//small ribosomal subunit	GO:0003735//structural constituent of ribosome	GO:0006412//translation	gi|336242488|ref|XP_003343011.1|/3.34752e-34/hypothetical protein SMAC_09725 [Sordaria macrospora k-hell]
Unigene1368_All	1167	1.10333	320.83	8.1838	Up	0.950598	-	-	-	-	gi|758344886|dbj|GAN11851.1|/3.71056e-52/hydrolase, partial [Mucor ambiguus]
Unigene5684_All	1975	0.996667	281.667	8.14266	Up	0.949189	K03380|1|3e-100|367|adl:AURDEDRAFT_183516|phenol 2-monooxygenase [EC:1.14.13.7]	GO:0016021//integral component of membrane	GO:0071949//FAD binding;GO:0004497//monooxygenase activity	GO:0055114//oxidation-reduction process	gi|591447075|gb|EXL79527.1|/0/hypothetical protein FOPG_06562 [Fusarium oxysporum f. sp. conglutinans race 2 54008]
Unigene6735_All	384	0.943333	253.183	8.0682	Up	0.947193	K08141|1|5e-55|212|fpu:FPSE_07756|MFS transporter, SP family, general alpha glucoside:H+ symporter	GO:0016021//integral component of membrane	GO:0022891//substrate-specific transmembrane transporter activity	GO:0055085//transmembrane transport	gi|587683559|gb|EWZ30164.1|/1.31488e-56/MFS transporter, SP family, general alpha glucoside:H+ symporter [Fusarium oxysporum Fo47]
CL65.Contig3_All	1143	0.0833333	21.4233	8.00607	Up	0.902316	K11245|1|2e-17|90.5|zro:ZYRO0A12100g|mating pheromone-induced death protein 2;K19849|5|2e-17|90.5|erc:Ecym_7349|signaling mucin MSB2	GO:0005634//nucleus	-	GO:0006334//nucleosome assembly	gi|587677075|gb|EWY99403.1|/0/hypothetical protein FOYG_03449 [Fusarium oxysporum FOSC 3-a]
Unigene2456_All	2026	1.89	485.703	8.00555	Up	0.947165	K03782|1|0.0|1168|fgr:FGSG_12369|catalase-peroxidase [EC:1.11.1.21]	-	GO:0046872//metal ion binding;GO:0020037//heme binding;GO:0004096//catalase activity	GO:0098869//cellular oxidant detoxification;GO:0006979//response to oxidative stress;GO:0042744//hydrogen peroxide catabolic process;GO:0055114//oxidation-reduction process	gi|591492077|gb|EXM21688.1|/0/catalase-peroxidase 2 [Fusarium oxysporum f. sp. vasinfectum 25433]
Unigene2664_All	917	0.216667	55.3	7.99566	Up	0.930954	K03381|1|5e-150|530|fgr:FGSG_03667|catechol 1,2-dioxygenase [EC:1.13.11.1]	-	GO:0018576//catechol 1,2-dioxygenase activity;GO:0008199//ferric iron binding	GO:0009712//catechol-containing compound metabolic process;GO:0055114//oxidation-reduction process	gi|517324437|emb|CCT74598.1|/5.3176e-167/related to hydroxyquinol-1,2-dioxygenase [Fusarium fujikuroi IMI 58289]
Unigene3678_All	709	0.996667	251.487	7.97916	Up	0.944615	K01057|1|1e-51|203|ure:UREG_06688|6-phosphogluconolactonase [EC:3.1.1.31]	-	-	-	gi|587676449|gb|EWY98777.1|/2.32498e-104/hypothetical protein FOYG_03096 [Fusarium oxysporum FOSC 3-a]
Unigene7208_All	849	1.31	323.553	7.94829	Up	0.944769	K06001|1|1e-18|94.0|afv:AFLA_118070|tryptophan synthase beta chain [EC:4.2.1.20];K00831|2|3e-08|59.7|ani:AN2409.2|phosphoserine aminotransferase [EC:2.6.1.52];K19849|3|8e-06|51.6|erc:Ecym_7349|signaling mucin MSB2	-	-	-	gi|477515165|gb|ENH67521.1|/3.26295e-144/Eugenol synthase 1 [Fusarium oxysporum f. sp. cubense race 1]
CL3736.Contig1_All	1602	2.01	489.53	7.92806	Up	0.944923	K02950|1|1e-28|128|mpr:MPER_07640|small subunit ribosomal protein S12	GO:0015935//small ribosomal subunit	GO:0003735//structural constituent of ribosome	GO:0006412//translation	gi|336242488|ref|XP_003343011.1|/2.42924e-34/hypothetical protein SMAC_09725 [Sordaria macrospora k-hell]
CL2338.Contig3_All	3241	0.04	9.6	7.90689	Up	0.848164	K01279|1|3e-64|248|ani:AN3020.2|tripeptidyl-peptidase I [EC:3.4.14.9]	GO:0016020//membrane	GO:0016757//transferase activity, transferring glycosyl groups	-	gi|342882236|gb|EGU82964.1|/0/hypothetical protein FOXB_06517 [Fusarium oxysporum Fo5176]
CL162.Contig2_All	1851	0.436667	102.577	7.87595	Up	0.935683	K10256|1|0.0|725|fpu:FPSE_11043|omega-6 fatty acid desaturase / acyl-lipid omega-6 desaturase (Delta-12 desaturase) [EC:1.14.19.6 1.14.19.22]	GO:0016021//integral component of membrane	-	GO:0006629//lipid metabolic process	gi|591491464|gb|EXM21092.1|/0/omega-6 fatty acid desaturase (delta-12 desaturase) [Fusarium oxysporum f. sp. vasinfectum 25433]
Unigene6715_All	380	0.146667	33.89	7.85217	Up	0.915276	K17066|1|1e-31|134|bcom:BAUCODRAFT_79805|alcohol oxidase [EC:1.1.3.13]	-	GO:0050660//flavin adenine dinucleotide binding;GO:0016614//oxidoreductase activity, acting on CH-OH group of donors	GO:0055114//oxidation-reduction process	gi|587661471|gb|EWY83825.1|/1.90836e-47/hypothetical protein FOYG_13613 [Fusarium oxysporum FOSC 3-a]
Unigene1015_All	495	0.376667	84.6833	7.81265	Up	0.931781	K06113|1|5e-89|326|fpu:FPSE_02236|arabinan endo-1,5-alpha-L-arabinosidase [EC:3.2.1.99]	-	GO:0046558	GO:0031222//arabinan catabolic process	gi|587659353|gb|EWY81730.1|/1.89089e-94/arabinan endo-1,5-alpha-L-arabinosidase [Fusarium oxysporum FOSC 3-a]
Unigene2241_All	552	0.803333	167.637	7.70512	Up	0.934611	K08869|1|5e-57|220|npa:UCRNP2_4161|aarF domain-containing kinase;K03379|2|5e-37|154|pic:PICST_57936|cyclohexanone monooxygenase [EC:1.14.13.22]	-	-	-	gi|587736432|gb|EXA34148.1|/1.32309e-109/hypothetical protein FOVG_14589 [Fusarium oxysporum f. sp. pisi HDV247]
Unigene9742_All	667	0.07	14.0033	7.6442	Up	0.867877	K00545|1|4e-16|85.1|pbl:PAAG_11954|catechol O-methyltransferase [EC:2.1.1.6];K00010|2|6e-10|64.7|maw:MAC_01567|myo-inositol 2-dehydrogenase / D-chiro-inositol 1-dehydrogenase [EC:1.1.1.18 1.1.1.369]	-	GO:0016491//oxidoreductase activity	GO:0055114//oxidation-reduction process	gi|591491784|gb|EXM21407.1|/2.91181e-111/hypothetical protein FOTG_10928 [Fusarium oxysporum f. sp. vasinfectum 25433]
Unigene819_All	570	0.236667	44.7667	7.56342	Up	0.913266	K00108|1|7e-55|213|nhe:NECHADRAFT_41810|choline dehydrogenase [EC:1.1.99.1]	-	GO:0050660//flavin adenine dinucleotide binding;GO:0016614//oxidoreductase activity, acting on CH-OH group of donors	GO:0055114//oxidation-reduction process	gi|587736759|gb|EXA34475.1|/2.02544e-71/choline dehydrogenase [Fusarium oxysporum f. sp. pisi HDV247]
Unigene14245_All	377	0.28	52.6	7.55349	Up	0.916411	-	-	-	-	gi|590022406|gb|EXK24264.1|/6.54665e-64/hypothetical protein FOMG_18999 [Fusarium oxysporum f. sp. melonis 26406]
Unigene9204_All	1151	0.626667	115.95	7.53159	Up	0.925812	K05972|1|2e-28|127|bfu:BC1G_12379|acetylxylan esterase [EC:3.1.1.72]	-	GO:0016787//hydrolase activity	GO:0008152//metabolic process	gi|587740262|gb|EXA37978.1|/1.25212e-161/hypothetical protein FOVG_12012 [Fusarium oxysporum f. sp. pisi HDV247]
CL162.Contig5_All	2562	0.53	93.4867	7.46262	Up	0.921497	K10256|1|0.0|762|fpu:FPSE_11043|omega-6 fatty acid desaturase / acyl-lipid omega-6 desaturase (Delta-12 desaturase) [EC:1.14.19.6 1.14.19.22]	GO:0016021//integral component of membrane	-	GO:0006629//lipid metabolic process	gi|591491463|gb|EXM21091.1|/0/omega-6 fatty acid desaturase (delta-12 desaturase) [Fusarium oxysporum f. sp. vasinfectum 25433]
CL65.Contig2_All	1146	2.14333	375.013	7.45094	Up	0.929399	K11245|1|3e-17|90.1|zro:ZYRO0A12100g|mating pheromone-induced death protein 2	GO:0005634//nucleus	-	GO:0006334//nucleosome assembly	gi|587677076|gb|EWY99404.1|/0/hypothetical protein FOYG_03449 [Fusarium oxysporum FOSC 3-a]
Unigene9454_All	1597	0.253333	44.16	7.44556	Up	0.909342	K01845|1|5e-66|252|ani:AN7216.2|glutamate-1-semialdehyde 2,1-aminomutase [EC:5.4.3.8];K01050|2|1e-48|194|pbn:PADG_03950|cholinesterase [EC:3.1.1.8];K03927|3|2e-48|194|fgr:FGSG_05935|carboxylesterase 2 [EC:3.1.1.1 3.1.1.84 3.1.1.56];K01049|4|7e-48|192|ztr:MYCGRDRAFT_35982|acetylcholinesterase [EC:3.1.1.7]	-	GO:0016787//hydrolase activity	-	gi|591488131|gb|EXM17878.1|/0/hypothetical protein FOTG_13982 [Fusarium oxysporum f. sp. vasinfectum 25433]
Unigene5879_All	1477	0.65	110.987	7.41573	Up	0.921553	-	-	GO:0000287//magnesium ion binding;GO:0010333//terpene synthase activity	-	gi|475669871|gb|EMT67240.1|/0/Presilphiperfolan-8-beta-ol synthase [Fusarium oxysporum f. sp. cubense race 4]
CL534.Contig1_All	566	0.0833333	13.9867	7.39094	Up	0.859408	K01897|1|1e-10|66.2|bor:COCMIDRAFT_8040|long-chain acyl-CoA synthetase [EC:6.2.1.3]	-	GO:0003824//catalytic activity	GO:0008152//metabolic process	gi|902725873|gb|KNA97441.1|/3.49319e-92/hypothetical protein FOXG_02139 [Fusarium oxysporum f. sp. lycopersici 4287]
Unigene3016_All	388	0.536667	89.57	7.38285	Up	0.918372	K12661|1|9e-68|254|fpu:FPSE_10198|L-rhamnonate dehydratase [EC:4.2.1.90]	-	GO:0003824//catalytic activity	GO:0008152//metabolic process	gi|587718226|gb|EWZ89563.1|/1.3942e-69/hypothetical protein FOWG_07561 [Fusarium oxysporum f. sp. lycopersici MN25]
Unigene2480_All	1195	1.10333	181.413	7.36127	Up	0.922989	-	-	-	-	gi|587748650|gb|EXA46366.1|/0/hypothetical protein FOVG_07084 [Fusarium oxysporum f. sp. pisi HDV247]
Unigene309_All	898	0.88	142.71	7.34137	Up	0.920747	K01728|1|2e-33|143|afm:AFUA_8G05910|pectate lyase [EC:4.2.2.2];K18442|4|5e-12|72.4|vpo:Kpol_1036p97|brefeldin A-inhibited guanine nucleotide-exchange protein	GO:0005576//extracellular region	GO:0030570//pectate lyase activity	-	gi|591488062|gb|EXM17811.1|/1.22695e-152/pectate lyase [Fusarium oxysporum f. sp. vasinfectum 25433]
Unigene3080_All	639	0.736667	117.723	7.32017	Up	0.918653	K13076|1|5e-112|403|fgr:FGSG_01717|Delta8-fatty-acid desaturase [EC:1.14.19.4]	GO:0016021//integral component of membrane	GO:0016491//oxidoreductase activity	GO:0055114//oxidation-reduction process;GO:0006629//lipid metabolic process	gi|587702642|gb|EWZ49247.1|/6.77441e-115/hypothetical protein FOZG_00208 [Fusarium oxysporum Fo47]
Unigene2119_All	440	0.553333	87.7067	7.30839	Up	0.915605	K00108|1|3e-24|110|mpr:MPER_12409|choline dehydrogenase [EC:1.1.99.1]	-	GO:0050660//flavin adenine dinucleotide binding;GO:0016614//oxidoreductase activity, acting on CH-OH group of donors	GO:0055114//oxidation-reduction process	gi|902742710|gb|KNB14279.1|/2.58488e-76/hypothetical protein FOXG_13164 [Fusarium oxysporum f. sp. lycopersici 4287]
CL3618.Contig1_All	1603	2.68667	421.243	7.29269	Up	0.924159	K19851|1|4e-15|83.6|sce:YIR019C|flocculation protein FLO11	-	-	-	gi|591494898|gb|EXM24439.1|/0/hypothetical protein FOTG_08445 [Fusarium oxysporum f. sp. vasinfectum 25433]
Unigene7023_All	1283	0.7	109.317	7.28694	Up	0.917112	K03935|1|4e-62|239|mrr:Moror_9972|NADH dehydrogenase (ubiquinone) Fe-S protein 2 [EC:1.6.5.3 1.6.99.3]	-	-	-	gi|628245227|ref|XP_007724304.1|/1.72511e-61/NADH-ubiquinone oxidoreductase 49 kDa subunit, mitochondrial [Capronia coronata CBS 617.96]
Unigene7989_All	1176	1.09333	170.657	7.28622	Up	0.920621	-	-	-	-	gi|587748661|gb|EXA46377.1|/0/hypothetical protein FOVG_07095 [Fusarium oxysporum f. sp. pisi HDV247]
Unigene6251_All	544	0.656667	99.0667	7.23709	Up	0.914295	-	-	GO:0016846//carbon-sulfur lyase activity	GO:0008152//metabolic process	gi|342881264|gb|EGU82182.1|/8.35221e-77/hypothetical protein FOXB_07313 [Fusarium oxysporum Fo5176]
CL2230.Contig1_All	1971	0.0666667	9.94333	7.22062	Up	0.828275	-	-	-	-	gi|591441068|gb|EXL73716.1|/0/hypothetical protein FOPG_11042 [Fusarium oxysporum f. sp. conglutinans race 2 54008]
Unigene14150_All	1161	0.463333	67.3667	7.18384	Up	0.90715	K19619|1|2e-12|73.9|afv:AFLA_066970|tyrosyl-DNA phosphodiesterase 2 [EC:3.1.4.-];K06110|2|5e-12|72.8|cthr:CTHT_0001930|exocyst complex component 3;K06123|3|6e-11|69.3|cmt:CCM_02900|1-acylglycerone phosphate reductase [EC:1.1.1.101];K14326|4|9e-09|62.0|ttt:THITE_130005|regulator of nonsense transcripts 1 [EC:3.6.4.-];K14950|5|8e-07|55.5|ani:AN3146.2|cation-transporting ATPase 13A1 [EC:3.6.3.-]	GO:0016021//integral component of membrane	-	-	gi|591504187|gb|EXM33510.1|/0/hypothetical protein FOTG_02146 [Fusarium oxysporum f. sp. vasinfectum 25433]
Unigene10250_All	1511	1.61	225.153	7.1277	Up	0.916068	K15100|1|1e-170|600|nhe:NECHADRAFT_79543|solute carrier family 25 (mitochondrial citrate transporter), member 1	GO:0016021//integral component of membrane	-	GO:0055085//transmembrane transport	gi|477517671|gb|ENH69919.1|/0/Succinate/fumarate mitochondrial transporter [Fusarium oxysporum f. sp. cubense race 1]
Unigene5247_All	1355	0.63	86.66	7.10387	Up	0.90806	K15393|1|1e-36|155|afv:AFLA_139470|beta-cyclopiazonate dehydrogenase [EC:1.21.99.1];K01183|3|9e-11|68.9|nfi:NFIA_038360|chitinase [EC:3.2.1.14];K12481|5|2e-06|54.3|dsq:DICSQDRAFT_132199|rabenosyn-5	-	GO:0016491//oxidoreductase activity	GO:0055114//oxidation-reduction process	gi|591493209|gb|EXM22790.1|/0/hypothetical protein FOTG_09553 [Fusarium oxysporum f. sp. vasinfectum 25433]
Unigene6100_All	781	0.723333	96.9367	7.06624	Up	0.907934	K17066|1|3e-129|461|nhe:NECHADRAFT_101489|alcohol oxidase [EC:1.1.3.13]	-	GO:0050660//flavin adenine dinucleotide binding;GO:0016614//oxidoreductase activity, acting on CH-OH group of donors	GO:0055114//oxidation-reduction process	gi|475675836|gb|EMT72899.1|/2.29011e-138/Alcohol oxidase [Fusarium oxysporum f. sp. cubense race 4]
Unigene16470_All	631	0.813333	108.867	7.0645	Up	0.9086	-	-	-	-	gi|517325805|emb|CCT75657.1|/1.67593e-86/uncharacterized protein FFUJ_11689 [Fusarium fujikuroi IMI 58289]
Unigene17153_All	270	0.493333	65.72	7.05763	Up	0.902687	K01083|1|1e-46|184|fpu:FPSE_04953|3-phytase [EC:3.1.3.8]	-	-	-	gi|587750832|gb|EXA48548.1|/4.36202e-47/hypothetical protein FOVG_05245 [Fusarium oxysporum f. sp. pisi HDV247]
Unigene14090_All	221	0.75	98.4467	7.03631	Up	0.907213	K08139|1|4e-11|66.6|dha:DEHA2C11374g|MFS transporter, SP family, sugar:H+ symporter	GO:0016021//integral component of membrane	GO:0022891//substrate-specific transmembrane transporter activity	GO:0055085//transmembrane transport	gi|587665211|gb|EWY87552.1|/3.83796e-35/hypothetical protein FOYG_11742 [Fusarium oxysporum FOSC 3-a]
Unigene2367_All	2469	0.9	118.043	7.03518	Up	0.908775	K16261|1|0.0|1056|fpu:FPSE_09813|yeast amino acid transporter	GO:0016021//integral component of membrane	GO:0015171//amino acid transmembrane transporter activity	GO:0006865//amino acid transport;GO:0003333//amino acid transmembrane transport	gi|475676259|gb|EMT73293.1|/0/Amino-acid permease inda1 [Fusarium oxysporum f. sp. cubense race 4]
CL3378.Contig1_All	606	0.356667	46.67	7.03178	Up	0.895605	-	-	-	-	gi|751007920|gb|KIK49843.1|/4.24574e-28/hypothetical protein GYMLUDRAFT_78612 [Gymnopus luxurians FD-317 M1]
CL775.Contig1_All	1471	1.82	235.18	7.01368	Up	0.911829	-	-	-	-	gi|477509455|gb|ENH62747.1|/6.99769e-150/hypothetical protein FOC1_g10012985 [Fusarium oxysporum f. sp. cubense race 1]
Unigene2969_All	360	0.9	114.12	6.98641	Up	0.906106	-	-	-	-	gi|589281252|ref|XP_007006356.1|/1.60183e-17/hypothetical protein TREMEDRAFT_33303, partial [Tremella mesenterica DSM 1558]
Unigene16578_All	238	0.63	79.7633	6.98423	Up	0.90191	K08139|1|1e-05|48.9|pcs:Pc20g09100|MFS transporter, SP family, sugar:H+ symporter	GO:0016021//integral component of membrane	GO:0022891//substrate-specific transmembrane transporter activity	GO:0055085//transmembrane transport	gi|902730222|gb|KNB01791.1|/2.53096e-39/hypothetical protein FOXG_04936 [Fusarium oxysporum f. sp. lycopersici 4287]
Unigene11203_All	913	0.486667	61.1033	6.97217	Up	0.897496	K14821|1|5e-61|234|fpu:FPSE_12267|bud site selection protein 20;K02307|4|4e-48|192|fpu:FPSE_12268|DASH complex subunit DAM1	GO:0072686//mitotic spindle;GO:0042729//DASH complex	GO:0003676//nucleic acid binding;GO:0008270//zinc ion binding	GO:0008608//attachment of spindle microtubules to kinetochore	gi|591491587|gb|EXM21215.1|/2.22908e-64/DASH complex subunit DAM1 [Fusarium oxysporum f. sp. vasinfectum 25433]
CL3395.Contig1_All	1084	0.813333	101.003	6.95634	Up	0.903346	K17742|1|3e-156|551|fpu:FPSE_04546|sorbose reductase [EC:1.1.1.289]	-	GO:0016491//oxidoreductase activity	GO:0055114//oxidation-reduction process	gi|475665806|gb|EMT63598.1|/2.01416e-166/Sorbose reductase SOU1 [Fusarium oxysporum f. sp. cubense race 4]
Unigene1264_All	2555	0.706667	86.38	6.93352	Up	0.900579	K01811|1|0.0|1515|fpu:FPSE_06021|alpha-D-xyloside xylohydrolase [EC:3.2.1.177]	-	GO:0030246//carbohydrate binding;GO:0004553//hydrolase activity, hydrolyzing O-glycosyl compounds	GO:0005975//carbohydrate metabolic process	gi|587666157|gb|EWY88498.1|/0/alpha-D-xyloside xylohydrolase [Fusarium oxysporum FOSC 3-a]
Unigene4255_All	699	0.24	28.83	6.90839	Up	0.876172	K01046|1|6e-19|94.7|afm:AFUA_5G03770|triacylglycerol lipase [EC:3.1.1.3];K14731|2|8e-16|84.3|pfj:MYCFIDRAFT_210278|epsilon-lactone hydrolase [EC:3.1.1.83];K17648|3|3e-15|82.4|mtm:MYCTH_54712|versiconal hemiacetal acetate esterase [EC:3.1.1.94]	-	-	-	gi|591489560|gb|EXM19249.1|/3.02434e-133/hypothetical protein FOTG_12710 [Fusarium oxysporum f. sp. vasinfectum 25433]
CL2581.Contig2_All	1154	0.136667	16.2567	6.89423	Up	0.849355	K08141|1|0.0|537|fgr:FGSG_02358|MFS transporter, SP family, general alpha glucoside:H+ symporter	GO:0016021//integral component of membrane	GO:0022891//substrate-specific transmembrane transporter activity	GO:0055085//transmembrane transport	gi|587748644|gb|EXA46360.1|/0/MFS transporter, SP family, general alpha glucoside:H+ symporter [Fusarium oxysporum f. sp. pisi HDV247]
Unigene17200_All	971	0.6	70.6267	6.87911	Up	0.895941	K01674|1|3e-26|119|adl:AURDEDRAFT_19629|carbonic anhydrase [EC:4.2.1.1]	-	-	-	gi|587659703|gb|EWY82071.1|/3.65051e-169/hypothetical protein FOYG_14192 [Fusarium oxysporum FOSC 3-a]
Unigene1920_All	460	0.733333	84.6867	6.85152	Up	0.896466	-	-	-	-	gi|587706453|gb|EWZ77790.1|/2.92686e-35/hypothetical protein FOWG_17837 [Fusarium oxysporum f. sp. lycopersici MN25]
Unigene16404_All	271	0.25	28.7433	6.84516	Up	0.873173	K17066|1|4e-15|80.1|cput:CONPUDRAFT_110608|alcohol oxidase [EC:1.1.3.13];K00108|2|7e-14|75.9|ela:UCREL1_1592|choline dehydrogenase [EC:1.1.99.1]	-	GO:0050660//flavin adenine dinucleotide binding;GO:0016614//oxidoreductase activity, acting on CH-OH group of donors	GO:0055114//oxidation-reduction process	gi|587739162|gb|EXA36878.1|/3.57664e-41/hypothetical protein FOVG_12761 [Fusarium oxysporum f. sp. pisi HDV247]
Unigene7523_All	715	0.98	108.813	6.79486	Up	0.896789	K01536|1|1e-73|276|afm:AFUA_6G03690|Na+-exporting ATPase [EC:3.6.3.7];K01537|4|1e-48|193|pic:PICST_73371|Ca2+-transporting ATPase [EC:3.6.3.8]	GO:0016021//integral component of membrane	GO:0046872//metal ion binding;GO:0005524//ATP binding;GO:0019829//cation-transporting ATPase activity	GO:0098655//cation transmembrane transport	gi|591496804|gb|EXM26299.1|/5.9411e-124/potassium/sodium efflux P-type ATPase, fungal-type [Fusarium oxysporum f. sp. vasinfectum 25433]
Unigene16630_All	209	0.413333	45.8333	6.79295	Up	0.884396	K14640|1|4e-30|129|fpu:FPSE_02056|solute carrier family 20 (sodium-dependent phosphate transporter)	GO:0016021//integral component of membrane	GO:0005315//inorganic phosphate transmembrane transporter activity	GO:0006817//phosphate ion transport;GO:0055085//transmembrane transport	gi|587686224|gb|EWZ32829.1|/3.05667e-29/PiT family inorganic phosphate transporter [Fusarium oxysporum Fo47]
CL3109.Contig1_All	1015	1.02667	112.6	6.7771	Up	0.896487	K08876|1|3e-64|246|ure:UREG_05797|SCY1-like protein 1;K03448|2|1e-44|180|npa:UCRNP2_4418|MFS transporter, ACS family, pantothenate transporter;K00059|3|1e-44|180|afv:AFLA_090420|3-oxoacyl-[acyl-carrier protein] reductase [EC:1.1.1.100]	-	GO:0016491//oxidoreductase activity	GO:0055114//oxidation-reduction process	gi|477515310|gb|ENH67666.1|/9.75406e-152/hypothetical protein FOC1_g10010949 [Fusarium oxysporum f. sp. cubense race 1]
CL3498.Contig2_All	2165	0.11	12.0133	6.77099	Up	0.823701	K10956|1|4e-30|134|cput:CONPUDRAFT_154904|protein transport protein SEC61 subunit alpha;K11294|2|7e-16|86.7|afv:AFLA_100030|nucleolin	-	-	-	gi|587744912|gb|EXA42628.1|/0/hypothetical protein FOVG_07797 [Fusarium oxysporum f. sp. pisi HDV247]
Unigene4666_All	1700	1.06667	116.257	6.76806	Up	0.896256	K12481|1|2e-06|54.7|psq:PUNSTDRAFT_144973|rabenosyn-5	-	-	-	gi|342883089|gb|EGU83651.1|/2.04807e-95/hypothetical protein FOXB_05899 [Fusarium oxysporum Fo5176]
Unigene4434_All	594	0.153333	16.47	6.74703	Up	0.843729	K10703|1|5e-99|360|fpu:FPSE_04001|very-long-chain (3R)-3-hydroxyacyl-CoA dehydratase [EC:4.2.1.134];K10599|5|2e-39|162|ztr:MYCGRDRAFT_107996|pre-mRNA-processing factor 19 [EC:2.3.2.27]	GO:0016021//integral component of membrane	-	-	gi|477517160|gb|ENH69409.1|/6.55688e-111/Putative 3-hydroxyacyl-CoA dehydratase [Fusarium oxysporum f. sp. cubense race 1]
Unigene6921_All	1563	1.05	112.31	6.74095	Up	0.89454	-	-	-	-	gi|587661821|gb|EWY84175.1|/0/hypothetical protein FOYG_13943 [Fusarium oxysporum FOSC 3-a]
Unigene2285_All	587	0.45	47.5167	6.72236	Up	0.88151	K01050|1|7e-24|110|afm:AFUA_8G04210|cholinesterase [EC:3.1.1.8];K02332|2|3e-20|98.6|cput:CONPUDRAFT_145475|DNA polymerase gamma 1 [EC:2.7.7.7];K03927|4|3e-16|85.1|shs:STEHIDRAFT_59247|carboxylesterase 2 [EC:3.1.1.1 3.1.1.84 3.1.1.56]	GO:0016021//integral component of membrane	GO:0016787//hydrolase activity	-	gi|591507001|gb|EXM36264.1|/2.38483e-110/hypothetical protein FOTG_00481 [Fusarium oxysporum f. sp. vasinfectum 25433]
Unigene2244_All	338	0.34	35.7767	6.71734	Up	0.874609	-	-	-	-	gi|827056611|ref|XP_008089930.1|/7.35491e-07/hypothetical protein GLRG_01054 [Colletotrichum graminicola M1.001]
CL1528.Contig6_All	5523	0.166667	17.5033	6.71452	Up	0.845292	K14837|1|0.0|923|fpu:FPSE_00060|nucleolar protein 12	-	GO:0003676//nucleic acid binding;GO:0000166//nucleotide binding	-	gi|591454718|gb|EXL86967.1|/0/nucleolar protein 12 [Fusarium oxysporum f. sp. conglutinans race 2 54008]
CL2581.Contig1_All	576	0.156667	16.4	6.70985	Up	0.841649	K08141|1|2e-88|324|fgr:FGSG_02358|MFS transporter, SP family, general alpha glucoside:H+ symporter	GO:0016021//integral component of membrane	GO:0022891//substrate-specific transmembrane transporter activity	GO:0055085//transmembrane transport	gi|587669755|gb|EWY92096.1|/1.03045e-94/MFS transporter, SP family, general alpha glucoside:H+ symporter [Fusarium oxysporum FOSC 3-a]
CL217.Contig1_All	879	0.85	85.1767	6.64685	Up	0.887338	K09252|1|2e-72|272|nhe:NECHADRAFT_52465|feruloyl esterase [EC:3.1.1.73]	GO:0016021//integral component of membrane	-	-	gi|475671707|gb|EMT68986.1|/4.84808e-98/hypothetical protein FOC4_g10005083 [Fusarium oxysporum f. sp. cubense race 4]
CL460.Contig13_All	3454	0.113333	11.0067	6.60166	Up	0.809557	K16794|1|0.0|912|fgr:FGSG_05038|platelet-activating factor acetylhydrolase IB subunit alpha	GO:0005737//cytoplasm;GO:0005875//microtubule associated complex;GO:0000922//spindle pole;GO:0005874//microtubule	GO:0045502//dynein binding	GO:0007067//mitotic nuclear division;GO:0000132//establishment of mitotic spindle orientation;GO:0006810//transport;GO:0051301//cell division	gi|342879959|gb|EGU81191.1|/0/hypothetical protein FOXB_08341 [Fusarium oxysporum Fo5176]
Unigene5404_All	406	0.133333	12.94	6.60066	Up	0.820948	-	-	-	-	gi|475663059|gb|EMT60855.1|/9.17445e-74/Sterol uptake control protein 2 [Fusarium oxysporum f. sp. cubense race 4]
Unigene2980_All	1217	0.12	11.5767	6.59204	Up	0.812562	-	GO:0016021//integral component of membrane	-	-	gi|591490359|gb|EXM20020.1|/0/hypothetical protein FOTG_12046 [Fusarium oxysporum f. sp. vasinfectum 25433]
Unigene1879_All	635	0.203333	19.5867	6.58988	Up	0.845074	-	-	-	-	gi|591490643|gb|EXM20298.1|/1.8311e-96/hypothetical protein FOTG_11670 [Fusarium oxysporum f. sp. vasinfectum 25433]
Unigene10441_All	1548	0.33	31.5033	6.57689	Up	0.86455	K00108|1|6e-49|196|bcom:BAUCODRAFT_66666|choline dehydrogenase [EC:1.1.99.1]	-	GO:0050660//flavin adenine dinucleotide binding;GO:0016614//oxidoreductase activity, acting on CH-OH group of donors	GO:0055114//oxidation-reduction process	gi|591505639|gb|EXM34942.1|/0/hypothetical protein FOTG_01571 [Fusarium oxysporum f. sp. vasinfectum 25433]
Unigene13561_All	228	0.343333	32.6633	6.57192	Up	0.865047	-	-	-	-	gi|587705999|gb|EWZ77336.1|/3.82818e-27/hypothetical protein FOWG_18244 [Fusarium oxysporum f. sp. lycopersici MN25]
Unigene8544_All	722	0.343333	32.5633	6.56749	Up	0.86497	-	GO:0016021//integral component of membrane	GO:0015109//chromate transmembrane transporter activity	GO:0015703//chromate transport	gi|342874025|gb|EGU76101.1|/5.38813e-115/hypothetical protein FOXB_13398 [Fusarium oxysporum Fo5176]
Unigene913_All	805	0.55	51.1367	6.53878	Up	0.87496	K00826|1|1e-112|405|nhe:NECHADRAFT_44993|branched-chain amino acid aminotransferase [EC:2.6.1.42]	-	GO:0052654//L-leucine transaminase activity;GO:0052655//L-valine transaminase activity;GO:0052656//L-isoleucine transaminase activity	GO:0008652//cellular amino acid biosynthetic process;GO:0009082//branched-chain amino acid biosynthetic process	gi|591437290|gb|EXL70095.1|/1.65982e-155/branched-chain amino acid aminotransferase [Fusarium oxysporum f. sp. conglutinans race 2 54008]
Unigene10703_All	2023	14.12	1301.83	6.52666	Up	0.893069	K00128|1|0.0|961|fpu:FPSE_01472|aldehyde dehydrogenase (NAD+) [EC:1.2.1.3]	-	GO:0016620//oxidoreductase activity, acting on the aldehyde or oxo group of donors, NAD or NADP as acceptor	GO:0055114//oxidation-reduction process	gi|477508127|gb|ENH61421.1|/0/Aldehyde dehydrogenase [Fusarium oxysporum f. sp. cubense race 1]
CL3618.Contig2_All	1532	2.87333	262.463	6.51325	Up	0.88965	K01183|1|2e-11|71.2|act:ACLA_001370|chitinase [EC:3.2.1.14];K19851|4|2e-11|71.2|sce:YIR019C|flocculation protein FLO11	-	-	-	gi|591494899|gb|EXM24440.1|/0/hypothetical protein FOTG_08445 [Fusarium oxysporum f. sp. vasinfectum 25433]
Unigene9869_All	583	0.673333	61.2	6.50607	Up	0.876977	-	GO:0009341//beta-galactosidase complex	GO:0004565//beta-galactosidase activity	GO:0005975//carbohydrate metabolic process	gi|591467925|gb|EXL99296.1|/3.76202e-108/hypothetical protein FOIG_09158 [Fusarium oxysporum f. sp. cubense tropical race 4 54006]
Unigene3229_All	389	0.4	36.3333	6.50515	Up	0.86579	K05989|1|1e-47|187|fpu:FPSE_07358|alpha-L-rhamnosidase [EC:3.2.1.40]	-	-	-	gi|587707810|gb|EWZ79147.1|/1.0675e-69/hypothetical protein FOWG_16664 [Fusarium oxysporum f. sp. lycopersici MN25]
Unigene5982_All	1222	0.613333	55.62	6.50279	Up	0.874644	K01050|1|1e-75|284|afm:AFUA_8G04210|cholinesterase [EC:3.1.1.8];K01046|2|9e-39|161|afm:AFUA_4G04010|triacylglycerol lipase [EC:3.1.1.3];K02332|5|9e-34|145|cput:CONPUDRAFT_145475|DNA polymerase gamma 1 [EC:2.7.7.7]	-	-	-	gi|591507001|gb|EXM36264.1|/0/hypothetical protein FOTG_00481 [Fusarium oxysporum f. sp. vasinfectum 25433]
Unigene10225_All	2013	2.35333	212.813	6.49874	Up	0.88799	K16261|1|0.0|1031|fgr:FGSG_05574|yeast amino acid transporter	GO:0016021//integral component of membrane	GO:0015171//amino acid transmembrane transporter activity	GO:0006865//amino acid transport;GO:0003333//amino acid transmembrane transport	gi|342873545|gb|EGU75709.1|/0/hypothetical protein FOXB_13728 [Fusarium oxysporum Fo5176]
Unigene11608_All	342	0.49	44.22	6.49577	Up	0.869902	-	-	-	-	-
CL2768.Contig3_All	646	0.526667	47.44	6.49307	Up	0.871534	K07937|1|6e-91|333|npa:UCRNP2_7185|ADP-ribosylation factor 1	-	-	-	gi|661187215|emb|CDH50625.1|/1.42421e-91/adp-ribosylation factor [Lichtheimia corymbifera JMRC:FSU:9682]
Unigene3184_All	733	0.56	50.0433	6.48161	Up	0.871821	-	-	GO:0004601//peroxidase activity	GO:0098869//cellular oxidant detoxification	gi|587736761|gb|EXA34477.1|/2.02797e-138/hypothetical protein FOVG_14456 [Fusarium oxysporum f. sp. pisi HDV247]
Unigene9731_All	387	1.19333	106.623	6.48138	Up	0.882301	K01811|1|3e-72|270|fpu:FPSE_11964|alpha-D-xyloside xylohydrolase [EC:3.2.1.177]	-	-	-	gi|902727148|gb|KNA98716.1|/1.48984e-76/alpha-D-xyloside xylohydrolase [Fusarium oxysporum f. sp. lycopersici 4287]
Unigene2345_All	1271	0.35	31.0433	6.47078	Up	0.858707	K07034|1|7e-145|358|fpu:FPSE_04236|uncharacterized protein	GO:0016021//integral component of membrane	-	-	gi|475670941|gb|EMT68294.1|/1.51695e-153/Ammonia transport outward protein 2 [Fusarium oxysporum f. sp. cubense race 4]
Unigene7005_All	1523	1.27333	111.437	6.45147	Up	0.881265	K19849|1|5e-19|96.7|erc:Ecym_7349|signaling mucin MSB2;K19851|5|1e-18|95.5|sce:YIR019C|flocculation protein FLO11	GO:0016021//integral component of membrane	-	GO:0055085//transmembrane transport	gi|587748777|gb|EXA46493.1|/0/hypothetical protein FOVG_03862 [Fusarium oxysporum f. sp. pisi HDV247]
Unigene7612_All	916	0.256667	22.2233	6.43604	Up	0.844892	K01190|1|1e-109|396|afm:AFUA_1G16700|beta-galactosidase [EC:3.2.1.23];K19851|5|1e-07|57.8|sce:YIR019C|flocculation protein FLO11	-	-	-	gi|902737623|gb|KNB09192.1|/0/beta-galactosidase [Fusarium oxysporum f. sp. lycopersici 4287]
Unigene4346_All	265	0.26	21.8667	6.39408	Up	0.84209	-	-	-	-	gi|587700524|gb|EWZ47129.1|/2.19562e-06/hypothetical protein FOZG_03091 [Fusarium oxysporum Fo47]
Unigene17247_All	305	0.396667	33.32	6.39232	Up	0.858287	-	-	-	-	gi|477510133|gb|ENH63418.1|/7.21537e-47/hypothetical protein FOC1_g10000494 [Fusarium oxysporum f. sp. cubense race 1]
Unigene10388_All	866	0.413333	34.67	6.39024	Up	0.859548	K00489|1|6e-16|85.1|ssl:SS1G_14166|cholesterol 7alpha-monooxygenase [EC:1.14.14.23];K14338|3|3e-12|72.8|gtr:GLOTRDRAFT_61651|cytochrome P450 / NADPH-cytochrome P450 reductase [EC:1.14.14.1 1.6.2.4];K07430|5|1e-10|67.4|bze:COCCADRAFT_32306|oxysterol 7-alpha-hydroxylase [EC:1.14.13.100]	-	-	-	gi|591488407|gb|EXM18143.1|/1.66562e-159/hypothetical protein FOTG_13716 [Fusarium oxysporum f. sp. vasinfectum 25433]
Unigene4146_All	757	0.596667	50.0167	6.38934	Up	0.868333	K15196|1|8e-14|77.8|afv:AFLA_020970|transcription factor IIIB 90 kDa subunit;K08139|2|5e-11|68.6|dha:DEHA2C11374g|MFS transporter, SP family, sugar:H+ symporter;K01487|3|4e-10|65.5|ela:UCREL1_8805|guanine deaminase [EC:3.5.4.3]	GO:0016021//integral component of membrane	GO:0022891//substrate-specific transmembrane transporter activity	GO:0055085//transmembrane transport;GO:0008643//carbohydrate transport	gi|587693378|gb|EWZ39983.1|/4.98869e-79/hypothetical protein FOZG_08881 [Fusarium oxysporum Fo47]
Unigene8675_All	447	0.216667	18.0733	6.38224	Up	0.832079	K15384|1|3e-21|100|ure:UREG_06499|aspyridone synthetase, hybrid polyketide synthase / nonribosomal peptide synthetase;K15394|4|6e-16|83.2|cpw:CPC735_030880|hybrid polyketide synthase / nonribosomal peptide synthetase ACE1	-	-	-	gi|957801110|gb|ALQ32854.1|/1.00822e-80/putative polyketide synthase [Fusarium foetens]
Unigene223_All	1185	1.27333	105.507	6.37258	Up	0.877293	-	-	-	-	gi|587746771|gb|EXA44487.1|/2.1949e-116/hypothetical protein FOVG_05906 [Fusarium oxysporum f. sp. pisi HDV247]
CL2337.Contig2_All	1374	0.646667	53.5767	6.37244	Up	0.868171	K00451|1|0.0|749|fgr:FGSG_02347|homogentisate 1,2-dioxygenase [EC:1.13.11.5]	-	GO:0004411//homogentisate 1,2-dioxygenase activity	GO:0006559//L-phenylalanine catabolic process;GO:0055114//oxidation-reduction process;GO:0006570//tyrosine metabolic process	gi|591423042|gb|EXL58179.1|/0/homogentisate 1,2-dioxygenase [Fusarium oxysporum f. sp. radicis-lycopersici 26381]
Unigene3149_All	602	0.296667	24.5633	6.37152	Up	0.845761	K05034|1|8e-21|100|fpu:FPSE_08937|solute carrier family 6 (neurotransmitter transporter, GABA) member 1	-	-	-	gi|587674812|gb|EWY97145.1|/1.45862e-97/hypothetical protein FOYG_05620 [Fusarium oxysporum FOSC 3-a]
Unigene7454_All	1025	0.976667	79.4933	6.34682	Up	0.87365	K01183|1|1e-07|57.8|pan:PODANSg4492|chitinase [EC:3.2.1.14]	-	-	-	gi|477522890|gb|ENH74932.1|/5.32203e-105/hypothetical protein FOC1_g10002477 [Fusarium oxysporum f. sp. cubense race 1]
Unigene6040_All	1174	0.416667	33.8967	6.34611	Up	0.856514	-	-	-	-	gi|902742070|gb|KNB13639.1|/1.75545e-142/hypothetical protein FOXG_12416 [Fusarium oxysporum f. sp. lycopersici 4287]
Unigene322_All	761	1.55333	123.37	6.31148	Up	0.875758	K18339|1|3e-119|427|nhe:NECHADRAFT_100628|2-keto-3-deoxy-L-rhamnonate aldolase [EC:4.1.2.53]	-	GO:0016829//lyase activity	GO:0008152//metabolic process	gi|591503756|gb|EXM33101.1|/3.69271e-138/hypothetical protein FOTG_03200 [Fusarium oxysporum f. sp. vasinfectum 25433]
Unigene10413_All	1737	0.836667	66.4467	6.3114	Up	0.868893	K08158|1|6e-76|187|fgr:FGSG_02865|MFS transporter, DHA1 family, multidrug resistance protein;K08157|5|1e-74|202|ela:UCREL1_6242|MFS transporter, DHA1 family, multidrug resistance protein	GO:0016021//integral component of membrane	-	GO:0055085//transmembrane transport	gi|927752654|gb|KPA36830.1|/0/major facilitator superfamily protein [Fusarium langsethiae]
Unigene15756_All	401	0.51	40.3967	6.3076	Up	0.859015	-	-	-	-	gi|587749042|gb|EXA46758.1|/7.79247e-81/hypothetical protein FOVG_04091 [Fusarium oxysporum f. sp. pisi HDV247]
Unigene1511_All	1440	23.4267	1852.58	6.30524	Up	0.883261	K01179|1|4e-84|312|afm:AFUA_3G03870|endoglucanase [EC:3.2.1.4];K19356|2|1e-31|138|fpu:FPSE_12300|cellulase [EC:3.2.1.4]	-	-	-	gi|591487862|gb|EXM17616.1|/0/endoglucanase [Fusarium oxysporum f. sp. vasinfectum 25433]
Unigene9892_All	320	0.186667	14.3533	6.26478	Up	0.812219	-	-	-	-	gi|902747520|gb|KNB19087.1|/6.66538e-56/hypothetical protein FOXG_16528 [Fusarium oxysporum f. sp. lycopersici 4287]
Unigene5140_All	1360	7.11667	543.2	6.25414	Up	0.879401	K01728|1|2e-166|585|fpu:FPSE_09686|pectate lyase [EC:4.2.2.2]	GO:0005576//extracellular region	GO:0016829//lyase activity	GO:0000272//polysaccharide catabolic process	gi|477517367|gb|ENH69616.1|/0/Pectate lyase B [Fusarium oxysporum f. sp. cubense race 1]
Unigene187_All	1831	1.75667	131.63	6.2275	Up	0.87276	K01198|1|2e-49|197|vda:VDAG_09302|xylan 1,4-beta-xylosidase [EC:3.2.1.37]	-	-	-	gi|591494852|gb|EXM24393.1|/0/murein transglycosylase [Fusarium oxysporum f. sp. vasinfectum 25433]
CL757.Contig2_All	2153	0.29	21.67	6.2235	Up	0.832969	K08158|1|5e-82|306|npa:UCRNP2_1966|MFS transporter, DHA1 family, multidrug resistance protein	GO:0016021//integral component of membrane	-	GO:0055085//transmembrane transport	gi|477511353|gb|ENH63921.1|/0/hypothetical protein FOC1_g10008064 [Fusarium oxysporum f. sp. cubense race 1]
Unigene5799_All	1326	2.53333	188.72	6.21907	Up	0.874392	K08150|1|6e-22|105|ela:UCREL1_3838|MFS transporter, SP family, solute carrier family 2 (myo-inositol transporter), member 13	-	-	-	gi|477519042|gb|ENH71223.1|/0/Esterase estB [Fusarium oxysporum f. sp. cubense race 1]
Unigene7213_All	679	0.553333	41.11	6.2152	Up	0.855085	K17066|1|1e-121|436|fpu:FPSE_07499|alcohol oxidase [EC:1.1.3.13]	-	GO:0050660//flavin adenine dinucleotide binding;GO:0016614//oxidoreductase activity, acting on CH-OH group of donors	GO:0055114//oxidation-reduction process	gi|475675836|gb|EMT72899.1|/4.41514e-126/Alcohol oxidase [Fusarium oxysporum f. sp. cubense race 4]
Unigene3652_All	1727	1.57333	115.34	6.19592	Up	0.869895	K09252|1|1e-135|484|pno:SNOG_11318|feruloyl esterase [EC:3.1.1.73]	GO:0005576//extracellular region	GO:0030600//feruloyl esterase activity	GO:0016998//cell wall macromolecule catabolic process	gi|587702480|gb|EWZ49085.1|/0/hypothetical protein FOZG_00053 [Fusarium oxysporum Fo47]
Unigene16870_All	298	0.21	15.25	6.18228	Up	0.812394	-	-	-	-	gi|475676764|gb|EMT73786.1|/3.25567e-47/hypothetical protein FOC4_g10002814 [Fusarium oxysporum f. sp. cubense race 4]
Unigene14201_All	354	0.466667	33.8433	6.18034	Up	0.848129	K01199|1|1e-10|65.1|maj:MAA_01169|glucan endo-1,3-beta-D-glucosidase [EC:3.2.1.39]	-	-	-	gi|591490296|gb|EXM19961.1|/8.73881e-64/hypothetical protein FOTG_12189 [Fusarium oxysporum f. sp. vasinfectum 25433]
Unigene9780_All	670	0.19	13.6467	6.16641	Up	0.805248	K05542|1|4e-110|397|fpu:FPSE_03162|tRNA-dihydrouridine synthase 1 [EC:1.3.1.88]	-	GO:0050660//flavin adenine dinucleotide binding;GO:0017150//tRNA dihydrouridine synthase activity	GO:0002943//tRNA dihydrouridine synthesis;GO:0055114//oxidation-reduction process	gi|902725985|gb|KNA97553.1|/1.0204e-119/hypothetical protein FOXG_02200 [Fusarium oxysporum f. sp. lycopersici 4287]
CL3387.Contig3_All	3859	4.63	331.937	6.16375	Up	0.874126	K14541|1|0.0|847|ago:AGOS_ADR051C|urea carboxylase / allophanate hydrolase [EC:6.3.4.6 3.5.1.54]	-	-	-	gi|591504763|gb|EXM34086.1|/0/hypothetical protein FOTG_02524 [Fusarium oxysporum f. sp. vasinfectum 25433]
Unigene3059_All	731	0.283333	20.2367	6.15833	Up	0.827253	K15394|1|7e-12|71.2|mgr:MGG_12447|hybrid polyketide synthase / nonribosomal peptide synthetase ACE1;K15384|2|3e-10|65.9|afv:AFLA_066840|aspyridone synthetase, hybrid polyketide synthase / nonribosomal peptide synthetase	-	-	-	gi|587736715|gb|EXA34431.1|/1.14136e-133/hypothetical protein FOVG_14410 [Fusarium oxysporum f. sp. pisi HDV247]
CL502.Contig6_All	3559	0.263333	18.6567	6.14666	Up	0.823112	K01536|1|0.0|1110|afm:AFUA_2G01320|Na+-exporting ATPase [EC:3.6.3.7];K01537|4|0.0|796|pic:PICST_74899|Ca2+-transporting ATPase [EC:3.6.3.8]	GO:0016021//integral component of membrane	GO:0046872//metal ion binding;GO:0005524//ATP binding;GO:0019829//cation-transporting ATPase activity	GO:0098655//cation transmembrane transport	gi|475672862|gb|EMT69985.1|/0/Calcium-transporting ATPase 3 [Fusarium oxysporum f. sp. cubense race 4]
Unigene7605_All	1288	5.74	403.497	6.13536	Up	0.873713	K01053|1|0.0|736|fpu:FPSE_04558|gluconolactonase [EC:3.1.1.17]	-	GO:0016787//hydrolase activity	-	gi|590050947|gb|EXK78471.1|/0/gluconolactonase [Fusarium oxysporum f. sp. raphani 54005]
CL2337.Contig1_All	607	0.636667	44.4	6.12388	Up	0.852745	K00451|1|4e-105|380|fgr:FGSG_02347|homogentisate 1,2-dioxygenase [EC:1.13.11.5]	-	GO:0004411//homogentisate 1,2-dioxygenase activity	GO:0006559//L-phenylalanine catabolic process;GO:0055114//oxidation-reduction process;GO:0006570//tyrosine metabolic process	gi|587748596|gb|EXA46312.1|/3.5037e-115/homogentisate 1,2-dioxygenase [Fusarium oxysporum f. sp. pisi HDV247]
Unigene8578_All	565	0.47	32.73	6.12181	Up	0.84457	K08139|1|8e-27|120|bze:COCCADRAFT_27664|MFS transporter, SP family, sugar:H+ symporter	GO:0016021//integral component of membrane	GO:0022891//substrate-specific transmembrane transporter activity	GO:0055085//transmembrane transport	gi|587679663|gb|EWZ01981.1|/4.86305e-102/hypothetical protein FOYG_01415 [Fusarium oxysporum FOSC 3-a]
Unigene16191_All	272	0.246667	17.0967	6.11501	Up	0.81673	-	-	GO:0008080//N-acetyltransferase activity	-	gi|584141874|gb|EWG51200.1|/5.00135e-27/hypothetical protein FVEG_10268 [Fusarium verticillioides 7600]
Unigene6473_All	399	0.636667	43.83	6.10524	Up	0.8525	K00480|1|6e-63|238|fpu:FPSE_01878|salicylate hydroxylase [EC:1.14.13.1]	-	GO:0071949//FAD binding;GO:0016491//oxidoreductase activity	GO:0055114//oxidation-reduction process	gi|587738445|gb|EXA36161.1|/2.51964e-71/salicylate hydroxylase [Fusarium oxysporum f. sp. pisi HDV247]
Unigene9051_All	3688	3.58667	244.757	6.09256	Up	0.870574	K05546|1|0.0|1529|vda:VDAG_09389|alpha 1,3-glucosidase [EC:3.2.1.84]	-	GO:0030246//carbohydrate binding;GO:0004553//hydrolase activity, hydrolyzing O-glycosyl compounds	GO:0005975//carbohydrate metabolic process	gi|590021890|gb|EXK23748.1|/0/alpha 1,3-glucosidase [Fusarium oxysporum f. sp. melonis 26406]
Unigene2604_All	1184	0.57	38.7467	6.08697	Up	0.848402	K07047|1|3e-19|97.1|fgr:FGSG_13458|uncharacterized protein	-	GO:0016810//hydrolase activity, acting on carbon-nitrogen (but not peptide) bonds	-	gi|587713341|gb|EWZ84678.1|/0/amidohydrolase ytcJ-like [Fusarium oxysporum f. sp. lycopersici MN25]
Unigene6909_All	1831	1.67667	113.68	6.08324	Up	0.864648	K01501|1|5e-44|179|ssl:SS1G_10951|nitrilase [EC:3.5.5.1];K01166|2|1e-19|99.0|smp:SMAC_07193|ribonuclease T2 [EC:3.1.27.1];K04487|3|6e-08|60.1|pbn:PADG_12043|cysteine desulfurase [EC:2.8.1.7]	-	GO:0050660//flavin adenine dinucleotide binding;GO:0016614//oxidoreductase activity, acting on CH-OH group of donors	GO:0055114//oxidation-reduction process	gi|591486451|gb|EXM16276.1|/0/hypothetical protein FOTG_15377 [Fusarium oxysporum f. sp. vasinfectum 25433]
Unigene16943_All	499	0.556667	37.6233	6.07867	Up	0.846945	K19849|1|5e-10|63.9|erc:Ecym_7349|signaling mucin MSB2	GO:0016021//integral component of membrane	-	GO:0055085//transmembrane transport	gi|587696633|gb|EWZ43238.1|/1.1274e-89/hypothetical protein FOZG_07954 [Fusarium oxysporum Fo47]
Unigene4718_All	1335	0.726667	48.6933	6.06629	Up	0.852998	K14818|1|8e-126|451|pno:SNOG_03246|ribosome assembly protein SQT1;K01904|2|8e-54|211|afm:AFUA_1G13110|4-coumarate--CoA ligase [EC:6.2.1.12];K01897|3|2e-29|130|afm:AFUA_1G17190|long-chain acyl-CoA synthetase [EC:6.2.1.3];K19951|4|6e-28|125|bsc:COCSADRAFT_198125|TBC1 domain family member 9	-	GO:0003824//catalytic activity	GO:0008152//metabolic process	gi|591493926|gb|EXM23494.1|/0/hypothetical protein FOTG_09335 [Fusarium oxysporum f. sp. vasinfectum 25433]
Unigene78_All	2136	1.35333	89.91	6.05389	Up	0.861719	K19838|1|0.0|833|fpu:FPSE_05491|GTPase-activating protein SST2	GO:0005622//intracellular	-	GO:0035556//intracellular signal transduction	gi|587661526|gb|EWY83880.1|/0/hypothetical protein FOYG_13665 [Fusarium oxysporum FOSC 3-a]
Unigene9667_All	817	0.833333	54.9467	6.04299	Up	0.854595	-	-	-	-	gi|591485070|gb|EXM14988.1|/1.88952e-154/hypothetical protein FOTG_16648 [Fusarium oxysporum f. sp. vasinfectum 25433]
Unigene15543_All	278	0.463333	30.2367	6.0281	Up	0.838819	K12661|1|1e-51|201|fpu:FPSE_10198|L-rhamnonate dehydratase [EC:4.2.1.90]	-	GO:0003824//catalytic activity	GO:0008152//metabolic process	gi|587718226|gb|EWZ89563.1|/6.45389e-51/hypothetical protein FOWG_07561 [Fusarium oxysporum f. sp. lycopersici MN25]
CL2867.Contig2_All	1717	1.20667	78.7233	6.02769	Up	0.859576	K01027|1|0.0|940|fpu:FPSE_00573|3-oxoacid CoA-transferase [EC:2.8.3.5]	-	-	-	gi|517321739|emb|CCT72113.1|/0/probable succinyl-CoA 3-ketoacid-coenzyme A transferase, mitochondrial precursor [Fusarium fujikuroi IMI 58289]
Unigene6933_All	1340	1.69333	108.727	6.0047	Up	0.862028	K19788|1|0.0|782|nhe:NECHADRAFT_95071|obg-like ATPase 1;K06942|5|0.0|672|pcs:Pc13g07870|ribosome-binding ATPase	-	GO:0005525//GTP binding	-	gi|587660462|gb|EWY82830.1|/0/GTP-binding protein YchF [Fusarium oxysporum FOSC 3-a]
Unigene1231_All	3520	2.48667	158.527	5.99437	Up	0.864129	K01183|1|8e-08|60.8|cpw:CPC735_058480|chitinase [EC:3.2.1.14];K19849|2|6e-07|57.8|kaf:KAFR_0F03470|signaling mucin MSB2;K12592|4|3e-06|55.5|bze:COCCADRAFT_46077|exosome complex protein LRP1;K14823|5|5e-06|54.7|clu:CLUG_02612|rRNA-processing protein EBP2	-	-	-	gi|591502649|gb|EXM32018.1|/0/hypothetical protein FOTG_03629 [Fusarium oxysporum f. sp. vasinfectum 25433]
Unigene9263_All	644	2.49667	159.047	5.9933	Up	0.864143	-	GO:0016021//integral component of membrane	-	-	gi|751668798|gb|KIM19406.1|/2.21236e-28/hypothetical protein M408DRAFT_317305, partial [Serendipita vermifera MAFF 305830]
Unigene14036_All	241	0.616667	39.1733	5.98924	Up	0.844675	K06113|1|2e-36|150|fpu:FPSE_02236|arabinan endo-1,5-alpha-L-arabinosidase [EC:3.2.1.99]	-	GO:0046558	GO:0031222//arabinan catabolic process	gi|902740844|gb|KNB12413.1|/3.64569e-38/arabinan endo-1,5-alpha-L-arabinosidase [Fusarium oxysporum f. sp. lycopersici 4287]
Unigene2533_All	954	0.283333	17.6933	5.96456	Up	0.812814	-	-	-	-	gi|587756814|gb|EXA54530.1|/1.02824e-168/hypothetical protein FOVG_01975 [Fusarium oxysporum f. sp. pisi HDV247]
Unigene4779_All	1794	0.823333	51.3367	5.96237	Up	0.850118	K15389|1|5e-77|289|bor:COCMIDRAFT_82726|acyl-CoA dehydrogenase	-	GO:0020037//heme binding;GO:0050660//flavin adenine dinucleotide binding;GO:0046872//metal ion binding;GO:0003995//acyl-CoA dehydrogenase activity	GO:0055114//oxidation-reduction process	gi|342882085|gb|EGU82839.1|/0/hypothetical protein FOXB_06642 [Fusarium oxysporum Fo5176]
Unigene9350_All	1213	3.48	212.26	5.9306	Up	0.863919	K00140|1|1e-51|204|ela:UCREL1_8069|malonate-semialdehyde dehydrogenase (acetylating) / methylmalonate-semialdehyde dehydrogenase [EC:1.2.1.18 1.2.1.27];K19851|2|1e-07|58.2|sce:YIR019C|flocculation protein FLO11	-	-	-	gi|477523906|gb|ENH75888.1|/4.97881e-172/NmrA-like family domain-containing protein 1 [Fusarium oxysporum f. sp. cubense race 1]
Unigene5425_All	479	0.396667	24.1867	5.93014	Up	0.826636	K07047|1|6e-07|53.5|pte:PTT_16643|uncharacterized protein	-	GO:0016810//hydrolase activity, acting on carbon-nitrogen (but not peptide) bonds	-	gi|587746040|gb|EXA43756.1|/1.27176e-73/amidohydrolase ytcJ-like [Fusarium oxysporum f. sp. pisi HDV247]
Unigene14595_All	698	0.72	43.8033	5.9269	Up	0.845614	K00276|1|1e-135|482|fpu:FPSE_06871|primary-amine oxidase [EC:1.4.3.21]	-	GO:0005507//copper ion binding;GO:0048038//quinone binding;GO:0008131//primary amine oxidase activity	GO:0055114//oxidation-reduction process;GO:0009308//amine metabolic process	gi|587748530|gb|EXA46246.1|/7.71449e-137/primary-amine oxidase [Fusarium oxysporum f. sp. pisi HDV247]
CL2954.Contig2_All	295	1.05	63.7633	5.92427	Up	0.852073	-	-	-	-	gi|693903794|dbj|BAP72646.1|/4.37744e-27/hypothetical protein KLMA_50540 [Kluyveromyces marxianus]
Unigene16596_All	973	0.723333	43.2467	5.90178	Up	0.843505	-	-	-	-	gi|758344886|dbj|GAN11851.1|/2.60544e-66/hydrolase, partial [Mucor ambiguus]
CL3106.Contig1_All	1715	0.496667	29.64	5.89912	Up	0.832766	K15109|1|2e-175|616|fgr:FGSG_09633|solute carrier family 25 (mitochondrial carnitine/acylcarnitine transporter), member 20/29	GO:0016021//integral component of membrane	-	GO:0006810//transport	gi|829126973|gb|KLP02050.1|/0/putative carnitine/acyl carnitine carrier [Fusarium fujikuroi]
CL65.Contig1_All	1260	0.88	51.72	5.87707	Up	0.847449	K11245|1|3e-17|90.1|zro:ZYRO0A12100g|mating pheromone-induced death protein 2	GO:0005634//nucleus	-	GO:0006334//nucleosome assembly	gi|587677075|gb|EWY99403.1|/0/hypothetical protein FOYG_03449 [Fusarium oxysporum FOSC 3-a]
Unigene7301_All	1547	4.92667	285.417	5.85631	Up	0.862791	K07513|1|0.0|678|nte:NEUTE1DRAFT77879|acetyl-CoA acyltransferase 1 [EC:2.3.1.16]	-	GO:0016747//transferase activity, transferring acyl groups other than amino-acyl groups	GO:0008152//metabolic process	gi|475668283|gb|EMT66071.1|/0/3-ketoacyl-CoA thiolase B, peroxisomal [Fusarium oxysporum f. sp. cubense race 4]
Unigene1968_All	419	1.06333	61.5967	5.85619	Up	0.849866	K00826|1|3e-52|203|nhe:NECHADRAFT_44993|branched-chain amino acid aminotransferase [EC:2.6.1.42]	-	-	-	gi|587711770|gb|EWZ83107.1|/1.3098e-72/branched-chain amino acid aminotransferase [Fusarium oxysporum f. sp. lycopersici MN25]
CL1876.Contig1_All	1267	1.00667	58.0067	5.84856	Up	0.84801	K01181|1|3e-124|445|fpu:FPSE_05752|endo-1,4-beta-xylanase [EC:3.2.1.8]	-	GO:0031176//endo-1,4-beta-xylanase activity	GO:0045493//xylan catabolic process	gi|13491873|gb|AAK27974.1|AF246830_1/2.99079e-175/xylanase 5 protein [Fusarium oxysporum f. sp. lycopersici]
CL2682.Contig1_All	3411	5.10667	291.9	5.83695	Up	0.862035	K19475|1|3e-13|78.6|hir:HETIRDRAFT_449575|WAS/WASL-interacting protein;K05747|3|8e-13|77.4|ncr:NCU07438|Wiskott-Aldrich syndrome protein	-	-	-	gi|587746188|gb|EXA43904.1|/0/hypothetical protein FOVG_08742 [Fusarium oxysporum f. sp. pisi HDV247]
Unigene326_All	1266	1.6	90.5167	5.82204	Up	0.853453	K14557|1|0.0|740|fpu:FPSE_04225|U3 small nucleolar RNA-associated protein 6	-	GO:0030515//snoRNA binding	GO:0000462//maturation of SSU-rRNA from tricistronic rRNA transcript (SSU-rRNA, 5.8S rRNA, LSU-rRNA)	gi|477516358|gb|ENH68639.1|/0/U3 small nucleolar RNA-associated protein 6 [Fusarium oxysporum f. sp. cubense race 1]
Unigene5000_All	832	2.39667	134.887	5.81457	Up	0.85697	-	-	-	-	-
Unigene15292_All	256	0.276667	15.5367	5.81138	Up	0.800085	K07407|1|4e-28|123|fgr:FGSG_11169|alpha-galactosidase [EC:3.2.1.22]	GO:0016021//integral component of membrane	GO:0052692//raffinose alpha-galactosidase activity	GO:0005975//carbohydrate metabolic process	gi|587739077|gb|EXA36793.1|/3.85589e-32/hypothetical protein FOVG_12673 [Fusarium oxysporum f. sp. pisi HDV247]
Unigene2473_All	1466	0.88	48.94	5.79737	Up	0.843197	-	-	GO:0004553//hydrolase activity, hydrolyzing O-glycosyl compounds	GO:0005975//carbohydrate metabolic process	gi|590053867|gb|EXK81391.1|/0/hypothetical protein FOQG_14148 [Fusarium oxysporum f. sp. raphani 54005]
Unigene1690_All	783	2.95333	164.077	5.79588	Up	0.85767	-	-	-	-	gi|591488064|gb|EXM17813.1|/8.382e-64/hypothetical protein FOTG_14057 [Fusarium oxysporum f. sp. vasinfectum 25433]
CL2723.Contig2_All	713	0.676667	37.3333	5.78588	Up	0.836822	-	-	GO:0016787//hydrolase activity;GO:0000166//nucleotide binding	GO:0009166//nucleotide catabolic process	gi|587688962|gb|EWZ35567.1|/8.59885e-115/hypothetical protein FOZG_11466 [Fusarium oxysporum Fo47]
Unigene1891_All	541	0.413333	22.3	5.75359	Up	0.817382	-	-	-	-	gi|342888131|gb|EGU87517.1|/3.79158e-90/hypothetical protein FOXB_01965 [Fusarium oxysporum Fo5176]
CL1353.Contig2_All	1250	0.873333	46.22	5.72584	Up	0.840416	-	-	-	-	gi|591490644|gb|EXM20299.1|/0/hypothetical protein FOTG_11671 [Fusarium oxysporum f. sp. vasinfectum 25433]
Unigene2516_All	1323	0.903333	47.6033	5.71966	Up	0.840178	K00354|1|3e-149|528|fgr:FGSG_09812|NADPH2 dehydrogenase [EC:1.6.99.1]	-	GO:0016491//oxidoreductase activity;GO:0010181//FMN binding	GO:0055114//oxidation-reduction process	gi|590053884|gb|EXK81408.1|/0/NADPH2 dehydrogenase [Fusarium oxysporum f. sp. raphani 54005]
Unigene451_All	642	1.92	100.11	5.70434	Up	0.851218	-	-	-	-	gi|587756905|gb|EXA54621.1|/1.72832e-33/hypothetical protein FOVG_02040 [Fusarium oxysporum f. sp. pisi HDV247]
CL1187.Contig2_All	209	0.82	42.16	5.68411	Up	0.83622	-	-	-	-	gi|758345114|dbj|GAN11782.1|/1.42648e-10/permease, partial [Mucor ambiguus]
Unigene9123_All	1035	1.07667	55.3033	5.68272	Up	0.842062	K00108|1|7e-158|556|nhe:NECHADRAFT_41810|choline dehydrogenase [EC:1.1.99.1]	-	GO:0050660//flavin adenine dinucleotide binding;GO:0016614//oxidoreductase activity, acting on CH-OH group of donors	GO:0055114//oxidation-reduction process	gi|902740806|gb|KNB12375.1|/1.57963e-173/choline dehydrogenase [Fusarium oxysporum f. sp. lycopersici 4287]
Unigene8638_All	711	0.52	26.5067	5.6717	Up	0.821992	K08257|1|2e-102|346|fgr:FGSG_04584|mannan endo-1,6-alpha-mannosidase [EC:3.2.1.101]	GO:0016021//integral component of membrane	GO:0008496//mannan endo-1,6-alpha-mannosidase activity	GO:0016052//carbohydrate catabolic process	gi|587662196|gb|EWY84537.1|/2.80938e-113/hypothetical protein FOYG_11981 [Fusarium oxysporum FOSC 3-a]
Unigene5537_All	329	0.523333	26.6667	5.67116	Up	0.822216	-	GO:0016021//integral component of membrane	GO:0015109//chromate transmembrane transporter activity	GO:0015703//chromate transport	gi|342874025|gb|EGU76101.1|/4.74675e-59/hypothetical protein FOXB_13398 [Fusarium oxysporum Fo5176]
Unigene10893_All	960	1.86667	93.6067	5.64808	Up	0.848829	-	-	-	-	gi|590021864|gb|EXK23722.1|/2.30104e-75/hypothetical protein FOMG_19517 [Fusarium oxysporum f. sp. melonis 26406]
Unigene4899_All	972	1.12333	55.9933	5.6394	Up	0.841656	K13239|1|3e-132|471|fgr:FGSG_05551|peroxisomal 3,2-trans-enoyl-CoA isomerase [EC:5.3.3.8]	-	GO:0016853//isomerase activity	GO:0008152//metabolic process	gi|342872307|gb|EGU74688.1|/1.89358e-149/hypothetical protein FOXB_14788 [Fusarium oxysporum Fo5176]
CL3387.Contig1_All	976	1.56667	77.3867	5.62631	Up	0.845957	K14541|1|2e-40|131|dha:DEHA2D07040g|urea carboxylase / allophanate hydrolase [EC:6.3.4.6 3.5.1.54]	-	-	-	gi|591504763|gb|EXM34086.1|/3.69583e-176/hypothetical protein FOTG_02524 [Fusarium oxysporum f. sp. vasinfectum 25433]
Unigene2618_All	1450	4.17667	201.37	5.59135	Up	0.853047	K00559|1|0.0|710|fpu:FPSE_08317|sterol 24-C-methyltransferase [EC:2.1.1.41]	-	GO:0003838//sterol 24-C-methyltransferase activity	GO:0032259//methylation;GO:0016126//sterol biosynthetic process	gi|591500677|gb|EXM30086.1|/0/sterol 24-C-methyltransferase [Fusarium oxysporum f. sp. vasinfectum 25433]
Unigene2791_All	888	2.62333	126.443	5.59095	Up	0.849803	K01183|1|8e-06|51.6|ttt:THITE_2111816|chitinase [EC:3.2.1.14]	-	-	-	gi|342877329|gb|EGU78798.1|/6.58451e-143/hypothetical protein FOXB_10666 [Fusarium oxysporum Fo5176]
CL2867.Contig1_All	821	1.12333	54.06	5.5887	Up	0.839246	K01027|1|2e-139|336|fpu:FPSE_00573|3-oxoacid CoA-transferase [EC:2.8.3.5]	GO:0005739//mitochondrion	GO:0008260//3-oxoacid CoA-transferase activity	GO:0046952//ketone body catabolic process	gi|591444304|gb|EXL76841.1|/1.60202e-145/hypothetical protein FOPG_08517 [Fusarium oxysporum f. sp. conglutinans race 2 54008]
Unigene10113_All	3324	2.08667	100.343	5.5876	Up	0.84787	K01126|1|0.0|769|fpu:FPSE_09453|glycerophosphoryl diester phosphodiesterase [EC:3.1.4.46]	-	GO:0008889//glycerophosphodiester phosphodiesterase activity	GO:0006629//lipid metabolic process	gi|475675877|gb|EMT72940.1|/0/Glycerophosphoryl diester phosphodiesterase [Fusarium oxysporum f. sp. cubense race 4]
CL1403.Contig3_All	2390	3.23667	153.217	5.56492	Up	0.850469	K00549|1|1e-64|248|scm:SCHCODRAFT_57220|5-methyltetrahydropteroyltriglutamate--homocysteine methyltransferase [EC:2.1.1.14]	-	GO:0008270//zinc ion binding;GO:0003871//5-methyltetrahydropteroyltriglutamate-homocysteine S-methyltransferase activity	GO:0009086//methionine biosynthetic process;GO:0032259//methylation	gi|584129263|gb|EWG38668.1|/0/hypothetical protein FVEG_01834 [Fusarium verticillioides 7600]
Unigene878_All	1327	0.423333	20.0067	5.56254	Up	0.806327	K11244|1|2e-06|54.7|tre:TRIREDRAFT_123636|cell wall integrity and stress response component	GO:0016021//integral component of membrane	-	-	gi|591492906|gb|EXM22491.1|/2.89945e-160/hypothetical protein FOTG_09768 [Fusarium oxysporum f. sp. vasinfectum 25433]
Unigene2377_All	2171	1.21333	56.2867	5.53575	Up	0.838321	K08178|1|0.0|742|mpr:MPER_10511|MFS transporter, SHS family, lactate transporter	GO:0016021//integral component of membrane	GO:0022857//transmembrane transporter activity	GO:0055085//transmembrane transport	gi|477516506|gb|ENH68787.1|/0/Carboxylic acid transporter protein like protein [Fusarium oxysporum f. sp. cubense race 1]
Unigene3593_All	1657	0.726667	33.4733	5.52557	Up	0.825971	K17645|1|4e-77|289|afv:AFLA_139260|averantin hydroxylase [EC:1.14.13.174];K17475|5|1e-51|205|afm:AFUA_4G09470|tryprostatin B 6-hydroxylase [EC:1.14.13.176]	-	GO:0020037//heme binding;GO:0016705//oxidoreductase activity, acting on paired donors, with incorporation or reduction of molecular oxygen;GO:0004497//monooxygenase activity;GO:0005506//iron ion binding	GO:0055114//oxidation-reduction process	gi|591438688|gb|EXL71415.1|/0/hypothetical protein FOPG_12806 [Fusarium oxysporum f. sp. conglutinans race 2 54008]
Unigene10978_All	459	0.523333	24	5.51916	Up	0.813613	-	-	-	-	gi|587731980|gb|EXA29696.1|/1.40009e-58/hypothetical protein FOVG_18839 [Fusarium oxysporum f. sp. pisi HDV247]
Unigene9139_All	1829	0.553333	25.09	5.50282	Up	0.814741	K01811|1|1e-21|105|fpu:FPSE_11964|alpha-D-xyloside xylohydrolase [EC:3.2.1.177]	-	-	-	gi|591505186|gb|EXM34489.1|/0/hypothetical protein FOTG_01323 [Fusarium oxysporum f. sp. vasinfectum 25433]
Unigene13865_All	291	0.44	19.91	5.49985	Up	0.80438	-	-	-	-	gi|590022005|gb|EXK23863.1|/1.79614e-53/hypothetical protein FOMG_19384 [Fusarium oxysporum f. sp. melonis 26406]
CL2171.Contig2_All	3064	0.89	39.7433	5.48076	Up	0.828906	K01536|1|0.0|556|afm:AFUA_4G09440|Na+-exporting ATPase [EC:3.6.3.7]	-	-	-	gi|342881740|gb|EGU82572.1|/0/hypothetical protein FOXB_06938 [Fusarium oxysporum Fo5176]
Unigene5867_All	1049	1.06667	47.4533	5.47533	Up	0.833249	K01537|1|4e-160|564|fgr:FGSG_02400|Ca2+-transporting ATPase [EC:3.6.3.8]	GO:0016021//integral component of membrane	GO:0005388//calcium-transporting ATPase activity;GO:0046872//metal ion binding;GO:0005524//ATP binding	GO:0070588//calcium ion transmembrane transport	gi|587748533|gb|EXA46249.1|/0/Ca2+-transporting ATPase [Fusarium oxysporum f. sp. pisi HDV247]
Unigene11440_All	318	0.743333	33.0667	5.47522	Up	0.823757	-	-	-	-	gi|477523727|gb|ENH75718.1|/4.18462e-50/hypothetical protein FOC1_g10003877 [Fusarium oxysporum f. sp. cubense race 1]
Unigene170_All	1414	1.8	80.0433	5.47471	Up	0.842006	-	-	-	-	gi|591504646|gb|EXM33969.1|/4.60504e-135/hypothetical protein FOTG_02444 [Fusarium oxysporum f. sp. vasinfectum 25433]
Unigene8229_All	1035	2.52667	111.003	5.45722	Up	0.845257	K14815|1|7e-130|464|fpu:FPSE_01539|mRNA turnover protein 4	GO:0005840//ribosome	-	GO:0042254//ribosome biogenesis	gi|477511691|gb|ENH64252.1|/5.86816e-136/mRNA turnover protein 4 like protein [Fusarium oxysporum f. sp. cubense race 1]
Unigene9117_All	1090	1.50333	65.6467	5.44848	Up	0.838237	K01183|1|7e-11|68.9|ctp:CTRG_05827|chitinase [EC:3.2.1.14]	-	-	-	gi|342885161|gb|EGU85266.1|/2.94122e-157/hypothetical protein FOXB_04216 [Fusarium oxysporum Fo5176]
Unigene7455_All	753	1.73667	75.82	5.44819	Up	0.840479	-	-	-	-	gi|587676513|gb|EWY98841.1|/2.55832e-51/hypothetical protein FOYG_03135 [Fusarium oxysporum FOSC 3-a]
CL3797.Contig2_All	3091	2.67	114.763	5.42568	Up	0.844703	K01209|1|0.0|978|fgr:FGSG_07542|alpha-N-arabinofuranosidase [EC:3.2.1.55]	-	GO:0046556//alpha-L-arabinofuranosidase activity	GO:0046373//L-arabinose metabolic process	gi|517313199|emb|CCT66758.1|/0/related to alpha-L-arabinofuranosidase 1 [Fusarium fujikuroi IMI 58289]
Unigene340_All	960	7.06	300.573	5.41191	Up	0.849733	K04648|1|1e-07|58.2|vda:VDAG_07008|dynactin 1;K01183|2|2e-07|57.0|act:ACLA_001370|chitinase [EC:3.2.1.14];K19475|4|6e-07|55.5|dsq:DICSQDRAFT_155314|WAS/WASL-interacting protein	-	-	-	gi|477517574|gb|ENH69822.1|/1.91214e-138/Expansin-like protein 5 [Fusarium oxysporum f. sp. cubense race 1]
CL2217.Contig2_All	1979	4.78333	202.19	5.40155	Up	0.84801	K09250|1|1e-108|394|fpu:FPSE_12389|cellular nucleic acid-binding protein	-	GO:0008270//zinc ion binding;GO:0003676//nucleic acid binding	-	gi|587668023|gb|EWY90364.1|/2.45275e-119/cellular nucleic acid-binding protein [Fusarium oxysporum FOSC 3-a]
CL2645.Contig1_All	254	1.93667	81.8533	5.40139	Up	0.840619	-	-	-	-	gi|350632769|gb|EHA21136.1|/2.94323e-21/hypothetical protein ASPNIDRAFT_143688 [Aspergillus niger ATCC 1015]
CL1823.Contig3_All	730	1.03667	43.8067	5.40113	Up	0.829705	-	GO:0016021//integral component of membrane	GO:0017153//sodium:dicarboxylate symporter activity	GO:0006835//dicarboxylic acid transport;GO:0055085//transmembrane transport	gi|587742927|gb|EXA40643.1|/2.59631e-61/hypothetical protein FOVG_09403 [Fusarium oxysporum f. sp. pisi HDV247]
Unigene2979_All	835	1.29	54.3133	5.39586	Up	0.83423	-	-	-	-	gi|591482349|gb|EXM12760.1|/4.30274e-109/hypothetical protein FOTG_18760 [Fusarium oxysporum f. sp. vasinfectum 25433]
CL1236.Contig2_All	1214	2.39333	100.38	5.39031	Up	0.842812	K18097|1|8e-168|590|fpu:FPSE_08888|glycerol 2-dehydrogenase (NADP+) [EC:1.1.1.156];K19634|3|7e-145|514|tre:TRIREDRAFT_22004|D-galacturonate reductase [EC:1.1.1.365]	-	GO:0016491//oxidoreductase activity	GO:0055114//oxidation-reduction process	gi|587667039|gb|EWY89380.1|/0/alcohol dehydrogenase [Fusarium oxysporum FOSC 3-a]
CL1599.Contig4_All	2396	1.58333	66.1767	5.38529	Up	0.837586	K09495|1|0.0|988|fgr:FGSG_05985|T-complex protein 1 subunit gamma	GO:0005832//chaperonin-containing T-complex;GO:0005634//nucleus	GO:0005524//ATP binding;GO:0051082//unfolded protein binding	GO:0006457//protein folding	gi|517315015|emb|CCT67002.1|/0/probable chaperonin of the TCP1 ring complex [Fusarium fujikuroi IMI 58289]
Unigene6839_All	1669	1.24333	51.7033	5.37797	Up	0.832479	K15419|1|9e-54|212|ani:AN2547.2|emericellamide biosynthesis, highly reducing iterative type I polyketide synthase;K15418|2|4e-46|186|pcs:Pc21g12440|zearalenone synthase, highly reducing iterative type I polyketide synthase;K15394|3|2e-40|167|pan:PODANSg2214|hybrid polyketide synthase / nonribosomal peptide synthetase ACE1;K15384|5|1e-34|148|afv:AFLA_066840|aspyridone synthetase, hybrid polyketide…	-	-	-	gi|591489762|gb|EXM19443.1|/0/hypothetical protein FOTG_12494 [Fusarium oxysporum f. sp. vasinfectum 25433]
Unigene7899_All	2026	1.00667	41.06	5.35008	Up	0.826412	K01183|1|1e-06|55.8|ctp:CTRG_05827|chitinase [EC:3.2.1.14]	-	-	-	gi|591489717|gb|EXM19402.1|/0/hypothetical protein FOTG_12651 [Fusarium oxysporum f. sp. vasinfectum 25433]
Unigene5944_All	738	1.89333	77.2233	5.35004	Up	0.838286	K14651|1|5e-10|65.1|erc:Ecym_4077|transcription initiation factor TFIID subunit 15;K20047|3|2e-08|60.1|cgi:CGB_G1440C|actin cytoskeleton-regulatory complex protein PAN1;K12823|5|2e-08|59.7|tms:TREMEDRAFT_46029|ATP-dependent RNA helicase DDX5/DBP2 [EC:3.6.4.13]	-	-	-	gi|475669252|gb|EMT67014.1|/2.15184e-79/hypothetical protein FOC4_g10003555 [Fusarium oxysporum f. sp. cubense race 4]
Unigene508_All	642	7.92	318.737	5.33072	Up	0.848199	K00276|1|6e-24|95.9|mbe:MBM_05980|primary-amine oxidase [EC:1.4.3.21]	-	-	-	gi|342873515|gb|EGU75681.1|/3.57049e-63/hypothetical protein FOXB_13830 [Fusarium oxysporum Fo5176]
Unigene7251_All	844	4.25667	170.663	5.32529	Up	0.845341	K13348|1|2e-08|60.1|cgi:CGB_D1270W|protein Mpv17	GO:0016021//integral component of membrane	-	-	gi|590024326|gb|EXK26184.1|/6.77551e-110/hypothetical protein FOMG_17227 [Fusarium oxysporum f. sp. melonis 26406]
Unigene8322_All	1603	1.52667	60.2033	5.30139	Up	0.833543	K13366|1|0.0|1023|nhe:NECHADRAFT_51366|polyamine oxidase [EC:1.5.3.14 1.5.3.16 1.5.3.-]	-	GO:0016491//oxidoreductase activity	GO:0055114//oxidation-reduction process	gi|587708240|gb|EWZ79577.1|/0/N1-acetylpolyamine oxidase [Fusarium oxysporum f. sp. lycopersici MN25]
CL1403.Contig1_All	2144	3.21	126.227	5.2973	Up	0.84216	K00549|1|1e-52|208|scm:SCHCODRAFT_256525|5-methyltetrahydropteroyltriglutamate--homocysteine methyltransferase [EC:2.1.1.14]	-	GO:0008270//zinc ion binding;GO:0003871//5-methyltetrahydropteroyltriglutamate-homocysteine S-methyltransferase activity	GO:0009086//methionine biosynthetic process;GO:0032259//methylation	gi|584129263|gb|EWG38668.1|/0/hypothetical protein FVEG_01834 [Fusarium verticillioides 7600]
Unigene3458_All	3007	1.82	70.5533	5.2767	Up	0.835106	K01537|1|0.0|1580|fpu:FPSE_06869|Ca2+-transporting ATPase [EC:3.6.3.8]	GO:0016021//integral component of membrane	GO:0005388//calcium-transporting ATPase activity;GO:0046872//metal ion binding;GO:0005524//ATP binding	GO:0070588//calcium ion transmembrane transport	gi|591490740|gb|EXM20395.1|/0/Ca2+-transporting ATPase [Fusarium oxysporum f. sp. vasinfectum 25433]
Unigene2948_All	1538	3.43	132.89	5.27588	Up	0.841712	K14838|1|5e-172|604|fpu:FPSE_11177|nucleolar protein 15	-	GO:0003676//nucleic acid binding;GO:0000166//nucleotide binding	-	gi|477521989|gb|ENH74071.1|/0/hypothetical protein FOC1_g10007236 [Fusarium oxysporum f. sp. cubense race 1]
CL1132.Contig2_All	6245	0.666667	25.67	5.26697	Up	0.809634	K18423|1|0.0|1767|fgr:FGSG_07169|exportin-2 (importin alpha re-exporter)	GO:0005622//intracellular	GO:0008536//Ran GTPase binding	GO:0006886//intracellular protein transport	gi|591506806|gb|EXM36069.1|/0/hypothetical protein FOTG_00367 [Fusarium oxysporum f. sp. vasinfectum 25433]
Unigene7560_All	495	0.65	24.8333	5.25569	Up	0.808261	-	-	GO:0016407//acetyltransferase activity	-	gi|591486088|gb|EXM15930.1|/1.14717e-91/acetyltransferase [Fusarium oxysporum f. sp. vasinfectum 25433]
Unigene852_All	789	0.98	37.39	5.25373	Up	0.822335	K01199|1|1e-30|134|maj:MAA_01169|glucan endo-1,3-beta-D-glucosidase [EC:3.2.1.39];K03114|3|1e-17|90.9|tbl:TBLA_0J01200|mitosis inhibitor protein kinase SWE1 [EC:2.7.11.1]	-	-	-	gi|591490296|gb|EXM19961.1|/3.04477e-130/hypothetical protein FOTG_12189 [Fusarium oxysporum f. sp. vasinfectum 25433]
Unigene1240_All	3114	1.28667	48.7667	5.24419	Up	0.827708	K19069|1|0.0|1374|fgr:FGSG_04872|cellobiose dehydrogenase (acceptor) [EC:1.1.99.18]	-	-	-	gi|587748767|gb|EXA46483.1|/0/hypothetical protein FOVG_03853 [Fusarium oxysporum f. sp. pisi HDV247]
Unigene4738_All	1711	1.92667	72.9767	5.24326	Up	0.834615	K18337|1|2e-143|510|fpu:FPSE_10199|L-rhamnose 1-dehydrogenase [EC:1.1.1.378 1.1.1.377 1.1.1.173]	-	-	-	gi|477509459|gb|ENH62751.1|/5.88566e-151/3-oxoacyl-[acyl-carrier-protein] reductase FabG [Fusarium oxysporum f. sp. cubense race 1]
Unigene3587_All	1468	0.88	33.3	5.24187	Up	0.817893	K05351|1|6e-56|219|bor:COCMIDRAFT_36528|D-xylulose reductase [EC:1.1.1.9]	-	-	-	gi|902723595|gb|KNA95165.1|/0/hypothetical protein FOXG_00857 [Fusarium oxysporum f. sp. lycopersici 4287]
CL3779.Contig1_All	1324	1.23667	46.6533	5.23745	Up	0.826825	K08257|1|3e-138|492|fgr:FGSG_04584|mannan endo-1,6-alpha-mannosidase [EC:3.2.1.101]	GO:0016021//integral component of membrane	GO:0008496//mannan endo-1,6-alpha-mannosidase activity	GO:0016052//carbohydrate catabolic process	gi|587725694|gb|EWZ97031.1|/3.21316e-151/hypothetical protein FOWG_04235 [Fusarium oxysporum f. sp. lycopersici MN25]
Unigene458_All	880	1.07667	40.1433	5.22052	Up	0.823042	K01213|1|6e-91|334|fgr:FGSG_11011|galacturan 1,4-alpha-galacturonidase [EC:3.2.1.67]	GO:0005576//extracellular region	GO:0004650//polygalacturonase activity	GO:0005975//carbohydrate metabolic process;GO:0071555//cell wall organization	gi|590048287|gb|EXK75811.1|/1.06511e-145/hypothetical protein FOQG_19426 [Fusarium oxysporum f. sp. raphani 54005]
Unigene10384_All	1455	1.97333	73.1267	5.21169	Up	0.834615	K14180|1|1e-11|72.0|npa:UCRNP2_5881|aristolochene synthase [EC:4.2.3.9];K18685|4|1e-08|62.0|bor:COCMIDRAFT_4383|ophiobolin F synthase [EC:4.2.3.145]	-	-	-	gi|591488402|gb|EXM18138.1|/0/hypothetical protein FOTG_13711 [Fusarium oxysporum f. sp. vasinfectum 25433]
CL2295.Contig5_All	1265	3.4	125.653	5.20777	Up	0.840269	K03231|1|5e-141|501|bfu:BC1G_09492|elongation factor 1-alpha	GO:0005737//cytoplasm	GO:0003746//translation elongation factor activity;GO:0005525//GTP binding;GO:0003924//GTPase activity	GO:0006414//translational elongation	gi|729185425|emb|CEJ91279.1|/8.75205e-143/Putative Elongation factor 1-alpha [Torrubiella hemipterigena]
Unigene5832_All	1104	1.48667	54.6033	5.19884	Up	0.829109	K01233|1|2e-55|217|afm:AFUA_6G00500|chitosanase [EC:3.2.1.132]	GO:0005576//extracellular region	GO:0016977//chitosanase activity	GO:0000272//polysaccharide catabolic process	gi|342888712|gb|EGU87938.1|/1.10137e-167/hypothetical protein FOXB_01529 [Fusarium oxysporum Fo5176]
Unigene6055_All	612	0.843333	30.8767	5.19427	Up	0.814797	K07904|1|2e-58|225|fpu:FPSE_08027|Ras-related protein Rab-11A	GO:0005622//intracellular	GO:0005525//GTP binding	GO:0007264//small GTPase mediated signal transduction	gi|591487736|gb|EXM17496.1|/5.77372e-97/rab family, other [Fusarium oxysporum f. sp. vasinfectum 25433]
Unigene10655_All	1639	3.98	145.697	5.19406	Up	0.840689	K15454|1|7e-80|298|ani:AN7355.2|tRNA pseudouridine synthase 9 [EC:5.4.99.-];K04487|2|4e-14|80.5|aje:HCAG_01147|cysteine desulfurase [EC:2.8.1.7]	-	GO:0050660//flavin adenine dinucleotide binding;GO:0016614//oxidoreductase activity, acting on CH-OH group of donors	GO:0055114//oxidation-reduction process	gi|587685885|gb|EWZ32490.1|/0/hypothetical protein FOZG_14036 [Fusarium oxysporum Fo47]
Unigene5674_All	2204	1.14667	41.8933	5.1912	Up	0.82333	-	GO:0016021//integral component of membrane	-	-	gi|587737742|gb|EXA35458.1|/0/hypothetical protein FOVG_13540 [Fusarium oxysporum f. sp. pisi HDV247]
Unigene7464_All	1259	1.01333	36.3867	5.16623	Up	0.819855	-	GO:0016020//membrane;GO:0005618//cell wall	GO:0004252//serine-type endopeptidase activity	GO:0006508//proteolysis	gi|590060080|gb|EXK87604.1|/0/hypothetical protein FOQG_08942 [Fusarium oxysporum f. sp. raphani 54005]
Unigene6480_All	322	0.893333	31.7367	5.15081	Up	0.814741	K00108|1|1e-46|184|nhe:NECHADRAFT_41810|choline dehydrogenase [EC:1.1.99.1]	-	GO:0050660//flavin adenine dinucleotide binding;GO:0016614//oxidoreductase activity, acting on CH-OH group of donors	GO:0055114//oxidation-reduction process	gi|902740806|gb|KNB12375.1|/2.79303e-54/choline dehydrogenase [Fusarium oxysporum f. sp. lycopersici 4287]
CL2171.Contig1_All	920	0.726667	25.7767	5.14863	Up	0.807182	K01536|1|2e-82|271|afm:AFUA_4G09440|Na+-exporting ATPase [EC:3.6.3.7];K01537|5|1e-59|194|pic:PICST_74899|Ca2+-transporting ATPase [EC:3.6.3.8]	-	-	-	gi|342881740|gb|EGU82572.1|/9.50242e-165/hypothetical protein FOXB_06938 [Fusarium oxysporum Fo5176]
Unigene2555_All	1048	1.83	63.7633	5.12281	Up	0.830188	K03396|1|2e-115|416|fpu:FPSE_08822|S-(hydroxymethyl)glutathione synthase [EC:4.4.1.22]	-	GO:0008270//zinc ion binding;GO:0051907//S-(hydroxymethyl)glutathione synthase activity	GO:0046294//formaldehyde catabolic process	gi|587664078|gb|EWY86419.1|/1.75247e-127/S-(hydroxymethyl)glutathione synthase [Fusarium oxysporum FOSC 3-a]
Unigene5913_All	858	0.69	24	5.12029	Up	0.803266	K15419|1|2e-26|120|ani:AN2547.2|emericellamide biosynthesis, highly reducing iterative type I polyketide synthase;K15418|2|5e-24|112|pcs:Pc21g12440|zearalenone synthase, highly reducing iterative type I polyketide synthase;K00344|4|3e-10|66.2|mgl:MGL_4204|NADPH2:quinone reductase [EC:1.6.5.5];K15172|5|9e-10|64.7|pno:SNOG_00859|transcription elongation factor SPT5	-	-	-	gi|591489762|gb|EXM19443.1|/1.80592e-158/hypothetical protein FOTG_12494 [Fusarium oxysporum f. sp. vasinfectum 25433]
Unigene10380_All	1698	1.37	47.39	5.11233	Up	0.824745	K18106|1|0.0|829|fpu:FPSE_06525|D-galacturonate reductase [EC:1.1.1.-]	-	GO:0016491//oxidoreductase activity	GO:0055114//oxidation-reduction process	gi|587679787|gb|EWZ02105.1|/0/oxidoreductase [Fusarium oxysporum FOSC 3-a]
Unigene4966_All	869	0.913333	31.5867	5.11203	Up	0.81376	-	-	-	-	-
Unigene1382_All	1719	1.79667	62.03	5.10957	Up	0.829775	K06125|1|1e-98|361|ssl:SS1G_10405|4-hydroxybenzoate polyprenyltransferase [EC:2.5.1.39];K15334|2|2e-22|107|pbn:PADG_11157|multisite-specific tRNA:(cytosine-C5)-methyltransferase [EC:2.1.1.202];K10873|3|1e-15|85.9|cim:CIMG_04132|DNA repair and recombination protein RAD52	-	-	-	gi|2723|emb|CAA46025.1|/0/unnamed protein product [Fusarium oxysporum]
CL3091.Contig2_All	1786	28.27	957.39	5.08176	Up	0.844213	K02925|1|0.0|614|fgr:FGSG_06289|large subunit ribosomal protein L3e	GO:0022625//cytosolic large ribosomal subunit	GO:0003735//structural constituent of ribosome	GO:0002181//cytoplasmic translation;GO:0000027//ribosomal large subunit assembly	gi|475671211|gb|EMT68564.1|/0/60S ribosomal protein L3 [Fusarium oxysporum f. sp. cubense race 4]
Unigene95_All	2587	1.08667	36.61	5.07426	Up	0.81755	K01187|1|0.0|1526|fpu:FPSE_10272|alpha-glucosidase [EC:3.2.1.20]	-	GO:0030246//carbohydrate binding;GO:0004553//hydrolase activity, hydrolyzing O-glycosyl compounds	GO:0005975//carbohydrate metabolic process	gi|591444161|gb|EXL76701.1|/0/alpha-glucosidase [Fusarium oxysporum f. sp. conglutinans race 2 54008]
CL2393.Contig1_All	4089	3.4	113.08	5.05567	Up	0.836171	K01225|1|0.0|949|fgr:FGSG_00571|cellulose 1,4-beta-cellobiosidase [EC:3.2.1.91]	GO:0005576//extracellular region	GO:0004553//hydrolase activity, hydrolyzing O-glycosyl compounds;GO:0030248//cellulose binding	GO:0030245//cellulose catabolic process	gi|591494555|gb|EXM24103.1|/0/exoglucanase type C [Fusarium oxysporum f. sp. vasinfectum 25433]
Unigene9052_All	1534	1.22	40.2333	5.04344	Up	0.819771	K00135|1|3e-118|426|afm:AFUA_8G02160|succinate-semialdehyde dehydrogenase / glutarate-semialdehyde dehydrogenase [EC:1.2.1.16 1.2.1.79 1.2.1.20];K00128|2|8e-75|281|bcom:BAUCODRAFT_30030|aldehyde dehydrogenase (NAD+) [EC:1.2.1.3];K00129|3|1e-74|281|mtm:MYCTH_2304244|aldehyde dehydrogenase (NAD(P)+) [EC:1.2.1.5]	-	GO:0016620//oxidoreductase activity, acting on the aldehyde or oxo group of donors, NAD or NADP as acceptor	GO:0055114//oxidation-reduction process	gi|342873511|gb|EGU75677.1|/0/hypothetical protein FOXB_13826 [Fusarium oxysporum Fo5176]
CL2765.Contig1_All	1862	1.16	37.76	5.02466	Up	0.817557	K14553|1|0.0|671|fgr:FGSG_00485|U3 small nucleolar RNA-associated protein 18;K16330|5|0.0|652|nhe:NECHADRAFT_32036|pseudouridylate synthase / pseudouridine kinase [EC:4.2.1.70 2.7.1.83]	-	-	-	gi|596548279|gb|EYB28037.1|/0/hypothetical protein FG05_00485 [Fusarium graminearum]
Unigene7292_All	1905	7.26	234	5.0104	Up	0.840255	K01501|1|3e-39|164|ssl:SS1G_10951|nitrilase [EC:3.5.5.1];K01166|2|1e-23|112|smp:SMAC_07193|ribonuclease T2 [EC:3.1.27.1];K04487|3|3e-07|57.8|aje:HCAG_01147|cysteine desulfurase [EC:2.8.1.7]	-	GO:0050660//flavin adenine dinucleotide binding;GO:0016614//oxidoreductase activity, acting on CH-OH group of donors	GO:0055114//oxidation-reduction process	gi|475668799|gb|EMT66586.1|/0/6-hydroxy-D-nicotine oxidase [Fusarium oxysporum f. sp. cubense race 4]
Unigene7034_All	2083	3.98	128.28	5.01038	Up	0.836423	K14843|1|0.0|1217|fgr:FGSG_00695|pescadillo	GO:0005730//nucleolus;GO:0005654//nucleoplasm;GO:0030687//preribosome, large subunit precursor	GO:0043021//ribonucleoprotein complex binding	GO:0000463//maturation of LSU-rRNA from tricistronic rRNA transcript (SSU-rRNA, 5.8S rRNA, LSU-rRNA);GO:0000466//maturation of 5.8S rRNA from tricistronic rRNA transcript (SSU-rRNA, 5.8S rRNA, LSU-rRNA)	gi|591457151|gb|EXL89350.1|/0/hypothetical protein FOPG_00077 [Fusarium oxysporum f. sp. conglutinans race 2 54008]
Unigene6648_All	600	0.793333	25.2433	4.99183	Up	0.803084	K08139|1|4e-20|98.2|kaf:KAFR_0G00160|MFS transporter, SP family, sugar:H+ symporter	GO:0016021//integral component of membrane	GO:0022891//substrate-specific transmembrane transporter activity	GO:0055085//transmembrane transport	gi|587679663|gb|EWZ01981.1|/2.70009e-112/hypothetical protein FOYG_01415 [Fusarium oxysporum FOSC 3-a]
CL3302.Contig2_All	2310	10.2033	322.287	4.98123	Up	0.840822	K08139|1|2e-92|340|pcs:Pc20g09100|MFS transporter, SP family, sugar:H+ symporter	GO:0016021//integral component of membrane	GO:0022891//substrate-specific transmembrane transporter activity	GO:0055085//transmembrane transport	gi|591485411|gb|EXM15305.1|/0/hypothetical protein FOTG_16328 [Fusarium oxysporum f. sp. vasinfectum 25433]
Unigene1335_All	1499	2.28	71.9133	4.97915	Up	0.829662	K08257|1|1e-180|633|nhe:NECHADRAFT_123408|mannan endo-1,6-alpha-mannosidase [EC:3.2.1.101]	GO:0016021//integral component of membrane	GO:0008496//mannan endo-1,6-alpha-mannosidase activity	GO:0016052//carbohydrate catabolic process	gi|591485651|gb|EXM15527.1|/0/hypothetical protein FOTG_16134 [Fusarium oxysporum f. sp. vasinfectum 25433]
Unigene4203_All	773	1.94333	60.65	4.9639	Up	0.827028	-	-	-	-	gi|477508427|gb|ENH61721.1|/9.14322e-116/hypothetical protein FOC1_g10016549 [Fusarium oxysporum f. sp. cubense race 1]
Unigene1499_All	1469	0.8	24.6733	4.94681	Up	0.802075	K08257|1|2e-153|542|fgr:FGSG_03714|mannan endo-1,6-alpha-mannosidase [EC:3.2.1.101]	-	GO:0003824//catalytic activity	-	gi|591488063|gb|EXM17812.1|/0/hypothetical protein FOTG_14056 [Fusarium oxysporum f. sp. vasinfectum 25433]
Unigene9171_All	830	1.34333	41.34	4.94365	Up	0.818293	-	-	-	-	gi|909987677|gb|KNG45280.1|/2.39414e-11/hypothetical protein TW65_07989 [Stemphylium lycopersici]
CL1431.Contig1_All	3295	19.7167	594.607	4.91445	Up	0.841432	K17550|1|0.0|690|fgr:FGSG_01522|protein phosphatase 1 regulatory subunit 7;K17743|4|4e-175|616|fgr:FGSG_01523|D-xylose reductase [EC:1.1.1.307]	-	-	-	gi|477520394|gb|ENH72520.1|/0/Protein phosphatase 1 regulatory subunit SDS22 [Fusarium oxysporum f. sp. cubense race 1]
CL934.Contig2_All	4292	1.98667	59.3867	4.90172	Up	0.825291	K02938|1|1e-13|80.5|tms:TREMEDRAFT_42201|large subunit ribosomal protein L8e	GO:0005840//ribosome	-	-	gi|628827033|ref|XP_007763820.1|/1.08032e-27/ribosomal protein L2 [Coniophora puteana RWD-64-598 SS2]
CL1799.Contig2_All	4663	7.00333	208.187	4.89369	Up	0.837628	K00008|1|0.0|735|fpu:FPSE_04716|L-iditol 2-dehydrogenase [EC:1.1.1.14]	-	GO:0008270//zinc ion binding;GO:0016491//oxidoreductase activity	GO:0055114//oxidation-reduction process	gi|342883371|gb|EGU83884.1|/0/hypothetical protein FOXB_05598 [Fusarium oxysporum Fo5176]
CL1681.Contig1_All	5024	2.3	68.3667	4.89359	Up	0.827414	K11269|1|0.0|1526|fpu:FPSE_07162|chromosome transmission fidelity protein 18	-	GO:0005524//ATP binding	-	gi|587695502|gb|EWZ42107.1|/0/chromosome transmission fidelity protein 18 [Fusarium oxysporum Fo47]
CL2068.Contig1_All	712	10.5967	314.633	4.89199	Up	0.839393	K02979|1|9e-31|134|fgr:FGSG_11922|small subunit ribosomal protein S28e	GO:0005840//ribosome	GO:0003735//structural constituent of ribosome	GO:0006412//translation	gi|475668887|gb|EMT66673.1|/8.52408e-30/40S ribosomal protein S28 [Fusarium oxysporum f. sp. cubense race 4]
Unigene3900_All	921	3.36	99.3433	4.88589	Up	0.832121	K14817|1|2e-88|326|fpu:FPSE_11875|60S ribosomal subunit assembly/export protein LOC1	-	-	-	gi|475666086|gb|EMT63877.1|/4.17205e-103/60S ribosomal subunit assembly/export protein loc-1 [Fusarium oxysporum f. sp. cubense race 4]
Unigene3687_All	1440	3.68667	107.99	4.87244	Up	0.832885	K16231|1|2e-55|217|mbe:MBM_06369|fungal type III polyketide synthase;K03936|2|6e-39|162|ani:AN1728.2|NADH dehydrogenase (ubiquinone) Fe-S protein 3 [EC:1.6.5.3 1.6.99.3];K11294|3|4e-13|77.0|nfi:NFIA_069440|nucleolin	-	-	-	gi|477512910|gb|ENH65435.1|/0/BUD22 family protein C4F10.06 [Fusarium oxysporum f. sp. cubense race 1]
Unigene10442_All	755	0.92	26.87	4.86822	Up	0.804149	K00480|1|2e-130|465|nhe:NECHADRAFT_32404|salicylate hydroxylase [EC:1.14.13.1]	-	GO:0071949//FAD binding;GO:0016491//oxidoreductase activity	GO:0055114//oxidation-reduction process	gi|591500505|gb|EXM29914.1|/1.92568e-139/salicylate hydroxylase [Fusarium oxysporum f. sp. vasinfectum 25433]
CL2765.Contig2_All	1957	1.74333	50.89	4.86746	Up	0.822398	K14553|1|0.0|1084|fgr:FGSG_00485|U3 small nucleolar RNA-associated protein 18;K16330|3|0.0|1017|nhe:NECHADRAFT_32036|pseudouridylate synthase / pseudouridine kinase [EC:4.2.1.70 2.7.1.83]	-	-	-	gi|342879381|gb|EGU80632.1|/0/hypothetical protein FOXB_08855 [Fusarium oxysporum Fo5176]
CL439.Contig1_All	864	1.17667	34.3033	4.86557	Up	0.812604	K01489|1|1e-81|303|fpu:FPSE_00071|cytidine deaminase [EC:3.5.4.5]	-	GO:0004126//cytidine deaminase activity;GO:0008270//zinc ion binding	GO:0009972//cytidine deamination	gi|587754894|gb|EXA52610.1|/9.63509e-91/cytidine deaminase [Fusarium oxysporum f. sp. pisi HDV247]
Unigene1369_All	1706	1.10667	32.25	4.86501	Up	0.810608	K04618|1|0.0|957|fpu:FPSE_07385|galactose oxidase [EC:1.1.3.9]	-	-	-	gi|591496636|gb|EXM26131.1|/0/hypothetical protein FOTG_07152 [Fusarium oxysporum f. sp. vasinfectum 25433]
Unigene2585_All	968	1.64333	47.8833	4.86483	Up	0.821144	K18576|1|5e-129|461|fgr:FGSG_05851|xyloglucan-specific endo-beta-1,4-glucanase [EC:3.2.1.151]	-	GO:0008810//cellulase activity	GO:0000272//polysaccharide catabolic process	gi|587680350|gb|EWZ02668.1|/1.06386e-144/murein transglycosylase [Fusarium oxysporum FOSC 3-a]
Unigene356_All	929	1.26333	36.4933	4.85233	Up	0.813613	K05542|1|1e-157|555|fpu:FPSE_03162|tRNA-dihydrouridine synthase 1 [EC:1.3.1.88]	-	GO:0050660//flavin adenine dinucleotide binding;GO:0017150//tRNA dihydrouridine synthase activity	GO:0002943//tRNA dihydrouridine synthesis;GO:0055114//oxidation-reduction process	gi|587751638|gb|EXA49354.1|/7.33803e-172/tRNA-dihydrouridine synthase 1 [Fusarium oxysporum f. sp. pisi HDV247]
Unigene10449_All	1398	6.13333	174.843	4.83325	Up	0.835771	K00101|1|0.0|748|fpu:FPSE_12256|L-lactate dehydrogenase (cytochrome) [EC:1.1.2.3]	-	-	-	gi|829114653|gb|KLO91039.1|/0/putative CYB2-lactate dehydrogenase cytochrome b2 [Fusarium fujikuroi]
Unigene6936_All	1650	2.71333	77.0933	4.82847	Up	0.828394	K04487|1|5e-11|70.1|abe:ARB_05732|cysteine desulfurase [EC:2.8.1.7]	-	-	-	gi|591495578|gb|EXM25102.1|/0/hypothetical protein FOTG_08073 [Fusarium oxysporum f. sp. vasinfectum 25433]
Unigene11045_All	240	0.93	26.1633	4.81417	Up	0.802124	-	-	-	-	gi|587748666|gb|EXA46382.1|/3.32862e-15/hypothetical protein FOVG_07100 [Fusarium oxysporum f. sp. pisi HDV247]
CL1799.Contig1_All	3042	9.57667	260.243	4.76419	Up	0.837165	K00008|1|0.0|723|fpu:FPSE_04716|L-iditol 2-dehydrogenase [EC:1.1.1.14]	-	GO:0008270//zinc ion binding;GO:0016491//oxidoreductase activity	GO:0055114//oxidation-reduction process	gi|342883371|gb|EGU83884.1|/0/hypothetical protein FOXB_05598 [Fusarium oxysporum Fo5176]
Unigene10245_All	1317	3	81.5	4.76377	Up	0.828528	K11294|1|3e-18|92.0|pcs:Pc15g01230|nucleolin	-	GO:0003676//nucleic acid binding;GO:0000166//nucleotide binding	-	gi|591452547|gb|EXL84841.1|/0/hypothetical protein FOPG_02859 [Fusarium oxysporum f. sp. conglutinans race 2 54008]
CL100.Contig5_All	2315	2.25	60.5433	4.74997	Up	0.824009	K17053|1|0.0|711|fpu:FPSE_09391|tRNAThr (cytosine32-N3)-methyltransferase [EC:2.1.1.268]	-	-	-	gi|591447288|gb|EXL79732.1|/0/hypothetical protein FOPG_06497 [Fusarium oxysporum f. sp. conglutinans race 2 54008]
Unigene8048_All	1437	0.976667	26.2033	4.74574	Up	0.801543	-	GO:0016021//integral component of membrane	-	GO:0055085//transmembrane transport	gi|342889212|gb|EGU88378.1|/0/hypothetical protein FOXB_01099 [Fusarium oxysporum Fo5176]
CL259.Contig1_All	2591	1.00333	26.8	4.73936	Up	0.801893	K10403|1|0.0|806|mgr:MGG_07963|kinesin family member 22;K14007|2|0.0|639|tve:TRV_07106|protein transport protein SEC24	GO:0005874//microtubule	GO:0008017//microtubule binding;GO:0005524//ATP binding;GO:0003777//microtubule motor activity	GO:0007018//microtubule-based movement	gi|591496243|gb|EXM25749.1|/0/kinesin family member 22 [Fusarium oxysporum f. sp. vasinfectum 25433]
CL2217.Contig3_All	1868	11.69	308.723	4.72297	Up	0.837263	K09250|1|1e-108|394|fpu:FPSE_12389|cellular nucleic acid-binding protein	-	GO:0008270//zinc ion binding;GO:0003676//nucleic acid binding	-	gi|587668023|gb|EWY90364.1|/3.9048e-119/cellular nucleic acid-binding protein [Fusarium oxysporum FOSC 3-a]
Unigene5110_All	816	4.37	115.37	4.72249	Up	0.831386	-	-	-	-	gi|342872694|gb|EGU75014.1|/1.13081e-58/hypothetical protein FOXB_14486 [Fusarium oxysporum Fo5176]
Unigene10472_All	904	2.34667	61.8333	4.7197	Up	0.823841	K14977|1|2e-155|548|fgr:FGSG_11332|(S)-ureidoglycine aminohydrolase [EC:3.5.3.26]	-	-	-	gi|587684133|gb|EWZ30738.1|/2.18187e-165/allantoin catabolism protein [Fusarium oxysporum Fo47]
Unigene5733_All	2280	2.08667	54.8567	4.71639	Up	0.821704	K01190|1|5e-81|303|afm:AFUA_1G16700|beta-galactosidase [EC:3.2.1.23];K01183|5|1e-05|53.1|ani:AN8241.2|chitinase [EC:3.2.1.14]	-	-	-	gi|342873961|gb|EGU76054.1|/0/hypothetical protein FOXB_13472 [Fusarium oxysporum Fo5176]
Unigene4979_All	803	3.65333	92.93	4.66886	Up	0.828808	K14306|1|3e-06|52.8|mtm:MYCTH_2295069|nuclear pore complex protein Nup62	-	-	-	gi|342879903|gb|EGU81135.1|/7.57833e-108/hypothetical protein FOXB_08285 [Fusarium oxysporum Fo5176]
Unigene283_All	1239	2.09	52.9633	4.66342	Up	0.820429	K14765|1|0.0|647|fgr:FGSG_13623|U3 small nucleolar ribonucleoprotein protein LCP5	GO:0030529//intracellular ribonucleoprotein complex;GO:0019013//viral nucleocapsid	-	-	gi|342880894|gb|EGU81910.1|/0/hypothetical protein FOXB_07568 [Fusarium oxysporum Fo5176]
CL2845.Contig2_All	4208	20.9567	522.403	4.63968	Up	0.837929	K05349|1|0.0|1555|val:VDBG_01947|beta-glucosidase [EC:3.2.1.21]	-	GO:0008422//beta-glucosidase activity	GO:0030245//cellulose catabolic process	gi|302419857|ref|XP_003007759.1|/0/beta-glucosidase [Verticillium alfalfae VaMs.102]
Unigene10125_All	2369	1.82333	45.07	4.62752	Up	0.816331	K14856|1|0.0|1330|fpu:FPSE_10987|protein SDA1	GO:0005623//cell	-	GO:0042273//ribosomal large subunit biogenesis;GO:0000055//ribosomal large subunit export from nucleus;GO:0030036//actin cytoskeleton organization	gi|477520471|gb|ENH72597.1|/0/Protein sda1 [Fusarium oxysporum f. sp. cubense race 1]
CL401.Contig1_All	1987	2.17333	53.2967	4.61606	Up	0.819827	-	-	GO:0003676//nucleic acid binding;GO:0046872//metal ion binding	-	gi|587706518|gb|EWZ77855.1|/1.01782e-173/hypothetical protein FOWG_17765 [Fusarium oxysporum f. sp. lycopersici MN25]
Unigene304_All	1865	1.68333	41.2633	4.61547	Up	0.81404	K07300|1|0.0|919|fgr:FGSG_03229|Ca2+:H+ antiporter	GO:0016021//integral component of membrane	-	GO:0055085//transmembrane transport	gi|587661013|gb|EWY83367.1|/0/hypothetical protein FOYG_13199 [Fusarium oxysporum FOSC 3-a]
Unigene5130_All	1472	3.62333	88.8067	4.61528	Up	0.82761	-	-	-	-	gi|587739208|gb|EXA36924.1|/0/hypothetical protein FOVG_12808 [Fusarium oxysporum f. sp. pisi HDV247]
Unigene2590_All	1181	5.43667	133.11	4.61375	Up	0.831253	K14820|1|5e-166|584|fpu:FPSE_01501|ribosome biogenesis protein BRX1	-	-	-	gi|587662600|gb|EWY84941.1|/2.07068e-175/hypothetical protein FOYG_12278 [Fusarium oxysporum FOSC 3-a]
CL1510.Contig1_All	2074	2.44667	59.6033	4.6065	Up	0.821893	K15428|1|0.0|961|fpu:FPSE_12231|Cys-Gly metallodipeptidase DUG1 [EC:3.4.13.-]	-	GO:0016805//dipeptidase activity;GO:0034701//tripeptidase activity;GO:0008237//metallopeptidase activity	GO:0006508//proteolysis	gi|591502974|gb|EXM32319.1|/0/cytosolic nonspecific dipeptidase [Fusarium oxysporum f. sp. vasinfectum 25433]
CL1023.Contig2_All	1319	2.59667	63.11	4.60314	Up	0.82286	K08869|1|2e-18|74.3|npa:UCRNP2_4161|aarF domain-containing kinase;K03379|3|5e-06|53.1|pic:PICST_57936|cyclohexanone monooxygenase [EC:1.14.13.22]	-	-	-	gi|587736432|gb|EXA34148.1|/1.06891e-64/hypothetical protein FOVG_14589 [Fusarium oxysporum f. sp. pisi HDV247]
Unigene6290_All	1700	17.5967	426.547	4.59933	Up	0.836857	K05351|1|0.0|694|fgr:FGSG_04922|D-xylulose reductase [EC:1.1.1.9]	-	GO:0008270//zinc ion binding;GO:0016491//oxidoreductase activity	GO:0055114//oxidation-reduction process	gi|587696603|gb|EWZ43208.1|/0/L-iditol 2-dehydrogenase [Fusarium oxysporum Fo47]
CL3308.Contig1_All	1150	1.42	34.1367	4.58736	Up	0.808905	-	-	-	-	gi|342874111|gb|EGU76183.1|/8.05318e-125/hypothetical protein FOXB_13307 [Fusarium oxysporum Fo5176]
Unigene6009_All	1033	5.48	131.503	4.58478	Up	0.831092	K03787|1|2e-26|120|cot:CORT_0A07810|5'-nucleotidase [EC:3.1.3.5]	-	GO:0016787//hydrolase activity	-	gi|587702066|gb|EWZ48671.1|/0/hypothetical protein FOZG_04164 [Fusarium oxysporum Fo47]
CL499.Contig11_All	3396	1.19667	28.6333	4.5806	Up	0.802811	K00029|1|0.0|1206|fpu:FPSE_03192|malate dehydrogenase (oxaloacetate-decarboxylating)(NADP+) [EC:1.1.1.40]	-	GO:0051287//NAD binding;GO:0004471//malate dehydrogenase (decarboxylating) (NAD+) activity	GO:0006108//malate metabolic process;GO:0055114//oxidation-reduction process	gi|587752875|gb|EXA50591.1|/0/malate dehydrogenase (oxaloacetate-decarboxylating)(NADP+) [Fusarium oxysporum f. sp. pisi HDV247]
Unigene3579_All	2139	2.35667	56.25	4.57703	Up	0.820766	K01501|1|4e-45|183|ssl:SS1G_10951|nitrilase [EC:3.5.5.1];K01166|2|1e-18|95.9|smp:SMAC_07193|ribonuclease T2 [EC:3.1.27.1];K19851|3|3e-14|81.3|sce:YIR019C|flocculation protein FLO11	-	GO:0050660//flavin adenine dinucleotide binding;GO:0016614//oxidoreductase activity, acting on CH-OH group of donors	GO:0055114//oxidation-reduction process	gi|591489604|gb|EXM19293.1|/0/hypothetical protein FOTG_12750 [Fusarium oxysporum f. sp. vasinfectum 25433]
Unigene345_All	1653	1.34333	31.57	4.55467	Up	0.805788	K01078|1|0.0|744|nhe:NECHADRAFT_41379|acid phosphatase [EC:3.1.3.2]	-	-	-	gi|591501372|gb|EXM30765.1|/0/hypothetical protein FOTG_04647 [Fusarium oxysporum f. sp. vasinfectum 25433]
CL2845.Contig1_All	3982	23.32	546.353	4.55019	Up	0.836647	K05349|1|0.0|1543|val:VDBG_01947|beta-glucosidase [EC:3.2.1.21]	-	GO:0008422//beta-glucosidase activity	GO:0030245//cellulose catabolic process	gi|302419857|ref|XP_003007759.1|/0/beta-glucosidase [Verticillium alfalfae VaMs.102]
CL155.Contig7_All	1249	1.28667	30.0767	4.54693	Up	0.803995	K11680|1|3e-18|93.6|cot:CORT_0B03230|non-histone protein 10	-	-	-	gi|591507684|gb|EXM36947.1|/1.90399e-150/hypothetical protein FOTG_00857 [Fusarium oxysporum f. sp. vasinfectum 25433]
CL3779.Contig2_All	1492	1.43	33.2533	4.53941	Up	0.807308	K08257|1|2e-145|516|fgr:FGSG_04584|mannan endo-1,6-alpha-mannosidase [EC:3.2.1.101]	GO:0016021//integral component of membrane	GO:0008496//mannan endo-1,6-alpha-mannosidase activity	GO:0016052//carbohydrate catabolic process	gi|587725694|gb|EWZ97031.1|/1.43477e-158/hypothetical protein FOWG_04235 [Fusarium oxysporum f. sp. lycopersici MN25]
CL1431.Contig2_All	3540	15.5833	362.353	4.53932	Up	0.835771	K17550|1|0.0|690|fgr:FGSG_01522|protein phosphatase 1 regulatory subunit 7	-	-	-	gi|477520394|gb|ENH72520.1|/0/Protein phosphatase 1 regulatory subunit SDS22 [Fusarium oxysporum f. sp. cubense race 1]
Unigene10647_All	1691	3.67667	84.0933	4.51552	Up	0.826265	K00130|1|0.0|914|nhe:NECHADRAFT_66882|betaine-aldehyde dehydrogenase [EC:1.2.1.8]	-	GO:0016620//oxidoreductase activity, acting on the aldehyde or oxo group of donors, NAD or NADP as acceptor	GO:0055114//oxidation-reduction process	gi|587749991|gb|EXA47707.1|/0/betaine-aldehyde dehydrogenase [Fusarium oxysporum f. sp. pisi HDV247]
Unigene1190_All	1165	6.35	144.813	4.51129	Up	0.830671	-	-	GO:0046872//metal ion binding	-	gi|590050715|gb|EXK78239.1|/5.24736e-123/hypothetical protein FOQG_17074 [Fusarium oxysporum f. sp. raphani 54005]
CL2121.Contig1_All	1531	2.19333	48.9133	4.47903	Up	0.816765	K01620|1|0.0|747|fpu:FPSE_06216|threonine aldolase [EC:4.1.2.48]	-	GO:0016829//lyase activity	GO:0006520//cellular amino acid metabolic process	gi|587740861|gb|EXA38577.1|/0/threonine aldolase [Fusarium oxysporum f. sp. pisi HDV247]
Unigene1566_All	1103	2.35	52.3167	4.47654	Up	0.818117	K17648|1|3e-16|86.7|ssl:SS1G_01703|versiconal hemiacetal acetate esterase [EC:3.1.1.94];K01046|2|9e-13|75.1|afm:AFUA_5G03770|triacylglycerol lipase [EC:3.1.1.3]	-	GO:0016787//hydrolase activity	GO:0008152//metabolic process	gi|477512981|gb|ENH65506.1|/0/AB hydrolase superfamily protein B1A11.02 [Fusarium oxysporum f. sp. cubense race 1]
Unigene8163_All	744	7.58667	168.557	4.47362	Up	0.831708	-	-	-	-	gi|342889885|gb|EGU88817.1|/2.06371e-53/hypothetical protein FOXB_00660 [Fusarium oxysporum Fo5176]
CL1422.Contig2_All	4629	1.67333	36.9133	4.46335	Up	0.809928	K08712|1|0.0|985|yli:YALI0F17996g|ATP-binding cassette, subfamily G (WHITE), member 2, SNQ2	GO:0016021//integral component of membrane	GO:0042626//ATPase activity, coupled to transmembrane movement of substances;GO:0005524//ATP binding	GO:0055085//transmembrane transport	gi|591505155|gb|EXM34458.1|/0/hypothetical protein FOTG_01296 [Fusarium oxysporum f. sp. vasinfectum 25433]
Unigene1525_All	1005	1.76667	38.8933	4.46042	Up	0.811238	K14784|1|2e-121|435|nhe:NECHADRAFT_103849|protein CMS1	-	-	-	gi|587666825|gb|EWY89166.1|/1.13476e-136/hypothetical protein FOYG_10100 [Fusarium oxysporum FOSC 3-a]
Unigene4777_All	1234	1.46333	31.96	4.44894	Up	0.804884	K01266|1|0.0|736|fgr:FGSG_11073|D-aminopeptidase [EC:3.4.11.19]	-	GO:0004177//aminopeptidase activity	GO:0006508//proteolysis	gi|587757030|gb|EXA54746.1|/0/D-aminopeptidase [Fusarium oxysporum f. sp. pisi HDV247]
CL2713.Contig1_All	2645	3.13667	68.1633	4.44169	Up	0.822097	K00428|1|0.0|713|fgr:FGSG_01245|cytochrome c peroxidase [EC:1.11.1.5]	GO:0016021//integral component of membrane	GO:0020037//heme binding;GO:0046872//metal ion binding;GO:0004601//peroxidase activity	GO:0098869//cellular oxidant detoxification;GO:0055114//oxidation-reduction process;GO:0006979//response to oxidative stress	gi|591499132|gb|EXM28570.1|/0/cytochrome c peroxidase, mitochondrial [Fusarium oxysporum f. sp. vasinfectum 25433]
CL3302.Contig1_All	910	3.08	66.91	4.44122	Up	0.821809	K08139|1|2e-38|160|kaf:KAFR_0D00750|MFS transporter, SP family, sugar:H+ symporter	GO:0016021//integral component of membrane	GO:0022891//substrate-specific transmembrane transporter activity	GO:0055085//transmembrane transport	gi|587710596|gb|EWZ81933.1|/8.44897e-141/hypothetical protein FOWG_14355 [Fusarium oxysporum f. sp. lycopersici MN25]
CL1412.Contig4_All	2081	3.45	74.8267	4.43888	Up	0.823519	K09503|1|0.0|856|fpu:FPSE_00141|DnaJ homolog subfamily A member 2	-	GO:0046872//metal ion binding;GO:0005524//ATP binding;GO:0051082//unfolded protein binding;GO:0031072//heat shock protein binding	GO:0006457//protein folding;GO:0009408//response to heat	gi|475668143|gb|EMT65931.1|/0/DnaJ protein like protein xdj1 [Fusarium oxysporum f. sp. cubense race 4]
Unigene642_All	1283	17.3067	374.223	4.4345	Up	0.834615	K11128|1|3e-120|432|nhe:NECHADRAFT_92430|H/ACA ribonucleoprotein complex subunit 1	GO:0019013//viral nucleocapsid;GO:0031429//box H/ACA snoRNP complex	-	GO:0031120//snRNA pseudouridine synthesis;GO:0042254//ribosome biogenesis	gi|517315449|emb|CCT67401.1|/2.07004e-123/probable nucleolar rRNA processing protein GAR1 [Fusarium fujikuroi IMI 58289]
Unigene6842_All	1240	2.14667	46.3833	4.43344	Up	0.814923	-	GO:0016021//integral component of membrane	-	-	gi|591403707|gb|EXL38844.1|/9.64408e-78/hypothetical protein FOCG_18524 [Fusarium oxysporum f. sp. radicis-lycopersici 26381]
Unigene4018_All	1960	15.5067	329.627	4.40987	Up	0.834174	K14826|1|0.0|838|fpu:FPSE_10725|FK506-binding nuclear protein [EC:5.2.1.8]	GO:0005730//nucleolus	GO:0005528//FK506 binding;GO:0003755//peptidyl-prolyl cis-trans isomerase activity	GO:0006457//protein folding;GO:0000412//histone peptidyl-prolyl isomerization	gi|587671846|gb|EWY94187.1|/0/FK506-binding protein 4 [Fusarium oxysporum FOSC 3-a]
Unigene3961_All	1673	6.49667	137.713	4.40582	Up	0.829592	K04487|1|7e-11|69.7|pbn:PADG_12043|cysteine desulfurase [EC:2.8.1.7];K01166|3|4e-06|53.9|smp:SMAC_07193|ribonuclease T2 [EC:3.1.27.1]	-	GO:0050660//flavin adenine dinucleotide binding;GO:0016614//oxidoreductase activity, acting on CH-OH group of donors	GO:0055114//oxidation-reduction process	gi|591484900|gb|EXM14831.1|/0/hypothetical protein FOTG_16796 [Fusarium oxysporum f. sp. vasinfectum 25433]
Unigene4663_All	2228	2.36333	48.5033	4.35919	Up	0.815427	K14786|1|0.0|1103|fpu:FPSE_03501|protein KRI1	-	-	-	gi|477521064|gb|ENH73183.1|/0/Protein kri1 [Fusarium oxysporum f. sp. cubense race 1]
Unigene5158_All	1477	6.15667	126.157	4.35692	Up	0.828338	K14859|1|0.0|851|fpu:FPSE_05253|ribosome biogenesis protein SSF1/2	-	-	-	gi|475668015|gb|EMT65803.1|/0/Brix domain-containing protein C1B9.03c [Fusarium oxysporum f. sp. cubense race 4]
Unigene3583_All	1893	1.86667	38.0667	4.34999	Up	0.809459	K03256|1|0.0|1020|fpu:FPSE_04881|tRNA (adenine-N(1)-)-methyltransferase non-catalytic subunit	GO:0031515//tRNA (m1A) methyltransferase complex	GO:0008168//methyltransferase activity	GO:0030488//tRNA methylation	gi|477520477|gb|ENH72603.1|/0/tRNA (adenine-N(1)-)-methyltransferase non-catalytic subunit trm6 [Fusarium oxysporum f. sp. cubense race 1]
Unigene8107_All	1734	5.35667	109.033	4.34729	Up	0.827084	K16261|1|0.0|985|fgr:FGSG_09053|yeast amino acid transporter	GO:0016021//integral component of membrane	GO:0015171//amino acid transmembrane transporter activity	GO:0006865//amino acid transport;GO:0003333//amino acid transmembrane transport	gi|590034921|gb|EXK36779.1|/0/hypothetical protein FOMG_07680 [Fusarium oxysporum f. sp. melonis 26406]
Unigene10175_All	1913	2.99333	60.4733	4.33647	Up	0.81954	K05917|1|0.0|891|fgr:FGSG_04092|sterol 14-demethylase [EC:1.14.13.70]	GO:0016021//integral component of membrane	GO:0020037//heme binding;GO:0016705//oxidoreductase activity, acting on paired donors, with incorporation or reduction of molecular oxygen;GO:0004497//monooxygenase activity;GO:0005506//iron ion binding;GO:0008168//methyltransferase activity	GO:0032259//methylation;GO:0055114//oxidation-reduction process	gi|591497626|gb|EXM27096.1|/0/cytochrome P450, family 51 (sterol 14-demethylase) [Fusarium oxysporum f. sp. vasinfectum 25433]
Unigene1520_All	1189	3.51333	70.96	4.33609	Up	0.822034	K06911|1|9e-174|610|fgr:FGSG_08588|uncharacterized protein	GO:0016021//integral component of membrane	-	-	gi|587742683|gb|EXA40399.1|/0/pirin (iron-binding nuclear protein) [Fusarium oxysporum f. sp. pisi HDV247]
CL1689.Contig2_All	845	83.63	1688.56	4.33563	Up	0.835834	K02957|1|2e-67|256|nhe:NECHADRAFT_68582|small subunit ribosomal protein S15Ae	GO:0005840//ribosome	GO:0003735//structural constituent of ribosome	GO:0006412//translation	gi|475666184|gb|EMT63975.1|/4.15851e-67/40S ribosomal protein S22 [Fusarium oxysporum f. sp. cubense race 4]
CL1334.Contig8_All	3773	3.13	62.91	4.32905	Up	0.820212	K13941|1|0.0|923|fgr:FGSG_09710|2-amino-4-hydroxy-6-hydroxymethyldihydropteridine diphosphokinase / dihydropteroate synthase [EC:2.7.6.3 2.5.1.15]	-	GO:0004156//dihydropteroate synthase activity;GO:0003848//2-amino-4-hydroxy-6-hydroxymethyldihydropteridine diphosphokinase activity	GO:0009396//folic acid-containing compound biosynthetic process	gi|591496020|gb|EXM25536.1|/0/dihydropteroate synthase [Fusarium oxysporum f. sp. vasinfectum 25433]
Unigene1309_All	3930	3.97333	79.8433	4.32875	Up	0.823778	K10436|1|2e-44|105|pno:SNOG_14795|microtubule-associated protein, RP/EB family;K19069|3|1e-13|80.1|cput:CONPUDRAFT_131886|cellobiose dehydrogenase (acceptor) [EC:1.1.99.18];K00547|5|5e-10|68.2|mrr:Moror_15637|homocysteine S-methyltransferase [EC:2.1.1.10]	GO:0016021//integral component of membrane	-	-	gi|584127820|gb|EWG37239.1|/0/hypothetical protein FVEG_00929 [Fusarium verticillioides 7600]
CL2713.Contig2_All	2529	3.87667	77.8	4.32688	Up	0.823435	K00428|1|0.0|713|fgr:FGSG_01245|cytochrome c peroxidase [EC:1.11.1.5]	GO:0016021//integral component of membrane	GO:0020037//heme binding;GO:0046872//metal ion binding;GO:0004601//peroxidase activity	GO:0098869//cellular oxidant detoxification;GO:0055114//oxidation-reduction process;GO:0006979//response to oxidative stress	gi|591499132|gb|EXM28570.1|/0/cytochrome c peroxidase, mitochondrial [Fusarium oxysporum f. sp. vasinfectum 25433]
Unigene6000_All	1102	8.30667	164	4.30328	Up	0.829803	K09578|1|1e-94|347|fgr:FGSG_06532|peptidyl-prolyl cis-trans isomerase NIMA-interacting 1 [EC:5.2.1.8]	GO:0005634//nucleus	GO:0003755//peptidyl-prolyl cis-trans isomerase activity	GO:0045899//positive regulation of RNA polymerase II transcriptional preinitiation complex assembly;GO:0000122//negative regulation of transcription from RNA polymerase II promoter;GO:2000749//positive regulation of chromatin silencing at rDNA;GO:0035307//positive regulation of protein dephosphorylation;GO:0031064//negative regulation of histone deacetylation;GO:0006369//termination of RNA polyme…	gi|517314313|emb|CCT66764.1|/5.39346e-98/probable parvulin (peptidylprolyl isomerase) [Fusarium fujikuroi IMI 58289]
Unigene6991_All	2265	3.11667	61.2733	4.29718	Up	0.819196	K14835|1|0.0|1162|fgr:FGSG_06243|ribosomal RNA methyltransferase Nop2 [EC:2.1.1.-]	-	GO:0008757//S-adenosylmethionine-dependent methyltransferase activity;GO:0003723//RNA binding	GO:0006364//rRNA processing;GO:0032259//methylation	gi|342886300|gb|EGU86169.1|/0/hypothetical protein FOXB_03305 [Fusarium oxysporum Fo5176]
Unigene605_All	2020	3.79333	73.85	4.28306	Up	0.822083	K13179|1|0.0|1049|fgr:FGSG_04350|ATP-dependent RNA helicase DDX18/HAS1 [EC:3.6.4.13]	-	GO:0003723//RNA binding;GO:0005524//ATP binding;GO:0004386//helicase activity	-	gi|477522040|gb|ENH74122.1|/0/ATP-dependent RNA helicase HAS1 [Fusarium oxysporum f. sp. cubense race 1]
Unigene312_All	1752	6.35333	123.603	4.28206	Up	0.827589	K04487|1|1e-12|75.5|aje:HCAG_01147|cysteine desulfurase [EC:2.8.1.7];K01501|3|2e-10|68.2|ssl:SS1G_10951|nitrilase [EC:3.5.5.1];K01166|4|7e-06|53.1|smp:SMAC_07193|ribonuclease T2 [EC:3.1.27.1];K00102|5|7e-06|53.1|cdu:CD36_87270|D-lactate dehydrogenase (cytochrome) [EC:1.1.2.4]	-	-	-	gi|584136607|gb|EWG45953.1|/0/hypothetical protein FVEG_06584 [Fusarium verticillioides 7600]
Unigene10224_All	2480	3.20333	62.2767	4.28105	Up	0.81947	K14824|1|0.0|1465|fpu:FPSE_10767|ribosome biogenesis protein ERB1	GO:0005730//nucleolus;GO:0005654//nucleoplasm;GO:0030687//preribosome, large subunit precursor	GO:0043021//ribonucleoprotein complex binding	GO:0000463//maturation of LSU-rRNA from tricistronic rRNA transcript (SSU-rRNA, 5.8S rRNA, LSU-rRNA);GO:0000466//maturation of 5.8S rRNA from tricistronic rRNA transcript (SSU-rRNA, 5.8S rRNA, LSU-rRNA)	gi|587747734|gb|EXA45450.1|/0/ribosome biogenesis protein ERB1 [Fusarium oxysporum f. sp. pisi HDV247]
CL229.Contig2_All	3137	17.2367	334.93	4.28031	Up	0.833123	K11294|1|0.0|771|fpu:FPSE_01494|nucleolin	-	GO:0003676//nucleic acid binding;GO:0000166//nucleotide binding	-	gi|590060482|gb|EXK88006.1|/0/nucleolin [Fusarium oxysporum f. sp. raphani 54005]
Unigene807_All	609	1.63333	31.5767	4.27297	Up	0.803182	K19704|1|1e-09|63.5|psq:PUNSTDRAFT_125108|protein phosphatase PTC1 [EC:3.1.3.16];K01183|2|9e-06|50.4|cal:CaO19.7586|chitinase [EC:3.2.1.14]	GO:0009277//fungal-type cell wall	GO:0005199//structural constituent of cell wall	-	gi|591486007|gb|EXM15858.1|/5.53055e-84/hypothetical protein FOTG_15813 [Fusarium oxysporum f. sp. vasinfectum 25433]
Unigene5790_All	2121	1.9	36.59	4.26738	Up	0.807791	-	-	GO:0004553//hydrolase activity, hydrolyzing O-glycosyl compounds	GO:0005975//carbohydrate metabolic process	gi|477522459|gb|ENH74526.1|/1.83063e-168/Glucan endo-1,3-beta-glucosidase A1 [Fusarium oxysporum f. sp. cubense race 1]
Unigene421_All	1207	14.81	282.62	4.25422	Up	0.832535	K02896|1|2e-113|409|fpu:FPSE_01521|large subunit ribosomal protein L24e	GO:0005840//ribosome	-	GO:0042254//ribosome biogenesis	gi|475666289|gb|EMT64080.1|/1.45791e-123/Ribosome biogenesis protein rlp24 [Fusarium oxysporum f. sp. cubense race 4]
Unigene2418_All	1783	1.68667	31.9133	4.24191	Up	0.803014	K11173|1|0.0|971|fpu:FPSE_09635|hydroxyacid-oxoacid transhydrogenase [EC:1.1.99.24]	-	GO:0046872//metal ion binding;GO:0016491//oxidoreductase activity	GO:0055114//oxidation-reduction process	gi|591493491|gb|EXM23065.1|/0/hydroxyacid-oxoacid transhydrogenase [Fusarium oxysporum f. sp. vasinfectum 25433]
Unigene2488_All	2365	4.39667	82.81	4.23532	Up	0.823238	K18103|1|3e-177|622|fgr:FGSG_05128|L-threo-3-deoxy-hexylosonate aldolase [EC:4.1.2.54]	-	GO:0016829//lyase activity	GO:0008152//metabolic process	gi|342879315|gb|EGU80568.1|/0/hypothetical protein FOXB_08899 [Fusarium oxysporum Fo5176]
Unigene7156_All	984	13.0633	239.33	4.19541	Up	0.83119	K12479|1|9e-55|214|npa:UCRNP2_5557|vacuolar protein sorting-associated protein 45;K01061|2|2e-10|67.4|mgr:MGG_02570|carboxymethylenebutenolidase [EC:3.1.1.45];K10771|3|6e-08|58.9|pbn:PADG_03656|AP endonuclease 1 [EC:4.2.99.18]	-	GO:0016787//hydrolase activity	-	gi|477512643|gb|ENH65180.1|/1.21398e-143/Protein AIM2 [Fusarium oxysporum f. sp. cubense race 1]
Unigene9558_All	2321	5.72333	104.477	4.19018	Up	0.825445	K01593|1|4e-92|340|ani:AN2357.2|aromatic-L-amino-acid decarboxylase [EC:4.1.1.28];K18561|2|3e-91|337|ndi:NDAI_0G00250|FAD-dependent fumarate reductase [EC:1.3.8.-]	-	GO:0000104//succinate dehydrogenase activity	GO:0055114//oxidation-reduction process	gi|477517301|gb|ENH69550.1|/0/Putative fumarate reductase [Fusarium oxysporum f. sp. cubense race 1]
CL2584.Contig1_All	560	3.87667	68.7833	4.14917	Up	0.819736	K14729|1|5e-95|346|fpu:FPSE_05924|multifunctional beta-oxidation protein [EC:4.2.1.- 1.1.1.-]	-	GO:0016491//oxidoreductase activity	GO:0055114//oxidation-reduction process	gi|587729364|gb|EXA00702.1|/1.24067e-94/peroxisomal hydratase-dehydrogenase-epimerase [Fusarium oxysporum f. sp. lycopersici MN25]
Unigene527_All	935	5.15	91.3733	4.14913	Up	0.823554	K14822|1|5e-57|221|fgr:FGSG_07363|rRNA-processing protein CGR1	-	-	-	gi|475667290|gb|EMT65079.1|/2.63505e-60/rRNA-processing protein CGR1 [Fusarium oxysporum f. sp. cubense race 4]
Unigene923_All	813	1.77333	31.46	4.14898	Up	0.801739	K05389|1|8e-08|58.2|adl:AURDEDRAFT_154794|potassium channel subfamily K, other eukaryote	-	-	-	gi|902745326|gb|KNB16893.1|/2.21013e-139/hypothetical protein FOXG_14912 [Fusarium oxysporum f. sp. lycopersici 4287]
Unigene4782_All	1571	4.83667	85.24	4.13945	Up	0.822769	K14831|1|9e-149|527|nhe:NECHADRAFT_96366|protein MAK16	-	-	-	gi|587744656|gb|EXA42372.1|/9.21865e-180/hypothetical protein FOVG_07629 [Fusarium oxysporum f. sp. pisi HDV247]
Unigene5220_All	998	2.14333	37.6667	4.13536	Up	0.807308	-	-	GO:0003824//catalytic activity	-	gi|587734242|gb|EXA31958.1|/1.56026e-154/hypothetical protein FOVG_16836 [Fusarium oxysporum f. sp. pisi HDV247]
Unigene9254_All	1317	2.03333	35.7133	4.13454	Up	0.805725	K00801|1|1e-26|121|ani:AN3376.2|farnesyl-diphosphate farnesyltransferase [EC:2.5.1.21]	-	-	-	gi|591492628|gb|EXM22224.1|/6.01976e-150/hypothetical protein FOTG_10173 [Fusarium oxysporum f. sp. vasinfectum 25433]
Unigene8337_All	878	5.36	93.9	4.13082	Up	0.823799	-	-	-	-	gi|587747000|gb|EXA44716.1|/6.55237e-95/hypothetical protein FOVG_06055 [Fusarium oxysporum f. sp. pisi HDV247]
Unigene484_All	793	4.17	72.3067	4.11601	Up	0.820436	K00799|1|5e-70|264|ela:UCREL1_5120|glutathione S-transferase [EC:2.5.1.18]	-	-	-	gi|591489674|gb|EXM19359.1|/5.59155e-132/hypothetical protein FOTG_12615 [Fusarium oxysporum f. sp. vasinfectum 25433]
Unigene9564_All	2077	3.97333	67.3633	4.08354	Up	0.818937	K02133|1|0.0|637|wic:J056_003321|F-type H+-transporting ATPase subunit beta [EC:3.6.3.14]	GO:0043209//myelin sheath;GO:0042645//mitochondrial nucleoid;GO:0005753//mitochondrial proton-transporting ATP synthase complex;GO:0009986//cell surface;GO:0045261//proton-transporting ATP synthase complex, catalytic core F(1);GO:0070062//extracellular exosome;GO:0005886//plasma membrane;GO:0005634//nucleus	GO:0046961//proton-transporting ATPase activity, rotational mechanism;GO:0046933//proton-transporting ATP synthase activity, rotational mechanism;GO:0042288//MHC class I protein binding;GO:0005524//ATP binding	GO:0001525//angiogenesis;GO:0001649//osteoblast differentiation;GO:0006933//negative regulation of cell adhesion involved in substrate-bound cell migration;GO:0051453//regulation of intracellular pH;GO:0015991//ATP hydrolysis coupled proton transport;GO:0006629//lipid metabolic process;GO:0015986//ATP synthesis coupled proton transport	gi|914961129|ref|XP_013237261.1|/0/subunit beta of ATP synthase [Mitosporidium daphniae]
Unigene3505_All	1476	65.43	1105.54	4.07865	Up	0.833424	K14006|1|2e-87|323|fpu:FPSE_09135|protein transport protein SEC23;K02870|2|2e-86|320|fgr:FGSG_12028|large subunit ribosomal protein L12e	GO:0005840//ribosome;GO:0030127//COPII vesicle coat	GO:0008270//zinc ion binding;GO:0003735//structural constituent of ribosome	GO:0006412//translation;GO:0006888//ER to Golgi vesicle-mediated transport;GO:0006886//intracellular protein transport	gi|517322020|emb|CCT73125.1|/1.44458e-86/probable ribosomal protein L12 [Fusarium fujikuroi IMI 58289]
Unigene9617_All	1307	3.82	64.1767	4.0704	Up	0.818195	K14545|1|8e-160|563|fgr:FGSG_10262|ribosomal RNA-processing protein 7	-	-	-	gi|342887602|gb|EGU87084.1|/8.51753e-173/hypothetical protein FOXB_02478 [Fusarium oxysporum Fo5176]
Unigene10196_All	2104	2.30667	38.6	4.06472	Up	0.807329	K14782|1|0.0|907|fgr:FGSG_08381|protein AATF/BFR2	GO:0005634//nucleus	-	-	gi|591506088|gb|EXM35391.1|/0/hypothetical protein FOTG_01842 [Fusarium oxysporum f. sp. vasinfectum 25433]
Unigene8246_All	883	5.67667	94.8133	4.06197	Up	0.823372	K14839|1|5e-103|374|fpu:FPSE_06520|nucleolar protein 16	-	-	-	gi|475671024|gb|EMT68377.1|/8.6059e-119/Nucleolar protein 16 [Fusarium oxysporum f. sp. cubense race 4]
CL934.Contig1_All	2938	2.48	41.0133	4.04768	Up	0.808695	K02894|1|3e-11|72.0|ecu:ECU08_1160i|large subunit ribosomal protein L23e	-	-	-	gi|924816098|gb|KOS14232.1|/5.08556e-26/mrpl16-mitochondrial ribosomal large subunit [Malassezia pachydermatis]
Unigene5823_All	2167	2.92667	47.84	4.03089	Up	0.812485	K14844|1|0.0|1168|fgr:FGSG_01128|pumilio homology domain family member 6	-	GO:0003723//RNA binding	-	gi|342879578|gb|EGU80823.1|/0/hypothetical protein FOXB_08690 [Fusarium oxysporum Fo5176]
Unigene9242_All	1390	2.74333	44.0567	4.00536	Up	0.810278	K01732|1|0.0|756|fgr:FGSG_03121|pectin lyase [EC:4.2.2.10]	GO:0005576//extracellular region	GO:0016829//lyase activity	GO:0000272//polysaccharide catabolic process	gi|590052434|gb|EXK79958.1|/0/hypothetical protein FOQG_15511 [Fusarium oxysporum f. sp. raphani 54005]
Unigene10469_All	1159	2.67333	42.7033	3.99764	Up	0.809494	K15385|1|4e-25|116|nfi:NFIA_001560|aspyridone synthetase trans-acting enoyl reductase;K11293|4|5e-18|92.8|mbe:MBM_05982|protein HIRA/HIR1	-	GO:0008270//zinc ion binding;GO:0016491//oxidoreductase activity	GO:0055114//oxidation-reduction process	gi|342871153|gb|EGU73908.1|/0/hypothetical protein FOXB_15581 [Fusarium oxysporum Fo5176]
Unigene448_All	540	1.98333	31.57	3.99256	Up	0.800569	K00236|1|4e-71|267|nhe:NECHADRAFT_50762|succinate dehydrogenase (ubiquinone) cytochrome b560 subunit	GO:0045281//succinate dehydrogenase complex;GO:0016021//integral component of membrane	GO:0000104//succinate dehydrogenase activity;GO:0009055//electron carrier activity	GO:0006099//tricarboxylic acid cycle	gi|587746018|gb|EXA43734.1|/5.01793e-95/hypothetical protein FOVG_08608 [Fusarium oxysporum f. sp. pisi HDV247]
Unigene4202_All	1222	3.24333	51.52	3.98958	Up	0.813515	K19898|1|6e-09|62.8|cgr:CAGL0G04125g|alpha-agglutinin	GO:0016021//integral component of membrane	-	-	gi|342874011|gb|EGU76087.1|/0/hypothetical protein FOXB_13384 [Fusarium oxysporum Fo5176]
CL2761.Contig1_All	720	9.55	151.237	3.98516	Up	0.826895	K11099|1|7e-39|160|fpu:FPSE_01277|small nuclear ribonucleoprotein G	GO:0030529//intracellular ribonucleoprotein complex;GO:0019013//viral nucleocapsid	-	-	gi|587670362|gb|EWY92703.1|/1.5791e-39/small nuclear ribonucleoprotein G [Fusarium oxysporum FOSC 3-a]
Unigene272_All	2569	4.06333	64.15	3.98071	Up	0.817557	K14833|1|0.0|1303|fgr:FGSG_00292|nucleolar complex protein 2	-	-	-	gi|591501283|gb|EXM30676.1|/0/hypothetical protein FOTG_04573 [Fusarium oxysporum f. sp. vasinfectum 25433]
CL1739.Contig2_All	2406	2.76	43.4333	3.97606	Up	0.809529	K17877|1|9e-23|109|psq:PUNSTDRAFT_98111|nitrite reductase (NAD(P)H) [EC:1.7.1.4]	GO:0005623//cell	GO:0050660//flavin adenine dinucleotide binding;GO:0046872//metal ion binding;GO:0016491//oxidoreductase activity;GO:0051537//2 iron, 2 sulfur cluster binding	GO:0045454//cell redox homeostasis;GO:0055114//oxidation-reduction process	gi|587748452|gb|EXA46168.1|/0/hypothetical protein FOVG_06917 [Fusarium oxysporum f. sp. pisi HDV247]
CL3244.Contig1_All	2720	5.82	90.9267	3.96561	Up	0.822328	K11756|1|2e-06|55.8|ssl:SS1G_12014|chromatin structure-remodeling complex subunit RSC1/2;K19475|2|5e-06|54.3|fme:FOMMEDRAFT_142074|WAS/WASL-interacting protein	-	-	-	gi|587665706|gb|EWY88047.1|/0/hypothetical protein FOYG_09405 [Fusarium oxysporum FOSC 3-a]
Unigene10563_All	740	2.49333	38.7267	3.95718	Up	0.806692	-	GO:0016021//integral component of membrane	-	-	gi|475662482|gb|EMT60278.1|/2.23594e-92/hypothetical protein FOC4_g10011546 [Fusarium oxysporum f. sp. cubense race 4]
Unigene2620_All	1464	8.12	125.417	3.94911	Up	0.825263	K14823|1|0.0|703|fgr:FGSG_07457|rRNA-processing protein EBP2	-	-	-	gi|591447241|gb|EXL79685.1|/0/hypothetical protein FOPG_06469 [Fusarium oxysporum f. sp. conglutinans race 2 54008]
CL2162.Contig4_All	1544	21.9167	333.833	3.92903	Up	0.830643	K19788|1|0.0|751|nhe:NECHADRAFT_61683|obg-like ATPase 1	GO:0005634//nucleus;GO:0005829//cytosol	GO:0005525//GTP binding;GO:0016887//ATPase activity;GO:0005524//ATP binding;GO:0043023//ribosomal large subunit binding;GO:0043022//ribosome binding	-	gi|517317628|emb|CCT68821.1|/0/probable GTP-binding protein [Fusarium fujikuroi IMI 58289]
Unigene8429_All	2312	5.05333	76.5533	3.92116	Up	0.819946	K01904|1|2e-50|201|afm:AFUA_1G13110|4-coumarate--CoA ligase [EC:6.2.1.12];K14818|2|5e-48|193|pno:SNOG_03246|ribosome assembly protein SQT1;K17806|3|7e-23|110|ani:AN0371.2|mitochondrial import inner membrane translocase subunit TIM23;K01897|4|5e-18|94.0|afm:AFUA_1G17190|long-chain acyl-CoA synthetase [EC:6.2.1.3]	-	GO:0003824//catalytic activity	GO:0008152//metabolic process	gi|590052284|gb|EXK79808.1|/0/hypothetical protein FOQG_15644 [Fusarium oxysporum f. sp. raphani 54005]
CL1465.Contig2_All	998	6.50333	97.8667	3.91157	Up	0.822825	-	-	-	-	gi|599410083|ref|XP_007413992.1|/5.5038e-41/hypothetical protein MELLADRAFT_90626 [Melampsora larici-populina 98AG31]
Unigene1380_All	2220	2.33667	34.9733	3.90373	Up	0.803021	K14834|1|0.0|1152|fgr:FGSG_05465|nucleolar complex protein 3	-	-	-	gi|477521020|gb|ENH73139.1|/0/Nucleolar complex-associated protein 3 [Fusarium oxysporum f. sp. cubense race 1]
Unigene2577_All	1051	110.603	1636.79	3.8874	Up	0.832325	K02969|1|6e-59|228|fpu:FPSE_03509|small subunit ribosomal protein S20e	GO:0022627//cytosolic small ribosomal subunit	GO:0003723//RNA binding;GO:0003735//structural constituent of ribosome	GO:0000462//maturation of SSU-rRNA from tricistronic rRNA transcript (SSU-rRNA, 5.8S rRNA, LSU-rRNA);GO:0002181//cytoplasmic translation	gi|758203357|ref|XP_011324038.1|/6.57094e-58/40S ribosomal protein S20 [Fusarium graminearum PH-1]
CL457.Contig1_All	1750	2.51333	37.0733	3.88271	Up	0.804814	K14775|1|0.0|637|fgr:FGSG_04979|ribosome biogenesis protein UTP30	-	GO:0003723//RNA binding	-	gi|342888082|gb|EGU87499.1|/0/hypothetical protein FOXB_02084 [Fusarium oxysporum Fo5176]
CL162.Contig3_All	2314	10.9233	159.93	3.87196	Up	0.826517	K10256|1|0.0|751|fpu:FPSE_11043|omega-6 fatty acid desaturase / acyl-lipid omega-6 desaturase (Delta-12 desaturase) [EC:1.14.19.6 1.14.19.22]	GO:0016021//integral component of membrane	-	GO:0006629//lipid metabolic process	gi|591491463|gb|EXM21091.1|/0/omega-6 fatty acid desaturase (delta-12 desaturase) [Fusarium oxysporum f. sp. vasinfectum 25433]
Unigene5998_All	893	5.61333	81.6733	3.86294	Up	0.82031	K01824|1|3e-113|408|fgr:FGSG_13888|cholestenol Delta-isomerase [EC:5.3.3.5]	GO:0016021//integral component of membrane	GO:0047750//cholestenol delta-isomerase activity	GO:0016125//sterol metabolic process	gi|477514808|gb|ENH67173.1|/2.0771e-136/3-beta-hydroxysteroid-Delta(8),Delta(7)-isomerase [Fusarium oxysporum f. sp. cubense race 1]
Unigene7168_All	1289	3.19	46.2833	3.85886	Up	0.810306	K08955|1|5e-46|186|tmn:UCRPA7_871|ATP-dependent metalloprotease [EC:3.4.24.-];K18337|2|9e-26|118|pic:PICST_50944|L-rhamnose 1-dehydrogenase [EC:1.1.1.378 1.1.1.377 1.1.1.173];K00065|4|3e-25|117|ctp:CTRG_05423|2-deoxy-D-gluconate 3-dehydrogenase [EC:1.1.1.125]	-	GO:0016491//oxidoreductase activity	GO:0055114//oxidation-reduction process	gi|475666719|gb|EMT64509.1|/3.07162e-167/3-oxoacyl-[acyl-carrier-protein] reductase FabG [Fusarium oxysporum f. sp. cubense race 4]
CL3249.Contig2_All	646	104.02	1507.12	3.85686	Up	0.832184	K02891|1|7e-61|233|fpu:FPSE_03873|large subunit ribosomal protein L22e	GO:0005840//ribosome	GO:0003735//structural constituent of ribosome	GO:0006412//translation	gi|475665740|gb|EMT63532.1|/6.6619e-65/60S ribosomal protein L22 [Fusarium oxysporum f. sp. cubense race 4]
Unigene9029_All	4606	2.50667	36.2133	3.85268	Up	0.803945	K05658|1|0.0|2333|fpu:FPSE_11895|ATP-binding cassette, subfamily B (MDR/TAP), member 1 [EC:3.6.3.44]	-	-	-	gi|591507642|gb|EXM36905.1|/0/ATP-binding cassette, subfamily B (MDR/TAP), member 1 [Fusarium oxysporum f. sp. vasinfectum 25433]
Unigene8216_All	1196	2.93	42.1833	3.8477	Up	0.80784	K14827|1|0.0|634|fpu:FPSE_07874|pre-rRNA-processing protein IPI1	-	-	-	gi|477512941|gb|ENH65466.1|/0/Pre-rRNA-processing protein IPI1 [Fusarium oxysporum f. sp. cubense race 1]
Unigene568_All	1667	4.52	64.4667	3.83416	Up	0.816597	K00249|1|0.0|844|nhe:NECHADRAFT_105356|acyl-CoA dehydrogenase [EC:1.3.8.7]	-	GO:0050660//flavin adenine dinucleotide binding;GO:0003995//acyl-CoA dehydrogenase activity	GO:0055114//oxidation-reduction process	gi|587701538|gb|EWZ48143.1|/0/acyl-CoA dehydrogenase [Fusarium oxysporum Fo47]
Unigene9094_All	2717	4.49	63.9567	3.83231	Up	0.81645	K17095|1|0.0|780|fpu:FPSE_02132|annexin A7/11	-	-	-	gi|590054070|gb|EXK81594.1|/0/hypothetical protein FOQG_14008 [Fusarium oxysporum f. sp. raphani 54005]
CL1137.Contig3_All	1310	64.1533	910.32	3.82678	Up	0.831722	K02923|1|2e-34|147|nhe:NECHADRAFT_73887|large subunit ribosomal protein L38e	GO:0005840//ribosome;GO:0016021//integral component of membrane	GO:0003735//structural constituent of ribosome	GO:0006412//translation	gi|699035576|emb|CEF86974.1|/6.35617e-43/unnamed protein product [Fusarium graminearum]
Unigene7122_All	1182	23.44	330.463	3.81745	Up	0.829824	K11129|1|2e-123|442|fgr:FGSG_10304|H/ACA ribonucleoprotein complex subunit 2	GO:0019013//viral nucleocapsid;GO:0030529//intracellular ribonucleoprotein complex	-	GO:0042254//ribosome biogenesis	gi|475665502|gb|EMT63294.1|/2.40615e-131/H/ACA ribonucleoprotein complex subunit 2 [Fusarium oxysporum f. sp. cubense race 4]
Unigene8559_All	1677	12.4267	175.16	3.81716	Up	0.826902	K01183|1|7e-08|59.7|ttt:THITE_2111816|chitinase [EC:3.2.1.14]	-	-	-	gi|591496006|gb|EXM25522.1|/2.95461e-147/hypothetical protein FOTG_07912 [Fusarium oxysporum f. sp. vasinfectum 25433]
CL1079.Contig1_All	4616	2.48	34.7167	3.80722	Up	0.80225	K00864|1|0.0|996|fgr:FGSG_03247|glycerol kinase [EC:2.7.1.30]	-	GO:0004370//glycerol kinase activity	GO:0005975//carbohydrate metabolic process;GO:0006072//glycerol-3-phosphate metabolic process;GO:0016310//phosphorylation	gi|587686136|gb|EWZ32741.1|/0/glycerol kinase [Fusarium oxysporum Fo47]
CL1654.Contig3_All	872	3.55	49.62	3.80503	Up	0.811616	K17741|1|2e-12|73.6|spaa:SPAPADRAFT_59018|NADPH-dependent methylglyoxal reductase [EC:1.1.1.283];K20308|5|8e-11|68.2|hir:HETIRDRAFT_108469|trafficking protein particle complex subunit 11	-	-	-	gi|587683954|gb|EWZ30559.1|/1.92097e-139/hypothetical protein FOZG_16036 [Fusarium oxysporum Fo47]
CL1526.Contig2_All	1004	2.91333	40.5733	3.79979	Up	0.806341	K12947|1|1e-13|77.8|mrr:Moror_3160|signal peptidase complex subunit 2 [EC:3.4.-.-]	GO:0016021//integral component of membrane;GO:0005787//signal peptidase complex	GO:0008233//peptidase activity	GO:0006465//signal peptide processing	gi|475672981|gb|EMT70104.1|/4.63923e-114/Signal peptidase complex subunit SPC2 [Fusarium oxysporum f. sp. cubense race 4]
Unigene1225_All	3896	5.21	72.31	3.79484	Up	0.817816	K01293|1|0.0|693|tre:TRIREDRAFT_72086|Gly-Xaa carboxypeptidase [EC:3.4.17.4]	-	GO:0004181//metallocarboxypeptidase activity	GO:0006508//proteolysis	gi|591492431|gb|EXM22031.1|/0/hypothetical protein FOTG_10314 [Fusarium oxysporum f. sp. vasinfectum 25433]
Unigene7863_All	1766	3.98333	55.1333	3.79088	Up	0.813291	K00211|1|0.0|726|fgr:FGSG_04139|prephenate dehydrogenase (NADP+) [EC:1.3.1.13]	-	GO:0008977//prephenate dehydrogenase activity;GO:0004665//prephenate dehydrogenase (NADP+) activity	GO:0006571//tyrosine biosynthetic process;GO:0055114//oxidation-reduction process	gi|591497736|gb|EXM27206.1|/0/prephenate dehydrogenase (NADP+) [Fusarium oxysporum f. sp. vasinfectum 25433]
CL435.Contig19_All	1442	10.7667	148.527	3.78608	Up	0.825193	K14651|1|1e-11|72.0|zro:ZYRO0D12892g|transcription initiation factor TFIID subunit 15;K11294|2|3e-11|57.4|ani:AN4865.2|nucleolin	-	GO:0003676//nucleic acid binding;GO:0000166//nucleotide binding	-	gi|475664031|gb|EMT61826.1|/3.23179e-95/Glycine-rich RNA-binding protein 2, mitochondrial [Fusarium oxysporum f. sp. cubense race 4]
Unigene3609_All	2922	3.64333	50.0367	3.77965	Up	0.811364	K14766|1|0.0|1548|fpu:FPSE_04735|nucleolar protein 14	GO:0032040//small-subunit processome	-	-	gi|591453701|gb|EXL85972.1|/0/hypothetical protein FOPG_02227 [Fusarium oxysporum f. sp. conglutinans race 2 54008]
CL244.Contig3_All	2642	7.8	105.987	3.76426	Up	0.822391	K16261|1|0.0|1092|fpu:FPSE_11485|yeast amino acid transporter	GO:0016021//integral component of membrane	GO:0015171//amino acid transmembrane transporter activity	GO:0006865//amino acid transport;GO:0003333//amino acid transmembrane transport	gi|475666954|gb|EMT64744.1|/0/Dicarboxylic amino acid permease [Fusarium oxysporum f. sp. cubense race 4]
Unigene10738_All	1267	17.91	240.227	3.74556	Up	0.827974	K00235|1|4e-158|558|fgr:FGSG_05610|succinate dehydrogenase (ubiquinone) iron-sulfur subunit [EC:1.3.5.1]	GO:0005743//mitochondrial inner membrane	GO:0046872//metal ion binding;GO:0009055//electron carrier activity;GO:0051537//2 iron, 2 sulfur cluster binding;GO:0051539//4 iron, 4 sulfur cluster binding;GO:0008177//succinate dehydrogenase (ubiquinone) activity;GO:0051538//3 iron, 4 sulfur cluster binding	GO:0006099//tricarboxylic acid cycle	gi|591501938|gb|EXM31322.1|/1.53959e-163/succinate dehydrogenase [ubiquinone] iron-sulfur subunit, mitochondrial [Fusarium oxysporum f. sp. vasinfectum 25433]
Unigene4594_All	3301	2.58667	34.6667	3.74438	Up	0.801571	-	-	-	-	gi|477513810|gb|ENH66274.1|/0/hypothetical protein FOC1_g10008301 [Fusarium oxysporum f. sp. cubense race 1]
Unigene4731_All	2064	7.18	96.0067	3.74108	Up	0.8212	K01687|1|0.0|1152|fpu:FPSE_06490|dihydroxy-acid dehydratase [EC:4.2.1.9]	-	GO:0004160//dihydroxy-acid dehydratase activity	GO:0009082//branched-chain amino acid biosynthetic process	gi|475673798|gb|EMT70909.1|/0/Dihydroxy-acid dehydratase [Fusarium oxysporum f. sp. cubense race 4]
CL2259.Contig2_All	2115	6.52667	87.1933	3.7398	Up	0.820142	K14537|1|0.0|1093|nhe:NECHADRAFT_74372|nuclear GTP-binding protein	GO:0005730//nucleolus	GO:0005525//GTP binding	-	gi|342878430|gb|EGU79773.1|/0/hypothetical protein FOXB_09735 [Fusarium oxysporum Fo5176]
CL1911.Contig1_All	2611	3.42	45.4233	3.73137	Up	0.808737	-	-	GO:0046983//protein dimerization activity;GO:0003677//DNA binding	-	gi|3410896|dbj|BAA32244.1|/0/transposase-like protein [Fusarium oxysporum]
CL2068.Contig2_All	699	175.733	2323.75	3.725	Up	0.831428	K02979|1|8e-31|134|fgr:FGSG_11922|small subunit ribosomal protein S28e	GO:0005840//ribosome	GO:0003735//structural constituent of ribosome	GO:0006412//translation	gi|475668887|gb|EMT66673.1|/8.22761e-30/40S ribosomal protein S28 [Fusarium oxysporum f. sp. cubense race 4]
Unigene4599_All	2792	3.15667	41.6933	3.72334	Up	0.806566	K11788|1|0.0|1534|fgr:FGSG_02506|phosphoribosylamine--glycine ligase / phosphoribosylformylglycinamidine cyclo-ligase [EC:6.3.4.13 6.3.3.1]	GO:0005737//cytoplasm	GO:0046872//metal ion binding;GO:0005524//ATP binding;GO:0004637//phosphoribosylamine-glycine ligase activity;GO:0004641//phosphoribosylformylglycinamidine cyclo-ligase activity	GO:0009113//purine nucleobase biosynthetic process;GO:0006189//'de novo' IMP biosynthetic process	gi|477522560|gb|ENH74627.1|/0/Bifunctional purine biosynthetic protein ADE1 [Fusarium oxysporum f. sp. cubense race 1]
Unigene1321_All	2176	8.09333	106.583	3.7191	Up	0.822195	-	-	-	-	gi|587744144|gb|EXA41860.1|/2.2115e-177/hypothetical protein FOVG_07296 [Fusarium oxysporum f. sp. pisi HDV247]
Unigene219_All	1345	3.90333	51.2833	3.71571	Up	0.811525	K17871|1|2e-10|67.8|nte:NEUTE1DRAFT122492|NADH:ubiquinone reductase (non-electrogenic) [EC:1.6.5.9]	-	GO:0016491//oxidoreductase activity	GO:0055114//oxidation-reduction process	gi|342872006|gb|EGU74414.1|/0/hypothetical protein FOXB_15076 [Fusarium oxysporum Fo5176]
Unigene4583_All	3345	2.72667	35.7033	3.71085	Up	0.802362	K14521|1|0.0|1938|fgr:FGSG_00732|N-acetyltransferase 10 [EC:2.3.1.-]	-	GO:0008080//N-acetyltransferase activity	-	gi|591501120|gb|EXM30513.1|/0/tRNA(Met) cytidine acetyltransferase [Fusarium oxysporum f. sp. vasinfectum 25433]
CL336.Contig2_All	1383	95.7367	1250.47	3.70726	Up	0.831043	K02936|1|1e-142|506|fpu:FPSE_04644|large subunit ribosomal protein L7Ae	GO:0005840//ribosome	-	GO:0042254//ribosome biogenesis	gi|477508481|gb|ENH61774.1|/4.01776e-144/60S ribosomal protein L8 [Fusarium oxysporum f. sp. cubense race 1]
CL3249.Contig1_All	2043	29.24	381.843	3.70697	Up	0.829389	K15109|1|4e-172|605|fgr:FGSG_09975|solute carrier family 25 (mitochondrial carnitine/acylcarnitine transporter), member 20/29	GO:0016021//integral component of membrane	-	GO:0055085//transmembrane transport	gi|477509236|gb|ENH62528.1|/0/Mitochondrial substrate carrier family protein L [Fusarium oxysporum f. sp. cubense race 1]
Unigene4013_All	2355	4.08	53.2567	3.70632	Up	0.812191	K14767|1|0.0|1088|fpu:FPSE_06147|U3 small nucleolar RNA-associated protein 3	-	-	-	gi|591501813|gb|EXM31197.1|/0/hypothetical protein FOTG_03996 [Fusarium oxysporum f. sp. vasinfectum 25433]
CL2809.Contig1_All	1872	4.16333	53.43	3.68184	Up	0.811764	K10863|1|5e-134|449|fpu:FPSE_04109|aprataxin [EC:3.-.-.-]	-	GO:0003677//DNA binding;GO:0033699//DNA 5'-adenosine monophosphate hydrolase activity	GO:0090305//nucleic acid phosphodiester bond hydrolysis;GO:0006281//DNA repair	gi|591506851|gb|EXM36114.1|/2.59976e-155/aprataxin [Fusarium oxysporum f. sp. vasinfectum 25433]
Unigene7264_All	692	17.4	223.023	3.68004	Up	0.826902	K09780|1|3e-53|208|fpu:FPSE_01202|uncharacterized protein	-	-	-	gi|587667899|gb|EWY90240.1|/2.39513e-74/hypothetical protein FOYG_07825 [Fusarium oxysporum FOSC 3-a]
Unigene6267_All	1392	102.2	1302.55	3.67187	Up	0.830538	K02921|1|1e-46|187|fpu:FPSE_09105|large subunit ribosomal protein L37Ae	GO:0005840//ribosome	GO:0003735//structural constituent of ribosome	GO:0006412//translation	gi|584134649|gb|EWG44012.1|/1.13553e-45/ribosomal protein L37ae [Fusarium verticillioides 7600]
Unigene1798_All	2326	80.2367	1015.53	3.66183	Up	0.830335	K03283|1|0.0|1165|fpu:FPSE_12049|heat shock 70kDa protein 1/8	GO:0005829//cytosol	GO:0005524//ATP binding	-	gi|475663713|gb|EMT61508.1|/0/Heat shock protein SSB1 [Fusarium oxysporum f. sp. cubense race 4]
Unigene6096_All	846	266.39	3363.3	3.65827	Up	0.830888	K02951|1|8e-80|297|fpu:FPSE_01085|small subunit ribosomal protein S12e	GO:0022627//cytosolic small ribosomal subunit	GO:0003735//structural constituent of ribosome	GO:0002181//cytoplasmic translation	gi|758209730|ref|XP_011327035.1|/8.07827e-79/40S ribosomal protein S12 [Fusarium graminearum PH-1]
Unigene1841_All	1026	4.96667	62.6867	3.65781	Up	0.814531	K03845|1|3e-85|315|pno:SNOG_16505|alpha-1,3-mannosyltransferase [EC:2.4.1.258]	-	-	-	gi|342888311|gb|EGU87669.1|/2.51127e-163/hypothetical protein FOXB_01825 [Fusarium oxysporum Fo5176]
Unigene5115_All	2085	21.1	263.44	3.64216	Up	0.827491	K14564|1|0.0|919|nhe:NECHADRAFT_68933|nucleolar protein 56	-	-	-	gi|584143849|gb|EWG53147.1|/0/hypothetical protein FVEG_11633 [Fusarium verticillioides 7600]
Unigene3799_All	1108	5.56667	69.4867	3.64185	Up	0.816009	K14770|1|1e-13|77.8|ncs:NCAS_0G00370|U3 small nucleolar RNA-associated protein 16	-	-	-	gi|587751915|gb|EXA49631.1|/3.59029e-150/hypothetical protein FOVG_02705 [Fusarium oxysporum f. sp. pisi HDV247]
CL540.Contig2_All	728	6.92333	85.4033	3.62475	Up	0.818923	-	GO:0016021//integral component of membrane	-	-	gi|685855331|ref|XP_009254698.1|/4.09856e-67/hypothetical protein FPSE_03304 [Fusarium pseudograminearum CS3096]
CL2162.Contig2_All	1254	3.19	39.26	3.62143	Up	0.804135	K19788|1|0.0|704|nhe:NECHADRAFT_61683|obg-like ATPase 1	GO:0005634//nucleus;GO:0005829//cytosol	GO:0005525//GTP binding;GO:0016887//ATPase activity;GO:0005524//ATP binding;GO:0043023//ribosomal large subunit binding;GO:0043022//ribosome binding	-	gi|517317628|emb|CCT68821.1|/0/probable GTP-binding protein [Fusarium fujikuroi IMI 58289]
CL457.Contig2_All	1757	5.04333	61.5667	3.6097	Up	0.813837	K14775|1|0.0|637|fgr:FGSG_04979|ribosome biogenesis protein UTP30	-	GO:0003723//RNA binding	-	gi|342888082|gb|EGU87499.1|/0/hypothetical protein FOXB_02084 [Fusarium oxysporum Fo5176]
CL3144.Contig2_All	888	175.49	2123.83	3.59721	Up	0.830335	K02993|1|3e-108|392|fpu:FPSE_01666|small subunit ribosomal protein S7e	GO:0005730//nucleolus;GO:0005840//ribosome;GO:0005829//cytosol	GO:0003735//structural constituent of ribosome	GO:0006412//translation	gi|342877067|gb|EGU78579.1|/1.37934e-124/hypothetical protein FOXB_10899 [Fusarium oxysporum Fo5176]
CL1351.Contig2_All	1342	4.17333	50.47	3.59615	Up	0.810026	K02307|1|6e-102|371|fpu:FPSE_12268|DASH complex subunit DAM1;K14821|5|9e-61|234|fpu:FPSE_12267|bud site selection protein 20	GO:0072686//mitotic spindle;GO:0042729//DASH complex	-	GO:0008608//attachment of spindle microtubules to kinetochore	gi|342885337|gb|EGU85378.1|/1.29036e-131/hypothetical protein FOXB_04089 [Fusarium oxysporum Fo5176]
Unigene5023_All	682	6.31667	76.0367	3.58946	Up	0.816983	-	GO:0016021//integral component of membrane	-	-	gi|342872752|gb|EGU75048.1|/1.92769e-72/hypothetical protein FOXB_14423 [Fusarium oxysporum Fo5176]
CL399.Contig2_All	7014	10.88	130.923	3.58897	Up	0.822734	K05288|1|0.0|1971|fpu:FPSE_06181|phosphatidylinositol glycan, class O	GO:0016021//integral component of membrane	GO:0003824//catalytic activity	GO:0008152//metabolic process	gi|591501912|gb|EXM31296.1|/0/hypothetical protein FOTG_04044 [Fusarium oxysporum f. sp. vasinfectum 25433]
CL2162.Contig3_All	1601	12.93	154.61	3.57984	Up	0.823981	K19788|1|0.0|740|nhe:NECHADRAFT_61683|obg-like ATPase 1	GO:0005634//nucleus;GO:0005829//cytosol	GO:0005525//GTP binding;GO:0016887//ATPase activity;GO:0005524//ATP binding;GO:0043023//ribosomal large subunit binding;GO:0043022//ribosome binding	-	gi|342874563|gb|EGU76565.1|/0/hypothetical protein FOXB_12939 [Fusarium oxysporum Fo5176]
Unigene3998_All	2411	3.99667	47.71	3.57742	Up	0.808534	K00485|1|8e-14|80.1|fgr:FGSG_07003|dimethylaniline monooxygenase (N-oxide forming) [EC:1.14.13.8]	-	GO:0016491//oxidoreductase activity	GO:0055114//oxidation-reduction process	gi|587689507|gb|EWZ36112.1|/0/hypothetical protein FOZG_11874 [Fusarium oxysporum Fo47]
Unigene7115_All	750	6.75	80.5167	3.57633	Up	0.817844	K04705|1|8e-06|51.2|adl:AURDEDRAFT_144151|signal transducing adaptor molecule	-	-	-	gi|475672756|gb|EMT69879.1|/1.04321e-93/hypothetical protein FOC4_g10008317 [Fusarium oxysporum f. sp. cubense race 4]
CL2954.Contig4_All	2379	260.983	3096.11	3.56843	Up	0.83002	-	-	-	-	gi|813214640|dbj|GAO47202.1|/2.76379e-77/hypothetical protein G7K_1412-t1 [Saitoella complicata NRRL Y-17804]
CL3009.Contig2_All	3003	4.37	51.77	3.56641	Up	0.81004	K00854|1|0.0|1130|fpu:FPSE_03495|xylulokinase [EC:2.7.1.17]	-	GO:0016301//kinase activity;GO:0016773//phosphotransferase activity, alcohol group as acceptor	GO:0016310//phosphorylation;GO:0005975//carbohydrate metabolic process	gi|587688249|gb|EWZ34854.1|/0/xylulokinase [Fusarium oxysporum Fo47]
CL3774.Contig2_All	1435	3.67667	43.5367	3.56576	Up	0.805886	K04487|1|5e-12|73.2|tve:TRV_03003|cysteine desulfurase [EC:2.8.1.7];K01199|3|3e-09|63.9|vda:VDAG_09510|glucan endo-1,3-beta-D-glucosidase [EC:3.2.1.39]	-	-	-	gi|342888807|gb|EGU88026.1|/1.08176e-147/hypothetical protein FOXB_01509 [Fusarium oxysporum Fo5176]
CL2912.Contig2_All	1294	15.2167	179.953	3.5639	Up	0.824647	-	-	-	-	gi|590022286|gb|EXK24144.1|/1.17186e-49/hypothetical protein FOMG_19116 [Fusarium oxysporum f. sp. melonis 26406]
Unigene1822_All	1258	24.53	289.727	3.56207	Up	0.826986	K06215|1|3e-164|578|fpu:FPSE_04925|pyridoxal 5'-phosphate synthase pdxS subunit [EC:4.3.3.6]	-	GO:0003824//catalytic activity	GO:0042819//vitamin B6 biosynthetic process;GO:0042823//pyridoxal phosphate biosynthetic process	gi|477510024|gb|ENH63312.1|/5.77523e-171/Pyridoxine biosynthesis protein PDX1 [Fusarium oxysporum f. sp. cubense race 1]
Unigene8421_All	1645	6.06333	71.5667	3.5611	Up	0.815561	K03005|1|0.0|754|fgr:FGSG_05550|DNA-directed RNA polymerase I subunit RPA49	GO:0005634//nucleus	GO:0003899//DNA-directed RNA polymerase activity;GO:0003677//DNA binding	GO:0006351//transcription, DNA-templated	gi|477521116|gb|ENH73235.1|/0/DNA-directed RNA polymerase I subunit rpa49 [Fusarium oxysporum f. sp. cubense race 1]
Unigene5085_All	2426	14.6267	171.267	3.54957	Up	0.824198	K14565|1|0.0|1078|fpu:FPSE_01382|nucleolar protein 58	-	-	-	gi|475676279|gb|EMT73313.1|/0/Nucleolar protein 58 [Fusarium oxysporum f. sp. cubense race 4]
Unigene240_All	1838	3.44333	40.31	3.54926	Up	0.804016	K08139|1|2e-54|214|yli:YALI0F19184g|MFS transporter, SP family, sugar:H+ symporter	GO:0016021//integral component of membrane	GO:0022891//substrate-specific transmembrane transporter activity	GO:0055085//transmembrane transport	gi|590052418|gb|EXK79942.1|/0/hypothetical protein FOQG_15496 [Fusarium oxysporum f. sp. raphani 54005]
Unigene4659_All	2115	3.06333	35.8133	3.54732	Up	0.800618	K08141|1|0.0|1139|fpu:FPSE_03835|MFS transporter, SP family, general alpha glucoside:H+ symporter	GO:0016021//integral component of membrane	GO:0022891//substrate-specific transmembrane transporter activity	GO:0055085//transmembrane transport	gi|475669282|gb|EMT67044.1|/0/General alpha-glucoside permease [Fusarium oxysporum f. sp. cubense race 4]
CL1911.Contig2_All	3631	8.22667	95.5967	3.53858	Up	0.819217	-	-	GO:0046983//protein dimerization activity;GO:0003677//DNA binding	-	gi|3410896|dbj|BAA32244.1|/0/transposase-like protein [Fusarium oxysporum]
Unigene525_All	623	275.733	3186.89	3.5308	Up	0.829733	K02905|1|4e-31|134|fpu:FPSE_09289|large subunit ribosomal protein L29e	GO:0022625//cytosolic large ribosomal subunit	GO:0003735//structural constituent of ribosome	GO:0002181//cytoplasmic translation	gi|517320874|emb|CCT71873.1|/9.73641e-31/probable ribosomal protein L29.e, cytosolic [Fusarium fujikuroi IMI 58289]
Unigene1858_All	1480	3.89667	44.92	3.52705	Up	0.806313	K14846|1|0.0|816|fpu:FPSE_03540|ribosome production factor 1	-	-	-	gi|477521021|gb|ENH73140.1|/0/Ribosome production factor 1 [Fusarium oxysporum f. sp. cubense race 1]
CL2839.Contig2_All	406	4.07667	46.9	3.52413	Up	0.807378	K05349|1|1e-52|204|fgr:FGSG_02632|beta-glucosidase [EC:3.2.1.21]	-	GO:0008422//beta-glucosidase activity	GO:0030245//cellulose catabolic process	gi|587748378|gb|EXA46094.1|/1.67975e-59/beta-glucosidase [Fusarium oxysporum f. sp. pisi HDV247]
CL917.Contig2_All	1116	5.21667	59.9167	3.52176	Up	0.812387	K10258|1|6e-164|577|fgr:FGSG_00629|very-long-chain enoyl-CoA reductase [EC:1.3.1.93]	GO:0005789//endoplasmic reticulum membrane;GO:0016021//integral component of membrane	GO:0016627//oxidoreductase activity, acting on the CH-CH group of donors	GO:0000038//very long-chain fatty acid metabolic process;GO:0055114//oxidation-reduction process	gi|587670620|gb|EWY92961.1|/7.00176e-178/enoyl reductase [Fusarium oxysporum FOSC 3-a]
CL280.Contig1_All	2609	3.18	36.1633	3.50743	Up	0.800632	K00814|1|0.0|674|fgr:FGSG_08443|alanine transaminase [EC:2.6.1.2]	-	GO:0030170//pyridoxal phosphate binding;GO:0003824//catalytic activity	GO:0009058//biosynthetic process	gi|587693298|gb|EWZ39903.1|/0/alanine transaminase [Fusarium oxysporum Fo47]
Unigene2768_All	373	4.23667	47.9733	3.50123	Up	0.807791	K03020|1|6e-37|152|nhe:NECHADRAFT_79161|DNA-directed RNA polymerases I and III subunit RPAC2	-	GO:0003899//DNA-directed RNA polymerase activity;GO:0003677//DNA binding;GO:0046983//protein dimerization activity	GO:0006351//transcription, DNA-templated	gi|587698122|gb|EWZ44727.1|/5.40776e-42/DNA-directed RNA polymerase I and III subunit RPAC2 [Fusarium oxysporum Fo47]
Unigene3729_All	1051	245.89	2781.82	3.49994	Up	0.829494	K02875|1|5e-75|281|fpu:FPSE_06442|large subunit ribosomal protein L14e	GO:0005840//ribosome;GO:0005634//nucleus;GO:0005829//cytosol	GO:0003735//structural constituent of ribosome	GO:0006412//translation	gi|927762257|gb|KPA45224.1|/1.45715e-89/50s ribosomal protein l14e [Fusarium langsethiae]
CL2259.Contig1_All	1398	7.04	79.5933	3.499	Up	0.816765	K14537|1|1e-166|586|fpu:FPSE_08569|nuclear GTP-binding protein	GO:0005730//nucleolus	GO:0005525//GTP binding	-	gi|342878430|gb|EGU79773.1|/0/hypothetical protein FOXB_09735 [Fusarium oxysporum Fo5176]
Unigene7158_All	1119	6.19333	69.81	3.49465	Up	0.814699	-	-	-	-	gi|685871197|ref|XP_009262631.1|/9.90318e-148/hypothetical protein FPSE_11239 [Fusarium pseudograminearum CS3096]
Unigene6102_All	725	4.55	50.87	3.48288	Up	0.80901	-	-	-	-	gi|477518616|gb|ENH70828.1|/2.15866e-60/hypothetical protein FOC1_g10003280 [Fusarium oxysporum f. sp. cubense race 1]
Unigene7350_All	1943	6.09	67.8133	3.47705	Up	0.814236	K15287|1|0.0|754|fgr:FGSG_00257|solute carrier family 35, member F1/2	GO:0016021//integral component of membrane	-	GO:0006810//transport	gi|342874495|gb|EGU76498.1|/0/hypothetical protein FOXB_12949 [Fusarium oxysporum Fo5176]
Unigene2930_All	1209	3.82667	42.6033	3.47681	Up	0.804688	K14860|1|3e-86|319|fpu:FPSE_02746|translation machinery-associated protein 16	-	-	-	gi|477512171|gb|ENH64732.1|/1.7342e-100/Translation machinery-associated protein 16 [Fusarium oxysporum f. sp. cubense race 1]
Unigene483_All	810	405.963	4510.43	3.47384	Up	0.829417	K02943|1|4e-49|195|fpu:FPSE_06196|large subunit ribosomal protein LP2	GO:0005840//ribosome	GO:0003735//structural constituent of ribosome	GO:0006414//translational elongation	gi|475672975|gb|EMT70098.1|/3.14058e-53/60S acidic ribosomal protein P2 [Fusarium oxysporum f. sp. cubense race 4]
Unigene6226_All	2138	4.05	44.9733	3.47308	Up	0.805921	K14549|1|0.0|979|fgr:FGSG_10060|U3 small nucleolar RNA-associated protein 15	GO:0005730//nucleolus	-	GO:0006364//rRNA processing	gi|591503188|gb|EXM32533.1|/0/hypothetical protein FOTG_02856 [Fusarium oxysporum f. sp. vasinfectum 25433]
Unigene9384_All	1084	4.89667	54.3667	3.47285	Up	0.810236	-	-	-	-	gi|587691876|gb|EWZ38481.1|/4.97165e-173/hypothetical protein FOZG_10077 [Fusarium oxysporum Fo47]
Unigene9359_All	893	6.05	67.03	3.4698	Up	0.813949	K14566|1|2e-107|389|fpu:FPSE_03182|U3 small nucleolar RNA-associated protein 24	GO:0005730//nucleolus;GO:0032040//small-subunit processome	-	GO:0000447//endonucleolytic cleavage in ITS1 to separate SSU-rRNA from 5.8S rRNA and LSU-rRNA from tricistronic rRNA transcript (SSU-rRNA, 5.8S rRNA, LSU-rRNA);GO:0000480//endonucleolytic cleavage in 5'-ETS of tricistronic rRNA transcript (SSU-rRNA, 5.8S rRNA, LSU-rRNA);GO:0000472//endonucleolytic cleavage to generate mature 5'-end of SSU-rRNA from (SSU-rRNA, 5.8S rRNA, LSU-rRNA)	gi|475667348|gb|EMT65137.1|/8.22496e-109/rRNA-processing protein FCF1 [Fusarium oxysporum f. sp. cubense race 4]
Unigene8518_All	1475	18.26	201.037	3.4607	Up	0.824598	K19849|1|2e-08|61.6|erc:Ecym_7349|signaling mucin MSB2;K01183|2|5e-08|60.1|ani:AN8241.2|chitinase [EC:3.2.1.14];K19851|4|3e-06|53.9|sce:YIR019C|flocculation protein FLO11;K19475|5|6e-06|53.1|dsq:DICSQDRAFT_155314|WAS/WASL-interacting protein	-	-	-	gi|587679032|gb|EWZ01350.1|/0/hypothetical protein FOYG_00994 [Fusarium oxysporum FOSC 3-a]
CL1388.Contig2_All	1419	6.81333	74.7167	3.455	Up	0.815154	K12584|1|9e-52|205|ure:UREG_00738|m7GpppX diphosphatase [EC:3.6.1.59];K06897|2|1e-27|125|tmn:UCRPA7_8510|7,8-dihydropterin-6-yl-methyl-4-(beta-D-ribofuranosyl)aminobenzene 5'-phosphate synthase [EC:2.5.1.105];K20181|3|2e-14|80.9|ela:UCREL1_7494|vacuolar protein sorting-associated protein 18	-	-	-	gi|587745453|gb|EXA43169.1|/0/hypothetical protein FOVG_08190 [Fusarium oxysporum f. sp. pisi HDV247]
CL2530.Contig2_All	905	4.14	44.9967	3.44212	Up	0.805389	-	-	-	-	gi|475664370|gb|EMT62165.1|/1.24249e-35/hypothetical protein FOC4_g10015249 [Fusarium oxysporum f. sp. cubense race 4]
Unigene9552_All	2505	9.75333	105.837	3.4398	Up	0.819252	K03782|1|0.0|1442|fgr:FGSG_02974|catalase-peroxidase [EC:1.11.1.21]	-	GO:0046872//metal ion binding;GO:0020037//heme binding;GO:0004096//catalase activity	GO:0098869//cellular oxidant detoxification;GO:0006979//response to oxidative stress;GO:0042744//hydrogen peroxide catabolic process;GO:0055114//oxidation-reduction process	gi|591487810|gb|EXM17568.1|/0/catalase-peroxidase [Fusarium oxysporum f. sp. vasinfectum 25433]
Unigene1829_All	1463	5.41333	58.46	3.43286	Up	0.810909	-	-	-	-	gi|591505191|gb|EXM34494.1|/0/hypothetical protein FOTG_01327 [Fusarium oxysporum f. sp. vasinfectum 25433]
Unigene8259_All	1043	3.98333	43.01	3.43262	Up	0.804177	K17100|1|2e-68|259|tmn:UCRPA7_4269|dihydroxyacetone synthase [EC:2.2.1.3];K03142|2|2e-51|203|pno:SNOG_01225|transcription initiation factor TFIIH subunit 2;K01557|5|8e-25|115|cgi:CGB_D8340C|acylpyruvate hydrolase [EC:3.7.1.5]	-	GO:0003824//catalytic activity	GO:0008152//metabolic process	gi|587663392|gb|EWY85733.1|/1.50329e-163/hypothetical protein FOYG_12843 [Fusarium oxysporum FOSC 3-a]
Unigene9630_All	1180	3.48667	37.56	3.42928	Up	0.800758	K01725|1|5e-62|238|fpu:FPSE_09422|cyanate lyase [EC:4.2.1.104]	-	GO:0008824//cyanate hydratase activity;GO:0003677//DNA binding	GO:0009439//cyanate metabolic process	gi|591481669|gb|EXM12385.1|/1.89909e-128/cyanate lyase [Fusarium oxysporum f. sp. vasinfectum 25433]
CL2967.Contig2_All	5878	5.12	55.1467	3.42906	Up	0.809851	K20475|1|0.0|1464|fpu:FPSE_09128|protein transport protein SEC39	GO:0005622//intracellular	-	GO:0006890//retrograde vesicle-mediated transport, Golgi to ER	gi|342879143|gb|EGU80407.1|/0/hypothetical protein FOXB_09083 [Fusarium oxysporum Fo5176]
CL215.Contig1_All	2255	4.06	43.5533	3.42323	Up	0.804331	K00232|1|0.0|1305|fgr:FGSG_02287|acyl-CoA oxidase [EC:1.3.3.6]	GO:0005777//peroxisome	GO:0050660//flavin adenine dinucleotide binding;GO:0003995//acyl-CoA dehydrogenase activity;GO:0003997//acyl-CoA oxidase activity	GO:0006635//fatty acid beta-oxidation	gi|587678976|gb|EWZ01294.1|/0/acyl-CoA oxidase [Fusarium oxysporum FOSC 3-a]
Unigene10752_All	1499	27.7733	297.423	3.42075	Up	0.825739	K09522|1|0.0|843|fpu:FPSE_05607|DnaJ homolog subfamily C member 2	-	-	-	gi|587667095|gb|EWY89436.1|/0/DnaJ like subfamily C member 2 [Fusarium oxysporum FOSC 3-a]
CL3700.Contig1_All	4100	4.26333	45.3	3.40946	Up	0.805213	K19383|1|1e-07|60.5|ero:EROM_101370|homeobox protein TGIF1;K09359|4|1e-06|57.0|sce:YCR096C|mating-type protein A2	GO:0005634//nucleus	GO:0046872//metal ion binding;GO:0003677//DNA binding	GO:0006355//regulation of transcription, DNA-templated	gi|587673526|gb|EWY95859.1|/0/hypothetical protein FOYG_04771 [Fusarium oxysporum FOSC 3-a]
Unigene1266_All	2084	128.447	1363.75	3.40834	Up	0.828184	K02958|1|5e-81|303|fpu:FPSE_00057|small subunit ribosomal protein S15e	GO:0015935//small ribosomal subunit	GO:0003723//RNA binding;GO:0003735//structural constituent of ribosome	GO:0006412//translation;GO:0006407//rRNA export from nucleus	gi|342874408|gb|EGU76422.1|/1.47991e-126/hypothetical protein FOXB_13100 [Fusarium oxysporum Fo5176]
Unigene2785_All	748	5.36	56.8067	3.40576	Up	0.810173	K00799|1|1e-85|316|fgr:FGSG_11062|glutathione S-transferase [EC:2.5.1.18];K04097|2|4e-79|294|fpu:FPSE_04574|prostaglandin-H2 D-isomerase / glutathione transferase [EC:5.3.99.2 2.5.1.18]	-	-	-	gi|342880229|gb|EGU81402.1|/1.50714e-120/hypothetical protein FOXB_08084 [Fusarium oxysporum Fo5176]
Unigene7026_All	4459	3.90333	41.2667	3.4022	Up	0.802923	K15334|1|0.0|1529|fpu:FPSE_02277|multisite-specific tRNA:(cytosine-C5)-methyltransferase [EC:2.1.1.202]	-	GO:0003723//RNA binding;GO:0016428//tRNA (cytosine-5-)-methyltransferase activity	GO:0030488//tRNA methylation	gi|587750255|gb|EXA47971.1|/0/methyltransferase [Fusarium oxysporum f. sp. pisi HDV247]
Unigene2861_All	1691	39.5567	416.67	3.39691	Up	0.826587	K14563|1|2e-168|593|fpu:FPSE_12346|rRNA 2'-O-methyltransferase fibrillarin [EC:2.1.1.-]	-	GO:0003723//RNA binding;GO:0008168//methyltransferase activity	GO:0006364//rRNA processing;GO:0032259//methylation;GO:0008033//tRNA processing	gi|475668552|gb|EMT66339.1|/0/rRNA 2'-O-methyltransferase fibrillarin [Fusarium oxysporum f. sp. cubense race 4]
Unigene6168_All	1604	113.013	1176.89	3.38042	Up	0.827925	K02998|1|1e-163|577|fpu:FPSE_09799|small subunit ribosomal protein SAe	GO:0022627//cytosolic small ribosomal subunit	GO:0003735//structural constituent of ribosome	GO:0006412//translation;GO:0000028//ribosomal small subunit assembly	gi|475676276|gb|EMT73310.1|/4.41544e-169/40S ribosomal protein S0 [Fusarium oxysporum f. sp. cubense race 4]
Unigene7290_All	1837	9.68	99.69	3.36437	Up	0.817963	K00626|1|5e-114|412|ani:AN4179.2|acetyl-CoA C-acetyltransferase [EC:2.3.1.9]	-	-	-	gi|342878782|gb|EGU80071.1|/0/hypothetical protein FOXB_09346 [Fusarium oxysporum Fo5176]
Unigene2561_All	2438	3.74667	38.0933	3.34586	Up	0.800457	K14791|1|0.0|1038|fpu:FPSE_02036|periodic tryptophan protein 1	-	-	-	gi|477507803|gb|ENH61097.1|/0/Putative WD repeat-containing protein C17D11.16 [Fusarium oxysporum f. sp. cubense race 1]
Unigene5116_All	2084	8.55667	86.76	3.34191	Up	0.816345	K06173|1|0.0|1118|fgr:FGSG_06586|tRNA pseudouridine38-40 synthase [EC:5.4.99.12]	-	GO:0003723//RNA binding;GO:0009982//pseudouridine synthase activity	GO:0001522//pseudouridine synthesis	gi|591495028|gb|EXM24569.1|/0/tRNA pseudouridine38-40 synthase [Fusarium oxysporum f. sp. vasinfectum 25433]
Unigene1558_All	1963	4.59	46.3467	3.3359	Up	0.805199	K14810|1|0.0|1110|fpu:FPSE_10337|ATP-dependent RNA helicase DDX56/DBP9 [EC:3.6.4.13]	-	GO:0003676//nucleic acid binding;GO:0005524//ATP binding;GO:0004386//helicase activity	-	gi|587747810|gb|EXA45526.1|/0/ATP-dependent RNA helicase DBP9 [Fusarium oxysporum f. sp. pisi HDV247]
Unigene6064_All	500	15.7433	158.613	3.3327	Up	0.821641	-	-	-	-	gi|342881054|gb|EGU82036.1|/1.95e-41/hypothetical protein FOXB_07439 [Fusarium oxysporum Fo5176]
Unigene650_All	1359	6.37333	63.0767	3.30699	Up	0.810832	K03841|1|0.0|657|fpu:FPSE_09674|fructose-1,6-bisphosphatase I [EC:3.1.3.11]	GO:0042597//periplasmic space	GO:0042132//fructose 1,6-bisphosphate 1-phosphatase activity	GO:0016311//dephosphorylation;GO:0005975//carbohydrate metabolic process	gi|477517377|gb|ENH69626.1|/0/Fructose-1,6-bisphosphatase [Fusarium oxysporum f. sp. cubense race 1]
Unigene3599_All	1816	17.18	168.807	3.29657	Up	0.821515	K09829|1|2e-119|430|fpu:FPSE_12229|C-8 sterol isomerase [EC:5.-.-.-]	-	GO:0016853//isomerase activity	-	gi|475667341|gb|EMT65130.1|/3.87998e-132/C-8 sterol isomerase [Fusarium oxysporum f. sp. cubense race 4]
Unigene4942_All	599	10.4033	102.22	3.29656	Up	0.817305	K05310|1|6e-28|124|cmt:CCM_05781|ethanolaminephosphotransferase [EC:2.7.-.-]	-	-	-	gi|342884662|gb|EGU84867.1|/3.46348e-59/hypothetical protein FOXB_04648 [Fusarium oxysporum Fo5176]
Unigene6910_All	2531	5.89	57.76	3.29373	Up	0.80908	K03004|1|0.0|736|nhe:NECHADRAFT_71413|DNA-directed RNA polymerase I subunit RPA43	-	-	-	gi|591492185|gb|EXM21790.1|/0/hypothetical protein FOTG_10398 [Fusarium oxysporum f. sp. vasinfectum 25433]
Unigene10985_All	1602	6.39333	62.4467	3.28798	Up	0.810496	-	-	-	-	gi|477512721|gb|ENH65250.1|/0/hypothetical protein FOC1_g10005780 [Fusarium oxysporum f. sp. cubense race 1]
CL2312.Contig1_All	3717	7.15333	69.7733	3.28599	Up	0.812359	K09490|1|3e-61|238|vpo:Kpol_1004p11|heat shock 70kDa protein 5	-	-	-	gi|477508607|gb|ENH61900.1|/0/Ribosome-associated complex subunit SSZ1 [Fusarium oxysporum f. sp. cubense race 1]
Unigene2327_All	673	5.16667	50.26	3.2821	Up	0.806194	-	-	-	-	gi|587733012|gb|EXA30728.1|/4.66195e-96/hypothetical protein FOVG_17892 [Fusarium oxysporum f. sp. pisi HDV247]
CL3898.Contig2_All	2897	13.5433	130.853	3.2723	Up	0.819196	K01610|1|0.0|1157|fpu:FPSE_07883|phosphoenolpyruvate carboxykinase (ATP) [EC:4.1.1.49]	-	GO:0016301//kinase activity;GO:0004612//phosphoenolpyruvate carboxykinase (ATP) activity;GO:0005524//ATP binding	GO:0006094//gluconeogenesis;GO:0016310//phosphorylation	gi|699037953|emb|CEF76979.1|/0/unnamed protein product [Fusarium graminearum]
Unigene6229_All	2753	4.31667	41.64	3.26998	Up	0.801536	K01897|1|0.0|1364|fgr:FGSG_01419|long-chain acyl-CoA synthetase [EC:6.2.1.3]	GO:0005777//peroxisome;GO:0005739//mitochondrion	GO:0031956//medium-chain fatty acid-CoA ligase activity;GO:0004467//long-chain fatty acid-CoA ligase activity;GO:0031957//very long-chain fatty acid-CoA ligase activity	GO:0015916//fatty-acyl-CoA transport;GO:0042760//very long-chain fatty acid catabolic process;GO:0006635//fatty acid beta-oxidation;GO:0001676//long-chain fatty acid metabolic process;GO:0015910//peroxisomal long-chain fatty acid import	gi|475666662|gb|EMT64452.1|/0/Long chain acyl-CoA synthetase 7, peroxisomal [Fusarium oxysporum f. sp. cubense race 4]
CL123.Contig7_All	1076	4.64667	44.7267	3.26687	Up	0.803182	K17888|1|1e-26|121|fpu:FPSE_04590|ubiquitin-like-conjugating enzyme ATG10, animal type;K11094|4|4e-21|102|psq:PUNSTDRAFT_100795|U2 small nuclear ribonucleoprotein B''	GO:0019013//viral nucleocapsid;GO:0030529//intracellular ribonucleoprotein complex	GO:0017069//snRNA binding;GO:0000166//nucleotide binding	GO:0000398//mRNA splicing, via spliceosome	gi|477507632|gb|ENH60926.1|/1.55343e-110/U2 small nuclear ribonucleoprotein B'' [Fusarium oxysporum f. sp. cubense race 1]
Unigene6830_All	3275	4.3	41.3867	3.26676	Up	0.801417	K01120|1|8e-147|522|mgr:MGG_07707|3',5'-cyclic-nucleotide phosphodiesterase [EC:3.1.4.17];K03233|3|2e-103|378|bsc:COCSADRAFT_185747|elongation factor 1-gamma	-	GO:0004115//3',5'-cyclic-AMP phosphodiesterase activity	GO:0006198//cAMP catabolic process	gi|587751422|gb|EXA49138.1|/0/3',5'-cyclic-nucleotide phosphodiesterase [Fusarium oxysporum f. sp. pisi HDV247]
Unigene482_All	746	472.243	4518.01	3.25809	Up	0.827007	K02942|1|3e-50|198|fpu:FPSE_01200|large subunit ribosomal protein LP1	GO:0005840//ribosome	GO:0003735//structural constituent of ribosome	GO:0006414//translational elongation	gi|829112543|gb|KLO88991.1|/1.64355e-61/putative RPP1A-60S large subunit acidic ribosomal protein a1 [Fusarium fujikuroi]
CL2420.Contig1_All	923	18.26	174.473	3.25625	Up	0.821277	K00236|1|8e-89|327|fgr:FGSG_09012|succinate dehydrogenase (ubiquinone) cytochrome b560 subunit	-	GO:0016627//oxidoreductase activity, acting on the CH-CH group of donors	GO:0055114//oxidation-reduction process	gi|477518198|gb|ENH70423.1|/1.18257e-97/Succinate dehydrogenase cytochrome B subunit, mitochondrial [Fusarium oxysporum f. sp. cubense race 1]
Unigene7088_All	2011	89.6067	855.49	3.25507	Up	0.826258	K02962|1|4e-75|283|nhe:NECHADRAFT_105006|small subunit ribosomal protein S17e	-	-	-	gi|342887989|gb|EGU87406.1|/3.24134e-151/hypothetical protein FOXB_01991 [Fusarium oxysporum Fo5176]
CL2938.Contig2_All	2675	33.5733	320.457	3.25474	Up	0.824198	K02920|1|6e-48|193|fpu:FPSE_07612|large subunit ribosomal protein L36e	-	-	-	gi|587756028|gb|EXA53744.1|/2.29843e-94/hypothetical protein FOVG_01452 [Fusarium oxysporum f. sp. pisi HDV247]
Unigene3951_All	1906	4.30333	41.0733	3.25468	Up	0.801024	K14771|1|0.0|882|nhe:NECHADRAFT_65701|U3 small nucleolar RNA-associated protein 19	-	-	GO:0042254//ribosome biogenesis	gi|477507886|gb|ENH61180.1|/0/hypothetical protein FOC1_g10015989 [Fusarium oxysporum f. sp. cubense race 1]
CL3467.Contig1_All	910	256.913	2450.82	3.25391	Up	0.82672	K02918|1|1e-59|230|fgr:FGSG_01021|large subunit ribosomal protein L35e	GO:0005840//ribosome	GO:0003735//structural constituent of ribosome	GO:0006412//translation	gi|699042095|emb|CEF73082.1|/1.3692e-66/unnamed protein product [Fusarium graminearum]
Unigene2634_All	1108	111.647	1055.24	3.24056	Up	0.826265	K03626|1|5e-108|391|fpu:FPSE_06441|nascent polypeptide-associated complex subunit alpha	GO:0005854//nascent polypeptide-associated complex	GO:0070273//phosphatidylinositol-4-phosphate binding;GO:0080025//phosphatidylinositol-3,5-bisphosphate binding;GO:0051082//unfolded protein binding;GO:0070300//phosphatidic acid binding;GO:0032266//phosphatidylinositol-3-phosphate binding	GO:0006620//posttranslational protein targeting to membrane	gi|587666498|gb|EWY88839.1|/1.02122e-112/nascent polypeptide-associated complex subunit alpha [Fusarium oxysporum FOSC 3-a]
CL2262.Contig2_All	5080	41.7733	393.35	3.23516	Up	0.824717	K02932|1|7e-165|583|fpu:FPSE_03911|large subunit ribosomal protein L5e	-	GO:0016787//hydrolase activity	-	gi|591452475|gb|EXL84778.1|/6.8896e-177/microsomal epoxide hydrolase [Fusarium oxysporum f. sp. conglutinans race 2 54008]
Unigene7340_All	2715	47.8567	450.03	3.23323	Up	0.825039	K01681|1|0.0|1561|fgr:FGSG_07953|aconitate hydratase [EC:4.2.1.3]	GO:0005829//cytosol;GO:0042645//mitochondrial nucleoid	GO:0046872//metal ion binding;GO:0003697//single-stranded DNA binding;GO:0051539//4 iron, 4 sulfur cluster binding;GO:0003994//aconitate hydratase activity;GO:0003690//double-stranded DNA binding	GO:0006099//tricarboxylic acid cycle;GO:0000002//mitochondrial genome maintenance	gi|477512523|gb|ENH65060.1|/0/Aconitate hydratase, mitochondrial [Fusarium oxysporum f. sp. cubense race 1]
Unigene2429_All	2065	85.9667	806.957	3.23064	Up	0.825971	K00122|1|0.0|714|fgr:FGSG_06127|formate dehydrogenase [EC:1.2.1.2]	-	GO:0051287//NAD binding;GO:0016616//oxidoreductase activity, acting on the CH-OH group of donors, NAD or NADP as acceptor	GO:0055114//oxidation-reduction process	gi|587744481|gb|EXA42197.1|/0/formate dehydrogenase [Fusarium oxysporum f. sp. pisi HDV247]
CL2262.Contig1_All	1663	122.443	1148.49	3.22955	Up	0.826265	K02932|1|2e-165|583|fpu:FPSE_03911|large subunit ribosomal protein L5e	GO:0022625//cytosolic large ribosomal subunit	GO:0003735//structural constituent of ribosome;GO:0008097//5S rRNA binding	GO:0000027//ribosomal large subunit assembly;GO:0002181//cytoplasmic translation	gi|475665823|gb|EMT63615.1|/1.10163e-170/60S ribosomal protein L5 [Fusarium oxysporum f. sp. cubense race 4]
Unigene7408_All	1518	38.5367	359.78	3.22281	Up	0.824324	K15100|1|7e-13|76.3|ago:AGOS_AGL311C|solute carrier family 25 (mitochondrial citrate transporter), member 1	GO:0016021//integral component of membrane;GO:0042645//mitochondrial nucleoid	GO:0003677//DNA binding;GO:0005371//tricarboxylate secondary active transmembrane transporter activity	GO:0006843//mitochondrial citrate transport;GO:0000002//mitochondrial genome maintenance;GO:0015742//alpha-ketoglutarate transport;GO:0035674//tricarboxylic acid transmembrane transport	gi|477520285|gb|ENH72411.1|/1.36712e-180/Mitochondrial DNA replication protein YHM2 [Fusarium oxysporum f. sp. cubense race 1]
Unigene4912_All	1027	121.253	1130.49	3.22085	Up	0.826181	K11680|1|8e-11|68.6|cgr:CAGL0M10505g|non-histone protein 10	-	-	-	gi|517311168|emb|CCT62544.1|/6.85986e-52/probable NHP6B-nonhistone chromosomal protein [Fusarium fujikuroi IMI 58289]
Unigene10710_All	1222	24.6	229.247	3.22017	Up	0.822552	K17647|1|2e-28|127|aor:AOR_1_2094|versiconal hemiacetal acetate reductase [EC:1.1.1.353];K15303|3|6e-22|105|pfj:MYCFIDRAFT_120395|aflatoxin B1 aldehyde reductase	-	-	-	gi|587661703|gb|EWY84057.1|/0/hypothetical protein FOYG_13833 [Fusarium oxysporum FOSC 3-a]
Unigene1852_All	1264	15.9867	148.673	3.2172	Up	0.819785	K01183|1|5e-19|96.3|vda:VDAG_06838|chitinase [EC:3.2.1.14];K11244|5|1e-12|74.7|dha:DEHA2B10450g|cell wall integrity and stress response component	GO:0016021//integral component of membrane	GO:0008061//chitin binding	-	gi|591486778|gb|EXM16586.1|/0/hypothetical protein FOTG_15171 [Fusarium oxysporum f. sp. vasinfectum 25433]
Unigene4873_All	1311	5.35	49.52	3.2104	Up	0.805094	K13100|1|9e-08|58.9|ure:UREG_06741|pre-mRNA-splicing factor CWC22;K06947|2|3e-07|57.0|pfp:PFL1_04390|polynucleotide 5'-hydroxyl-kinase GRC3/NOL9 [EC:2.7.1.-];K11841|3|2e-06|54.3|pfp:PFL1_04117|ubiquitin carboxyl-terminal hydrolase 10 [EC:3.4.19.12]	-	-	-	gi|587667174|gb|EWY89515.1|/0/hypothetical protein FOYG_10340, partial [Fusarium oxysporum FOSC 3-a]
Unigene10096_All	1503	4.58667	42.4367	3.20979	Up	0.801297	-	-	-	-	gi|584126713|gb|EWG36132.1|/4.75236e-85/hypothetical protein FVEG_00281 [Fusarium verticillioides 7600]
Unigene9508_All	1912	126.99	1164.89	3.19741	Up	0.826006	K11377|1|9e-122|438|fpu:FPSE_11693|elongator complex protein 6	GO:0033588//Elongator holoenzyme complex	-	-	gi|342874050|gb|EGU76125.1|/3.03965e-143/hypothetical protein FOXB_13371 [Fusarium oxysporum Fo5176]
CL1980.Contig1_All	1876	119.683	1087.31	3.18346	Up	0.82576	K11273|1|1e-143|510|fgr:FGSG_07857|chromosome transmission fidelity protein 1 [EC:3.6.4.13]	-	-	-	gi|591487929|gb|EXM17683.1|/2.87365e-162/chromosome transmission fidelity protein 1 [Fusarium oxysporum f. sp. vasinfectum 25433]
Unigene9367_All	1219	11.2333	101.2	3.17135	Up	0.815883	K01253|1|4e-121|435|afm:AFUA_7G06650|microsomal epoxide hydrolase [EC:3.3.2.9]	-	GO:0016787//hydrolase activity	-	gi|587750865|gb|EXA48581.1|/2.09963e-170/microsomal epoxide hydrolase [Fusarium oxysporum f. sp. pisi HDV247]
Unigene10463_All	1206	159.507	1435.45	3.16981	Up	0.82576	K02868|1|3e-94|345|fpu:FPSE_10374|large subunit ribosomal protein L11e	GO:0005840//ribosome	GO:0003735//structural constituent of ribosome	GO:0006412//translation	gi|475664383|gb|EMT62178.1|/1.57216e-93/60S ribosomal protein L11 [Fusarium oxysporum f. sp. cubense race 4]
Unigene6275_All	1373	7.48333	67.16	3.16585	Up	0.810461	K11135|1|3e-161|568|fgr:FGSG_01105|Pin2-interacting protein X1	-	GO:0003676//nucleic acid binding	-	gi|587671919|gb|EWY94260.1|/0/Pin2-interacting protein X1 [Fusarium oxysporum FOSC 3-a]
Unigene6037_All	551	161.23	1446.83	3.1657	Up	0.82576	K02927|1|2e-32|139|ela:UCREL1_9872|large subunit ribosomal protein L40e;K15219|4|2e-32|139|fpu:FPSE_09178|RNA polymerase I-specific transcription initiation factor RRN7	-	-	-	gi|632916369|gb|KDB15905.1|/8.48174e-32/polyubiquitin [Ustilaginoidea virens]
Unigene7403_All	1408	23.7567	212.773	3.16291	Up	0.821277	-	GO:0005622//intracellular	GO:0000166//nucleotide binding	GO:0019722//calcium-mediated signaling	gi|475666699|gb|EMT64489.1|/1.08695e-144/Calcipressin-2 [Fusarium oxysporum f. sp. cubense race 4]
Unigene10611_All	1415	17.1667	153.557	3.16109	Up	0.819042	K01655|1|6e-164|577|fgr:FGSG_11054|homocitrate synthase [EC:2.3.3.14]	-	GO:0046912//transferase activity, transferring acyl groups, acyl groups converted into alkyl on transfer	GO:0019752//carboxylic acid metabolic process	gi|587670264|gb|EWY92605.1|/0/homocitrate synthase [Fusarium oxysporum FOSC 3-a]
Unigene9250_All	3230	10.6567	94.6433	3.15074	Up	0.814629	K01895|1|0.0|1397|fpu:FPSE_07681|acetyl-CoA synthetase [EC:6.2.1.1]	-	GO:0016208//AMP binding;GO:0005524//ATP binding;GO:0003987//acetate-CoA ligase activity	GO:0019427//acetyl-CoA biosynthetic process from acetate	gi|477507933|gb|ENH61227.1|/0/Acetyl-coenzyme A synthetase [Fusarium oxysporum f. sp. cubense race 1]
Unigene4896_All	1005	299.973	2659.28	3.14813	Up	0.82548	K02889|1|1e-81|303|fpu:FPSE_08217|large subunit ribosomal protein L21e	GO:0005840//ribosome	GO:0003735//structural constituent of ribosome	GO:0006412//translation	gi|477518881|gb|ENH71081.1|/5.37189e-86/60S ribosomal protein L21-A [Fusarium oxysporum f. sp. cubense race 1]
Unigene1611_All	1053	226.38	2001.98	3.14461	Up	0.825256	K02949|1|1e-87|323|maw:MAC_07279|small subunit ribosomal protein S11e	GO:0005840//ribosome	GO:0003735//structural constituent of ribosome	GO:0006412//translation	gi|584127103|gb|EWG36522.1|/1.04426e-87/40S ribosomal protein S11 [Fusarium verticillioides 7600]
CL2361.Contig1_All	4869	4.95667	43.73	3.14118	Up	0.800856	K00108|1|1e-84|316|dsq:DICSQDRAFT_160139|choline dehydrogenase [EC:1.1.99.1]	-	GO:0050660//flavin adenine dinucleotide binding;GO:0016614//oxidoreductase activity, acting on CH-OH group of donors	GO:0055114//oxidation-reduction process	gi|587661319|gb|EWY83673.1|/0/hypothetical protein FOYG_13472 [Fusarium oxysporum FOSC 3-a]
CL1980.Contig2_All	923	229.113	2018.88	3.13942	Up	0.825256	K02900|1|9e-77|287|fpu:FPSE_10004|large subunit ribosomal protein L27Ae	GO:0015934//large ribosomal subunit;GO:0005634//nucleus	GO:0003735//structural constituent of ribosome;GO:0003723//RNA binding	GO:0006412//translation	gi|477514656|gb|ENH67023.1|/1.95832e-84/60S ribosomal protein L27a [Fusarium oxysporum f. sp. cubense race 1]
Unigene7125_All	1095	284.343	2499.4	3.13588	Up	0.825326	K02981|1|2e-142|505|nhe:NECHADRAFT_30064|small subunit ribosomal protein S2e	GO:0022627//cytosolic small ribosomal subunit;GO:0032040//small-subunit processome	GO:0003735//structural constituent of ribosome;GO:0070181//small ribosomal subunit rRNA binding	GO:0006407//rRNA export from nucleus;GO:0045903//positive regulation of translational fidelity	gi|475666740|gb|EMT64530.1|/8.41828e-144/40S ribosomal protein S2 [Fusarium oxysporum f. sp. cubense race 4]
Unigene7310_All	1669	5.01	43.8967	3.13123	Up	0.800849	K01647|1|0.0|919|nhe:NECHADRAFT_62526|citrate synthase [EC:2.3.3.1]	-	GO:0046912//transferase activity, transferring acyl groups, acyl groups converted into alkyl on transfer	GO:0006099//tricarboxylic acid cycle	gi|475675077|gb|EMT72157.1|/0/Citrate synthase [Fusarium oxysporum f. sp. cubense race 4]
Unigene507_All	890	175.62	1538.69	3.13117	Up	0.825067	K02955|1|6e-79|294|fpu:FPSE_08661|small subunit ribosomal protein S14e	GO:0005840//ribosome	GO:0003735//structural constituent of ribosome	GO:0006412//translation	gi|475673535|gb|EMT70646.1|/3.95692e-79/40S ribosomal protein S14 [Fusarium oxysporum f. sp. cubense race 4]
Unigene3793_All	868	433.563	3787.49	3.12693	Up	0.82541	K02964|1|6e-85|314|fpu:FPSE_11766|small subunit ribosomal protein S18e	GO:0005840//ribosome	GO:0003735//structural constituent of ribosome;GO:0003723//RNA binding	GO:0006412//translation	gi|475667712|gb|EMT65501.1|/6.73115e-84/40S ribosomal protein S18 [Fusarium oxysporum f. sp. cubense race 4]
Unigene6240_All	1187	36.6633	319.713	3.12437	Up	0.822594	K00326|1|2e-21|104|pcs:Pc19g00510|cytochrome-b5 reductase [EC:1.6.2.2]	GO:0016021//integral component of membrane	GO:0020037//heme binding;GO:0046872//metal ion binding	-	gi|587666142|gb|EWY88483.1|/2.07833e-74/cytochrome-b5 reductase [Fusarium oxysporum FOSC 3-a]
Unigene8346_All	605	487.76	4245.63	3.12174	Up	0.825312	K11294|1|2e-23|108|pno:SNOG_15247|nucleolin	-	GO:0003676//nucleic acid binding;GO:0000166//nucleotide binding	-	gi|342882418|gb|EGU83098.1|/7.17526e-60/hypothetical protein FOXB_06359 [Fusarium oxysporum Fo5176]
Unigene3451_All	3039	10.2833	89.42	3.12029	Up	0.813711	K01183|1|2e-11|72.4|ela:UCREL1_9782|chitinase [EC:3.2.1.14]	-	-	-	gi|591501919|gb|EXM31303.1|/8.81115e-106/hypothetical protein FOTG_04049 [Fusarium oxysporum f. sp. vasinfectum 25433]
Unigene10180_All	3139	20.0267	173.9	3.11826	Up	0.81954	K01785|1|0.0|643|fgr:FGSG_06059|aldose 1-epimerase [EC:5.1.3.3]	-	-	-	gi|591504567|gb|EXM33890.1|/0/hypothetical protein FOTG_02398 [Fusarium oxysporum f. sp. vasinfectum 25433]
CL3682.Contig3_All	4005	5.43667	47.1867	3.11758	Up	0.802467	K00108|1|1e-61|239|pfj:MYCFIDRAFT_51682|choline dehydrogenase [EC:1.1.99.1]	-	GO:0050660//flavin adenine dinucleotide binding;GO:0016614//oxidoreductase activity, acting on CH-OH group of donors	GO:0055114//oxidation-reduction process	gi|591502170|gb|EXM31539.1|/0/choline dehydrogenase [Fusarium oxysporum f. sp. vasinfectum 25433]
CL1502.Contig1_All	1259	5.14333	44.51	3.11335	Up	0.800933	K12584|1|5e-55|215|ure:UREG_00738|m7GpppX diphosphatase [EC:3.6.1.59];K06897|2|7e-31|135|tmn:UCRPA7_8510|7,8-dihydropterin-6-yl-methyl-4-(beta-D-ribofuranosyl)aminobenzene 5'-phosphate synthase [EC:2.5.1.105];K20181|3|4e-17|89.7|ela:UCREL1_7494|vacuolar protein sorting-associated protein 18	-	-	-	gi|591489429|gb|EXM19125.1|/0/hypothetical protein FOTG_12909 [Fusarium oxysporum f. sp. vasinfectum 25433]
Unigene8489_All	1057	12.3133	105.273	3.09585	Up	0.815154	-	-	-	-	gi|591505296|gb|EXM34599.1|/6.54098e-106/hypothetical protein FOTG_01388 [Fusarium oxysporum f. sp. vasinfectum 25433]
Unigene7147_All	927	24.64	210.377	3.0939	Up	0.820359	-	-	-	-	gi|587658729|gb|EWY81106.1|/1.06832e-122/hypothetical protein FOYG_15381 [Fusarium oxysporum FOSC 3-a]
CL13.Contig7_All	2243	14.32	122.263	3.09389	Up	0.816408	K12614|1|9e-108|392|cmt:CCM_03804|ATP-dependent RNA helicase DDX6/DHH1 [EC:3.6.4.13];K00232|2|1e-37|159|cim:CIMG_12750|acyl-CoA oxidase [EC:1.3.3.6];K18626|3|7e-15|83.6|cci:CC1G_13923|trichohyalin	-	-	-	gi|477513899|gb|ENH66347.1|/0/Reticulocyte-binding protein 2 like protein a [Fusarium oxysporum f. sp. cubense race 1]
CL20.Contig5_All	919	8.06667	68.5033	3.08613	Up	0.809501	-	GO:0016272//prefoldin complex	-	GO:0006457//protein folding	gi|342880696|gb|EGU81722.1|/1.02523e-109/hypothetical protein FOXB_07772 [Fusarium oxysporum Fo5176]
Unigene10134_All	1772	83.96	708.9	3.07781	Up	0.82389	K00940|1|1e-117|424|fgr:FGSG_05972|nucleoside-diphosphate kinase [EC:2.7.4.6]	GO:0016021//integral component of membrane	GO:0004550//nucleoside diphosphate kinase activity;GO:0005524//ATP binding	GO:0006165//nucleoside diphosphate phosphorylation;GO:0006228//UTP biosynthetic process;GO:0006183//GTP biosynthetic process;GO:0006241//CTP biosynthetic process	gi|477516459|gb|ENH68740.1|/7.56516e-133/Nucleoside diphosphate kinase [Fusarium oxysporum f. sp. cubense race 1]
Unigene9365_All	1010	237.11	1991.57	3.07028	Up	0.824563	K02894|1|1e-74|280|fpu:FPSE_09944|large subunit ribosomal protein L23e	GO:0005840//ribosome	GO:0003735//structural constituent of ribosome	GO:0006412//translation	gi|818166026|gb|KKP05512.1|/5.5998e-75/60S ribosomal protein L23, partial [Trichoderma harzianum]
Unigene10714_All	1517	238.1	1999.68	3.07013	Up	0.82457	K02985|1|4e-142|505|fpu:FPSE_03574|small subunit ribosomal protein S3e	GO:0030688//preribosome, small subunit precursor;GO:0022627//cytosolic small ribosomal subunit	GO:0003723//RNA binding;GO:0003735//structural constituent of ribosome;GO:0003906//DNA-(apurinic or apyrimidinic site) lyase activity	GO:0006259//DNA metabolic process;GO:0006407//rRNA export from nucleus;GO:0002181//cytoplasmic translation;GO:0000056//ribosomal small subunit export from nucleus	gi|475673174|gb|EMT70297.1|/1.62932e-141/40S ribosomal protein S3 [Fusarium oxysporum f. sp. cubense race 4]
Unigene6248_All	1399	12.8567	107.887	3.06893	Up	0.815154	K01597|1|0.0|699|fgr:FGSG_10424|diphosphomevalonate decarboxylase [EC:4.1.1.33]	GO:0005829//cytosol	GO:0004163//diphosphomevalonate decarboxylase activity;GO:0005524//ATP binding	GO:0019287//isopentenyl diphosphate biosynthetic process, mevalonate pathway	gi|477515173|gb|ENH67529.1|/0/Diphosphomevalonate decarboxylase [Fusarium oxysporum f. sp. cubense race 1]
Unigene2707_All	1058	217.897	1816.12	3.05914	Up	0.824457	K02960|1|2e-74|279|fpu:FPSE_00156|small subunit ribosomal protein S16e	GO:0005840//ribosome	GO:0003735//structural constituent of ribosome	GO:0006412//translation	gi|584141986|gb|EWG51312.1|/7.83492e-75/40S ribosomal protein S16 [Fusarium verticillioides 7600]
Unigene3905_All	801	296.723	2469.15	3.05682	Up	0.824556	K02882|1|9e-94|343|fgr:FGSG_01516|large subunit ribosomal protein L18Ae	GO:0005840//ribosome	GO:0003735//structural constituent of ribosome	GO:0006412//translation	gi|587657934|gb|EWY80325.1|/8.62648e-96/60S ribosomal protein L20 [Fusarium oxysporum FOSC 3-a]
Unigene4905_All	1087	6.34667	52.78	3.05592	Up	0.804478	-	-	-	-	gi|587731574|gb|EXA29290.1|/6.49671e-56/hypothetical protein FOVG_19211 [Fusarium oxysporum f. sp. pisi HDV247]
CL2200.Contig1_All	809	5.35667	44.2367	3.04584	Up	0.800135	K15255|1|4e-24|112|maj:MAA_00902|ATP-dependent DNA helicase PIF1 [EC:3.6.4.12]	-	-	-	gi|799237708|gb|KJZ68104.1|/2.73368e-96/hypothetical protein HIM_12503 [Hirsutella minnesotensis 3608]
Unigene2564_All	1642	6.29667	51.8033	3.04038	Up	0.803917	K14797|1|0.0|910|nhe:NECHADRAFT_34386|essential nuclear protein 1	-	-	-	gi|587694873|gb|EWZ41478.1|/0/hypothetical protein FOZG_06761 [Fusarium oxysporum Fo47]
CL929.Contig6_All	3600	8.01333	65.5467	3.03205	Up	0.808233	-	-	-	-	gi|799238514|gb|KJZ68515.1|/0/hypothetical protein HIM_12091 [Hirsutella minnesotensis 3608]
Unigene9369_All	1023	201.707	1647.41	3.02987	Up	0.824163	K03232|1|1e-117|423|nhe:NECHADRAFT_102367|elongation factor 1-beta	GO:0005853//eukaryotic translation elongation factor 1 complex	GO:0003746//translation elongation factor activity;GO:0005085//guanyl-nucleotide exchange factor activity	GO:0006414//translational elongation;GO:0032232//negative regulation of actin filament bundle assembly;GO:0006449//regulation of translational termination;GO:0043547//positive regulation of GTPase activity;GO:1990145//maintenance of translational fidelity	gi|475664289|gb|EMT62084.1|/1.87063e-126/Elongation factor 1-beta [Fusarium oxysporum f. sp. cubense race 4]
Unigene8428_All	1028	6.44667	52.65	3.02981	Up	0.804177	K15777|1|1e-20|100|abp:AGABI1DRAFT34839|4,5-DOPA dioxygenase extradiol [EC:1.13.11.-]	-	GO:0008198//ferrous iron binding;GO:0008270//zinc ion binding;GO:0051213//dioxygenase activity;GO:0016701//oxidoreductase activity, acting on single donors with incorporation of molecular oxygen	GO:0006725//cellular aromatic compound metabolic process;GO:0055114//oxidation-reduction process	gi|587669222|gb|EWY91563.1|/0/hypothetical protein FOYG_08629 [Fusarium oxysporum FOSC 3-a]
Unigene10608_All	1875	5.60333	45.7	3.02784	Up	0.800695	K02355|1|1e-64|248|cthr:CTHT_0055140|elongation factor G;K10755|2|2e-58|228|pbn:PADG_12056|replication factor C subunit 2/4;K06005|3|1e-36|155|cot:CORT_0F03710|candidapepsin [EC:3.4.23.24]	-	GO:0004190//aspartic-type endopeptidase activity	GO:0006508//proteolysis	gi|591506002|gb|EXM35305.1|/0/hypothetical protein FOTG_01796 [Fusarium oxysporum f. sp. vasinfectum 25433]
CL1038.Contig2_All	2667	6.75	54.82	3.02174	Up	0.804702	K19787|1|2e-59|231|dha:DEHA2A10934g|carnosine N-methyltransferase [EC:2.1.1.22]	-	-	-	gi|590063952|gb|EXK91476.1|/0/hypothetical protein FOQG_06246 [Fusarium oxysporum f. sp. raphani 54005]
Unigene8254_All	1040	243.873	1967.85	3.01242	Up	0.823939	K02877|1|4e-116|418|nhe:NECHADRAFT_73405|large subunit ribosomal protein L15e	GO:0005840//ribosome	GO:0003735//structural constituent of ribosome	GO:0006412//translation	gi|587704865|gb|EWZ51470.1|/3.14878e-129/60S ribosomal protein L15 [Fusarium oxysporum Fo47]
Unigene10736_All	1295	339.053	2705.08	2.99609	Up	0.823932	K02938|1|1e-144|513|fgr:FGSG_06931|large subunit ribosomal protein L8e	GO:0005840//ribosome	GO:0003735//structural constituent of ribosome	GO:0006412//translation	gi|758208856|ref|XP_011326599.1|/1.07038e-143/60S ribosomal protein L2 [Fusarium graminearum PH-1]
CL2158.Contig2_All	1601	6.50667	51.7067	2.99036	Up	0.802902	K20306|1|6e-153|541|nte:NEUTE1DRAFT143967|trafficking protein particle complex subunit 9	-	-	-	gi|475671114|gb|EMT68467.1|/0/Retinol dehydrogenase 8 [Fusarium oxysporum f. sp. cubense race 4]
Unigene659_All	1499	26.8967	213.573	2.98923	Up	0.819126	K00101|1|2e-115|416|nhe:NECHADRAFT_48201|L-lactate dehydrogenase (cytochrome) [EC:1.1.2.3];K14290|5|4e-69|263|wic:J056_002695|exportin-1	-	GO:0016491//oxidoreductase activity;GO:0010181//FMN binding	GO:0055114//oxidation-reduction process	gi|475666790|gb|EMT64580.1|/0/Cytochrome b2, mitochondrial [Fusarium oxysporum f. sp. cubense race 4]
Unigene9465_All	856	344.413	2724.61	2.98384	Up	0.823379	K02901|1|6e-73|274|fgr:FGSG_05999|large subunit ribosomal protein L27e	GO:0005840//ribosome	GO:0003735//structural constituent of ribosome	GO:0006412//translation	gi|584133587|gb|EWG42960.1|/5.75892e-72/60S ribosomal protein L27-A [Fusarium verticillioides 7600]
CL13.Contig3_All	3055	11.1433	87.8967	2.97963	Up	0.811574	K12614|1|8e-125|449|cmt:CCM_03804|ATP-dependent RNA helicase DDX6/DHH1 [EC:3.6.4.13];K00232|2|2e-37|158|cim:CIMG_12750|acyl-CoA oxidase [EC:1.3.3.6];K18626|3|7e-12|73.9|cci:CC1G_13923|trichohyalin	-	-	-	gi|902744368|gb|KNB15935.1|/0/hypothetical protein FOXG_14256 [Fusarium oxysporum f. sp. lycopersici 4287]
CL936.Contig3_All	8413	24.4633	192.777	2.97824	Up	0.81837	K01669|1|0.0|1117|fgr:FGSG_00797|deoxyribodipyrimidine photo-lyase [EC:4.1.99.3]	GO:0033557//Slx1-Slx4 complex	GO:0003677//DNA binding;GO:0017108//5'-flap endonuclease activity	GO:0006310//DNA recombination;GO:0006281//DNA repair;GO:0006260//DNA replication	gi|591501231|gb|EXM30624.1|/0/hypothetical protein FOTG_04539 [Fusarium oxysporum f. sp. vasinfectum 25433]
Unigene9462_All	823	6.72	52.9533	2.97819	Up	0.803252	K10745|1|7e-68|257|fpu:FPSE_08735|ribonuclease H2 subunit C	-	-	-	gi|587739945|gb|EXA37661.1|/2.23406e-86/ribonuclease H2 subunit C [Fusarium oxysporum f. sp. pisi HDV247]
Unigene9470_All	826	165.527	1302.4	2.97604	Up	0.823056	K08738|1|3e-58|225|fgr:FGSG_10881|cytochrome c	GO:0070469//respiratory chain;GO:0005739//mitochondrion	GO:0020037//heme binding;GO:0046872//metal ion binding;GO:0009055//electron carrier activity	GO:0055114//oxidation-reduction process	gi|6116892|dbj|BAA85768.1|/1.28649e-57/cytochrome c549 [Fusarium oxysporum]
Unigene135_All	1968	117.913	925.753	2.9729	Up	0.822678	K02937|1|9e-135|481|fpu:FPSE_08662|large subunit ribosomal protein L7e	GO:0005840//ribosome	-	-	gi|587748333|gb|EXA46049.1|/3.38033e-137/60S ribosomal protein L7 [Fusarium oxysporum f. sp. pisi HDV247]
CL1542.Contig2_All	3454	8.36667	65.5067	2.96892	Up	0.807007	K00948|1|0.0|949|fpu:FPSE_08726|ribose-phosphate pyrophosphokinase [EC:2.7.6.1]	-	GO:0016301//kinase activity;GO:0004749//ribose phosphate diphosphokinase activity;GO:0000287//magnesium ion binding	GO:0009165//nucleotide biosynthetic process;GO:0016310//phosphorylation;GO:0009156//ribonucleoside monophosphate biosynthetic process	gi|477523219|gb|ENH75252.1|/0/Ribose-phosphate pyrophosphokinase 1 [Fusarium oxysporum f. sp. cubense race 1]
CL3482.Contig2_All	1069	6.49333	50.7667	2.96685	Up	0.802019	K00459|1|8e-20|98.6|zro:ZYRO0G15466g|nitronate monooxygenase [EC:1.13.12.16]	-	GO:0018580//nitronate monooxygenase activity	GO:0055114//oxidation-reduction process	gi|591478271|gb|EXM09392.1|/1.04658e-159/enoyl-[acyl-carrier protein] reductase I [Fusarium oxysporum f. sp. cubense tropical race 4 54006]
CL1947.Contig2_All	856	447.317	3496.86	2.96669	Up	0.823323	K02997|1|7e-103|374|fpu:FPSE_08216|small subunit ribosomal protein S9e	GO:0015935//small ribosomal subunit	GO:0003735//structural constituent of ribosome;GO:0019843//rRNA binding	GO:0006412//translation	gi|927763935|gb|KPA46834.1|/4.66759e-106/40s ribosomal protein s9 [Fusarium langsethiae]
CL1895.Contig2_All	810	210.583	1642.05	2.96304	Up	0.822909	K02966|1|3e-80|298|fpu:FPSE_08712|small subunit ribosomal protein S19e	GO:0005840//ribosome	GO:0003735//structural constituent of ribosome	GO:0006412//translation	gi|475673661|gb|EMT70772.1|/5.14078e-80/40S ribosomal protein S19 [Fusarium oxysporum f. sp. cubense race 4]
CL2938.Contig1_All	647	145.537	1123.95	2.94912	Up	0.822566	K02920|1|1e-40|166|fpu:FPSE_07612|large subunit ribosomal protein L36e	GO:0005840//ribosome	GO:0003735//structural constituent of ribosome	GO:0006412//translation	gi|475664550|gb|EMT62345.1|/1.49448e-40/60S ribosomal protein L36 [Fusarium oxysporum f. sp. cubense race 4]
CL205.Contig9_All	599	6.20667	47.75	2.94361	Up	0.800029	-	-	-	-	gi|342879493|gb|EGU80740.1|/3.06244e-23/hypothetical protein FOXB_08780 [Fusarium oxysporum Fo5176]
CL890.Contig1_All	1541	6.89667	52.8333	2.93748	Up	0.802544	K11361|1|0.0|636|fpu:FPSE_00759|transcription factor SPT20	GO:0016021//integral component of membrane	-	-	gi|587658044|gb|EWY80435.1|/0/hypothetical protein FOYG_16416 [Fusarium oxysporum FOSC 3-a]
Unigene7311_All	1729	47.83	365.783	2.935	Up	0.820541	K01183|1|1e-109|397|afm:AFUA_3G07160|chitinase [EC:3.2.1.14];K03859|2|1e-108|394|ani:AN9447.2|phosphatidylinositol glycan, class C	-	GO:0004568//chitinase activity;GO:0008061//chitin binding	GO:0005975//carbohydrate metabolic process;GO:0006032//chitin catabolic process	gi|587748582|gb|EXA46298.1|/0/chitinase [Fusarium oxysporum f. sp. pisi HDV247]
CL13.Contig9_All	2951	12.2433	93.5	2.93297	Up	0.811497	K12614|1|1e-122|442|cmt:CCM_03804|ATP-dependent RNA helicase DDX6/DHH1 [EC:3.6.4.13];K00232|2|4e-36|154|cim:CIMG_12750|acyl-CoA oxidase [EC:1.3.3.6];K11366|3|3e-06|55.5|shs:STEHIDRAFT_93231|ubiquitin carboxyl-terminal hydrolase 22/27/51 [EC:3.4.19.12];K03243|4|3e-06|55.1|gtr:GLOTRDRAFT_136529|translation initiation factor 5B	-	-	-	gi|902744368|gb|KNB15935.1|/0/hypothetical protein FOXG_14256 [Fusarium oxysporum f. sp. lycopersici 4287]
CL1537.Contig1_All	2551	7.39	56.2733	2.92881	Up	0.803595	K03363|1|0.0|1147|nhe:NECHADRAFT_98942|cell division cycle 20, cofactor of APC complex	-	GO:0010997//anaphase-promoting complex binding;GO:0097027//ubiquitin-protein transferase activator activity	GO:0050790//regulation of catalytic activity;GO:0051301//cell division	gi|475663621|gb|EMT61416.1|/0/WD repeat-containing protein slp1 [Fusarium oxysporum f. sp. cubense race 4]
Unigene7193_All	518	27.4167	208.723	2.92847	Up	0.818033	-	-	-	-	gi|829108904|gb|KLO85460.1|/8.04467e-20/Uncharacterized protein LW93_14072 [Fusarium fujikuroi]
CL3567.Contig1_All	1825	106.28	808.923	2.92813	Up	0.821942	K06688|1|6e-93|342|nhe:NECHADRAFT_98578|ubiquitin-conjugating enzyme E2 C [EC:2.3.2.23]	GO:0005737//cytoplasm	GO:0005524//ATP binding	-	gi|475666748|gb|EMT64538.1|/3.01141e-100/Ubiquitin-conjugating enzyme E2-20 kDa [Fusarium oxysporum f. sp. cubense race 4]
Unigene6879_All	2371	183.193	1389.03	2.92264	Up	0.822202	K06125|1|0.0|735|fpu:FPSE_01305|4-hydroxybenzoate polyprenyltransferase [EC:2.5.1.39]	GO:0031305//integral component of mitochondrial inner membrane	GO:0002094//polyprenyltransferase activity	GO:0008299//isoprenoid biosynthetic process;GO:0006744//ubiquinone biosynthetic process	gi|475676069|gb|EMT73103.1|/0/4-hydroxybenzoate polyprenyltransferase, mitochondrial [Fusarium oxysporum f. sp. cubense race 4]
CL2121.Contig3_All	931	7.76333	58.1467	2.90495	Up	0.803756	K01620|1|7e-133|473|fpu:FPSE_06216|threonine aldolase [EC:4.1.2.48]	-	GO:0016829//lyase activity	GO:0006520//cellular amino acid metabolic process	gi|587740861|gb|EXA38577.1|/2.73523e-142/threonine aldolase [Fusarium oxysporum f. sp. pisi HDV247]
Unigene8193_All	1999	14.92	111.287	2.89896	Up	0.81287	K17967|1|7e-47|189|pno:SNOG_15440|mitochondrial fusion and transport protein UGO1;K03361|4|1e-30|135|wic:J056_002677|F-box and WD-40 domain protein CDC4;K02259|5|3e-24|114|spo:SPAC22E12.10c|cytochrome c oxidase assembly protein subunit 15	-	-	GO:0006364//rRNA processing	gi|591504477|gb|EXM33800.1|/6.24888e-163/hypothetical protein FOTG_02338 [Fusarium oxysporum f. sp. vasinfectum 25433]
Unigene10349_All	2862	10.0133	74.6533	2.89828	Up	0.807981	K01702|1|0.0|1515|fpu:FPSE_05867|3-isopropylmalate dehydratase [EC:4.2.1.33]	GO:0009316//3-isopropylmalate dehydratase complex	GO:0003861//3-isopropylmalate dehydratase activity;GO:0051539//4 iron, 4 sulfur cluster binding	GO:0009082//branched-chain amino acid biosynthetic process;GO:0009098//leucine biosynthetic process	gi|591502443|gb|EXM31812.1|/0/3-isopropylmalate dehydratase [Fusarium oxysporum f. sp. vasinfectum 25433]
Unigene6061_All	541	47.8233	355.413	2.89371	Up	0.81982	-	-	-	-	gi|517311351|emb|CCT63446.1|/5.37731e-36/uncharacterized protein FFUJ_00714 [Fusarium fujikuroi IMI 58289]
Unigene115_All	2766	16.01	118.813	2.89165	Up	0.813368	K03941|1|3e-116|420|fpu:FPSE_10015|NADH dehydrogenase (ubiquinone) Fe-S protein 8 [EC:1.6.5.3 1.6.99.3]	-	GO:0004181//metallocarboxypeptidase activity;GO:0008270//zinc ion binding	GO:0006508//proteolysis	gi|475668761|gb|EMT66548.1|/0/Carboxypeptidase A4 [Fusarium oxysporum f. sp. cubense race 4]
Unigene3977_All	1616	22.2067	164.617	2.89005	Up	0.815939	-	GO:0016021//integral component of membrane	-	-	gi|342877911|gb|EGU79331.1|/0/hypothetical protein FOXB_10160 [Fusarium oxysporum Fo5176]
Unigene4009_All	914	28.9867	214.383	2.88673	Up	0.817676	K02967|1|2e-20|100|ure:UREG_01975|small subunit ribosomal protein S2;K17095|2|4e-13|75.9|cmt:CCM_08151|annexin A7/11	-	-	-	gi|587662813|gb|EWY85154.1|/1.2301e-131/hypothetical protein FOYG_12421 [Fusarium oxysporum FOSC 3-a]
CL1349.Contig3_All	1027	161.963	1197.73	2.88656	Up	0.821767	K02883|1|2e-96|353|fgr:FGSG_09866|large subunit ribosomal protein L18e	GO:0005840//ribosome	GO:0003735//structural constituent of ribosome	GO:0006412//translation	gi|902731362|gb|KNB02931.1|/6.33191e-98/50S ribosomal protein L18e [Fusarium oxysporum f. sp. lycopersici 4287]
CL435.Contig15_All	2323	20.34	149.86	2.88122	Up	0.815119	K07232|1|3e-57|205|yli:YALI0F26103g|cation transport protein ChaC;K09506|3|2e-42|163|mgl:MGL_2101|DnaJ homolog subfamily A member 5	-	-	-	gi|591454822|gb|EXL87071.1|/4.76829e-132/cation transporter ChaC [Fusarium oxysporum f. sp. conglutinans race 2 54008]
CL3734.Contig2_All	682	478.753	3523.92	2.87983	Up	0.822139	K02976|1|3e-63|241|fpu:FPSE_06056|small subunit ribosomal protein S26e	GO:0005840//ribosome	GO:0003735//structural constituent of ribosome	GO:0006412//translation	gi|475676325|gb|EMT73359.1|/2.66434e-62/40S ribosomal protein S26E [Fusarium oxysporum f. sp. cubense race 4]
Unigene8165_All	988	371.38	2725.18	2.87539	Up	0.822027	K02975|1|2e-46|186|nhe:NECHADRAFT_102538|small subunit ribosomal protein S25e	GO:0005840//ribosome	-	-	gi|927762501|gb|KPA45455.1|/4.76788e-47/40s ribosomal protein s25 [Fusarium langsethiae]
Unigene1783_All	2569	33.3733	243.523	2.86729	Up	0.818096	K00234|1|0.0|1296|fgr:FGSG_13136|succinate dehydrogenase (ubiquinone) flavoprotein subunit [EC:1.3.5.1]	GO:0005743//mitochondrial inner membrane	GO:0050660//flavin adenine dinucleotide binding;GO:0008177//succinate dehydrogenase (ubiquinone) activity	GO:0006099//tricarboxylic acid cycle;GO:0022900//electron transport chain	gi|587677051|gb|EWY99379.1|/0/succinate dehydrogenase [ubiquinone] flavoprotein subunit, mitochondrial [Fusarium oxysporum FOSC 3-a]
CL1592.Contig4_All	1214	10.6333	76.7967	2.85245	Up	0.807707	-	-	-	-	gi|475666222|gb|EMT64013.1|/2.48245e-155/Isoamyl acetate-hydrolyzing esterase 1 like protein [Fusarium oxysporum f. sp. cubense race 4]
CL13.Contig4_All	2303	8.14	58.6967	2.85018	Up	0.803301	K12614|1|4e-97|356|cmt:CCM_03804|ATP-dependent RNA helicase DDX6/DHH1 [EC:3.6.4.13];K00232|2|5e-37|157|cim:CIMG_12750|acyl-CoA oxidase [EC:1.3.3.6];K18626|3|3e-19|97.8|cci:CC1G_13923|trichohyalin	-	-	-	gi|902748383|gb|KNB19950.1|/0/hypothetical protein FOXG_17107 [Fusarium oxysporum f. sp. lycopersici 4287]
Unigene9292_All	1724	7.76333	55.9033	2.84819	Up	0.80232	K14777|1|0.0|872|fgr:FGSG_04028|ATP-dependent RNA helicase DDX47/RRP3 [EC:3.6.4.13]	-	GO:0003676//nucleic acid binding;GO:0005524//ATP binding;GO:0004386//helicase activity	-	gi|475668016|gb|EMT65804.1|/0/ATP-dependent rRNA helicase RRP3 [Fusarium oxysporum f. sp. cubense race 4]
CL48.Contig1_All	1299	309.73	2226.55	2.84572	Up	0.821578	K02987|1|1e-147|523|nhe:NECHADRAFT_67454|small subunit ribosomal protein S4e	GO:0005840//ribosome	GO:0003735//structural constituent of ribosome;GO:0019843//rRNA binding	GO:0006412//translation	gi|477508681|gb|ENH61974.1|/9.41912e-148/40S ribosomal protein S4 [Fusarium oxysporum f. sp. cubense race 1]
CL2894.Contig1_All	1753	23.6567	169.707	2.84272	Up	0.815546	K03686|1|5e-48|178|maw:MAC_01367|molecular chaperone DnaJ;K00218|3|6e-31|136|mgr:MGG_08430|protochlorophyllide reductase [EC:1.3.1.33];K11153|4|1e-26|119|psq:PUNSTDRAFT_55413|retinol dehydrogenase 12 [EC:1.1.1.300]	-	-	-	gi|591487949|gb|EXM17703.1|/2.85046e-165/hypothetical protein FOTG_14216 [Fusarium oxysporum f. sp. vasinfectum 25433]
Unigene1839_All	1045	299.01	2141.35	2.84025	Up	0.821417	K02989|1|2e-115|416|fpu:FPSE_02953|small subunit ribosomal protein S5e	GO:0022627//cytosolic small ribosomal subunit	GO:0003723//RNA binding;GO:0003735//structural constituent of ribosome	GO:0006407//rRNA export from nucleus;GO:0002181//cytoplasmic translation	gi|475670866|gb|EMT68219.1|/3.41201e-115/40S ribosomal protein S5 [Fusarium oxysporum f. sp. cubense race 4]
Unigene1398_All	4597	7.97	56.7167	2.83112	Up	0.802327	K18195|1|0.0|1336|fgr:FGSG_06117|rhamnogalacturonan endolyase [EC:4.2.2.23];K06063|4|0.0|1107|fgr:FGSG_06116|SNW domain-containing protein 1	-	GO:0030246//carbohydrate binding;GO:0003824//catalytic activity	GO:0005975//carbohydrate metabolic process	gi|587744452|gb|EXA42168.1|/0/hypothetical protein FOVG_07492 [Fusarium oxysporum f. sp. pisi HDV247]
CL2747.Contig2_All	908	24.3667	172.853	2.82657	Up	0.815511	K06877|1|6e-52|204|bsc:COCSADRAFT_25756|DEAD/DEAH box helicase domain-containing protein;K02183|2|1e-26|120|sla:SERLADRAFT_401260|calmodulin	GO:0005829//cytosol;GO:0005935//cellular bud neck;GO:0005934//cellular bud tip;GO:0071341//medial cortical node;GO:0005826//actomyosin contractile ring;GO:0031982//vesicle;GO:0016460//myosin II complex;GO:0005634//nucleus	GO:0005509//calcium ion binding;GO:0031489//myosin V binding	GO:0006903//vesicle targeting;GO:0071574//protein localization to medial cortex;GO:1903479//mitotic actomyosin contractile ring assembly actin filament organization	gi|584136049|gb|EWG45402.1|/1.36603e-74/myosin regulatory light chain cdc4 [Fusarium verticillioides 7600]
Unigene4920_All	930	13.03	91.7667	2.81613	Up	0.809648	K00799|1|3e-112|405|nhe:NECHADRAFT_47843|glutathione S-transferase [EC:2.5.1.18]	-	GO:0016740//transferase activity	-	gi|591490100|gb|EXM19769.1|/1.26628e-131/glutathione S-transferase [Fusarium oxysporum f. sp. vasinfectum 25433]
CL280.Contig4_All	1967	8.4	59.12	2.81519	Up	0.802769	K00814|1|0.0|913|fgr:FGSG_08443|alanine transaminase [EC:2.6.1.2]	-	GO:0030170//pyridoxal phosphate binding;GO:0003824//catalytic activity	GO:0009058//biosynthetic process	gi|587693298|gb|EWZ39903.1|/0/alanine transaminase [Fusarium oxysporum Fo47]
CL318.Contig3_All	2798	16.1567	113.637	2.81423	Up	0.811693	K17866|1|7e-62|162|pan:PODANSg1509|diphthamide biosynthesis protein 2;K11231|3|2e-54|169|mbe:MBM_09972|osomolarity two-component system, sensor histidine kinase SLN1 [EC:2.7.13.3];K02835|5|3e-47|142|maw:MAC_02856|peptide chain release factor 1	GO:0016021//integral component of membrane	-	GO:0055085//transmembrane transport	gi|342881693|gb|EGU82527.1|/0/hypothetical protein FOXB_06964 [Fusarium oxysporum Fo5176]
Unigene7130_All	1247	239.637	1675.86	2.80598	Up	0.820717	K03263|1|7e-90|331|fpu:FPSE_09177|translation initiation factor 5A	-	GO:0003743//translation initiation factor activity;GO:0003746//translation elongation factor activity;GO:0043022//ribosome binding	GO:0006413//translational initiation;GO:0006452//translational frameshifting;GO:0045905//positive regulation of translational termination;GO:0045901//positive regulation of translational elongation	gi|475668652|gb|EMT66439.1|/6.44206e-90/Eukaryotic translation initiation factor 5A [Fusarium oxysporum f. sp. cubense race 4]
CL1917.Contig4_All	2600	11.7067	81.6433	2.802	Up	0.807168	K05543|1|0.0|721|fpu:FPSE_11802|tRNA-dihydrouridine synthase 2 [EC:1.3.1.91]	-	GO:0050660//flavin adenine dinucleotide binding;GO:0017150//tRNA dihydrouridine synthase activity	GO:0002943//tRNA dihydrouridine synthesis;GO:0055114//oxidation-reduction process	gi|587676132|gb|EWY98460.1|/0/tRNA-dihydrouridine synthase 2 [Fusarium oxysporum FOSC 3-a]
Unigene6109_All	985	228.447	1591.85	2.80077	Up	0.819981	K02915|1|2e-56|219|maj:MAA_02504|large subunit ribosomal protein L34e	GO:0005840//ribosome	GO:0003735//structural constituent of ribosome	GO:0006412//translation	gi|475668173|gb|EMT65961.1|/2.59069e-61/60S ribosomal protein L34-B [Fusarium oxysporum f. sp. cubense race 4]
Unigene8078_All	856	13.71	95.28	2.79694	Up	0.809144	K01759|1|2e-06|53.5|afm:AFUA_5G14830|lactoylglutathione lyase [EC:4.4.1.5]	-	-	-	gi|342878658|gb|EGU79966.1|/7.02349e-78/hypothetical protein FOXB_09496 [Fusarium oxysporum Fo5176]
Unigene10201_All	1463	147.993	1025.89	2.79327	Up	0.819456	K02893|1|9e-70|265|fpu:FPSE_08612|large subunit ribosomal protein L23Ae	GO:0022625//cytosolic large ribosomal subunit	GO:0003723//RNA binding;GO:0003735//structural constituent of ribosome;GO:0000166//nucleotide binding	GO:0000027//ribosomal large subunit assembly;GO:0002181//cytoplasmic translation	gi|475673591|gb|EMT70702.1|/3.3975e-80/60S ribosomal protein L25 [Fusarium oxysporum f. sp. cubense race 4]
CL1231.Contig1_All	5878	66.15	457.113	2.78874	Up	0.818314	K02144|1|0.0|928|fpu:FPSE_05632|V-type H+-transporting ATPase subunit H	GO:0000221//vacuolar proton-transporting V-type ATPase, V1 domain	GO:0046961//proton-transporting ATPase activity, rotational mechanism	GO:0015991//ATP hydrolysis coupled proton transport	gi|475664454|gb|EMT62249.1|/0/V-type proton ATPase subunit H [Fusarium oxysporum f. sp. cubense race 4]
Unigene9301_All	1744	8.79333	60.7633	2.78872	Up	0.802145	K01647|1|0.0|936|fpu:FPSE_06918|citrate synthase [EC:2.3.3.1]	GO:0005759//mitochondrial matrix	GO:0004108//citrate (Si)-synthase activity;GO:0050440//2-methylcitrate synthase activity	GO:0006101//citrate metabolic process;GO:0006099//tricarboxylic acid cycle	gi|475663252|gb|EMT61047.1|/0/2-methylcitrate synthase, mitochondrial [Fusarium oxysporum f. sp. cubense race 4]
CL3117.Contig2_All	2950	10.5567	72.9167	2.78809	Up	0.805269	K00002|1|0.0|675|nhe:NECHADRAFT_68747|alcohol dehydrogenase (NADP+) [EC:1.1.1.2]	-	GO:0008270//zinc ion binding;GO:0016491//oxidoreductase activity	GO:0055114//oxidation-reduction process	gi|475666414|gb|EMT64205.1|/0/NADP-dependent alcohol dehydrogenase 6 [Fusarium oxysporum f. sp. cubense race 4]
Unigene10151_All	755	564.323	3894.58	2.78688	Up	0.820079	K02977|1|3e-84|311|fpu:FPSE_06055|small subunit ribosomal protein S27Ae	GO:0022627//cytosolic small ribosomal subunit	GO:0031386//protein tag;GO:0003735//structural constituent of ribosome	GO:0002181//cytoplasmic translation;GO:0002109//maturation of SSU-rRNA from tricistronic rRNA transcript (SSU-rRNA, LSU-rRNA,5S);GO:0000028//ribosomal small subunit assembly	gi|475676324|gb|EMT73358.1|/2.55618e-83/Ubiquitin-40S ribosomal protein S27a [Fusarium oxysporum f. sp. cubense race 4]
Unigene9351_All	974	406.283	2767.38	2.76796	Up	0.819449	K02873|1|2e-108|392|fgr:FGSG_08335|large subunit ribosomal protein L13e	GO:0005840//ribosome;GO:0005829//cytosol	GO:0003735//structural constituent of ribosome	GO:0006412//translation	gi|477512863|gb|ENH65388.1|/1.97781e-114/60S ribosomal protein L13 [Fusarium oxysporum f. sp. cubense race 1]
CL1808.Contig1_All	6229	50.38	342.36	2.76459	Up	0.8168	K15363|1|0.0|1394|fpu:FPSE_02742|fanconi-associated nuclease 1 [EC:3.1.21.- 3.1.4.1]	-	GO:0004518//nuclease activity	GO:0090305//nucleic acid phosphodiester bond hydrolysis;GO:0036297//interstrand cross-link repair	gi|591507070|gb|EXM36333.1|/0/hypothetical protein FOTG_00529 [Fusarium oxysporum f. sp. vasinfectum 25433]
Unigene8264_All	939	19.4933	132.463	2.76454	Up	0.81128	K02879|1|1e-32|140|spo:SPBC1271.13|large subunit ribosomal protein L17	GO:0005840//ribosome	GO:0003735//structural constituent of ribosome	GO:0006412//translation	gi|342887772|gb|EGU87204.1|/4.15292e-122/hypothetical protein FOXB_02283 [Fusarium oxysporum Fo5176]
CL1349.Contig1_All	2074	117.667	797.227	2.76028	Up	0.818538	K15508|1|3e-113|410|nhe:NECHADRAFT_41834|21S rRNA (uridine2791-2'-O)-methyltransferase [EC:2.1.1.168]	-	GO:0008168//methyltransferase activity	GO:0001510//RNA methylation	gi|587718173|gb|EWZ89510.1|/0/ribosomal RNA large subunit methyltransferase J [Fusarium oxysporum f. sp. lycopersici MN25]
Unigene10166_All	3977	70.1267	474.247	2.7576	Up	0.817697	K01210|1|2e-35|152|pic:PICST_89695|glucan 1,3-beta-glucosidase [EC:3.2.1.58];K19475|3|4e-19|98.6|tms:TREMEDRAFT_63328|WAS/WASL-interacting protein	-	-	GO:0005975//carbohydrate metabolic process	gi|342890412|gb|EGU89230.1|/0/hypothetical protein FOXB_00183 [Fusarium oxysporum Fo5176]
CL3771.Contig1_All	6909	12.2133	82.5633	2.75704	Up	0.806292	K00264|1|0.0|4215|fgr:FGSG_01433|glutamate synthase (NADPH/NADH) [EC:1.4.1.13 1.4.1.14]	-	GO:0050660//flavin adenine dinucleotide binding;GO:0016040//glutamate synthase (NADH) activity;GO:0051536//iron-sulfur cluster binding;GO:0005506//iron ion binding;GO:0010181//FMN binding	GO:0006537//glutamate biosynthetic process;GO:0055114//oxidation-reduction process	gi|587657788|gb|EWY80179.1|/0/glutamate synthase [NADPH] [Fusarium oxysporum FOSC 3-a]
Unigene10152_All	1338	266.487	1800.21	2.75603	Up	0.819105	K02977|1|6e-84|311|fpu:FPSE_06055|small subunit ribosomal protein S27Ae	GO:0022627//cytosolic small ribosomal subunit	GO:0031386//protein tag;GO:0003735//structural constituent of ribosome	GO:0002181//cytoplasmic translation;GO:0002109//maturation of SSU-rRNA from tricistronic rRNA transcript (SSU-rRNA, LSU-rRNA,5S);GO:0000028//ribosomal small subunit assembly	gi|475676324|gb|EMT73358.1|/6.49372e-83/Ubiquitin-40S ribosomal protein S27a [Fusarium oxysporum f. sp. cubense race 4]
Unigene663_All	1487	280.653	1893.16	2.75394	Up	0.818972	K02947|1|5e-95|348|fpu:FPSE_00983|small subunit ribosomal protein S10e	GO:0005840//ribosome	-	-	gi|475671188|gb|EMT68541.1|/3.23801e-94/40S ribosomal protein S10-A [Fusarium oxysporum f. sp. cubense race 4]
Unigene63_All	3947	15.62	105.2	2.75167	Up	0.809052	K14774|1|0.0|1318|fgr:FGSG_10076|U3 small nucleolar RNA-associated protein 25	GO:0005634//nucleus;GO:0030529//intracellular ribonucleoprotein complex	-	GO:0006364//rRNA processing	gi|591503161|gb|EXM32506.1|/0/hypothetical protein FOTG_02834 [Fusarium oxysporum f. sp. vasinfectum 25433]
Unigene4065_All	1268	11.41	76.2233	2.73993	Up	0.804737	K00018|1|3e-21|103|ela:UCREL1_6775|glycerate dehydrogenase [EC:1.1.1.29];K00058|4|2e-17|90.9|pcs:Pc12g10550|D-3-phosphoglycerate dehydrogenase [EC:1.1.1.95]	-	GO:0051287//NAD binding	GO:0055114//oxidation-reduction process	gi|591492477|gb|EXM22073.1|/0/hypothetical protein FOTG_10054 [Fusarium oxysporum f. sp. vasinfectum 25433]
Unigene8242_All	902	160.61	1071.66	2.73821	Up	0.818433	K02898|1|5e-66|251|nhe:NECHADRAFT_102615|large subunit ribosomal protein L26e	GO:0015934//large ribosomal subunit	GO:0003735//structural constituent of ribosome	GO:0006412//translation	gi|477520815|gb|ENH72940.1|/2.46557e-68/60S ribosomal protein L26-1 [Fusarium oxysporum f. sp. cubense race 1]
Unigene1639_All	417	9.19	60.6667	2.72277	Up	0.80059	-	-	-	-	gi|477518170|gb|ENH70395.1|/5.71099e-68/Long chronological lifespan protein 2 [Fusarium oxysporum f. sp. cubense race 1]
Unigene4935_All	1238	19.84	130.48	2.71734	Up	0.810383	K07511|1|5e-27|117|mbe:MBM_08197|enoyl-CoA hydratase [EC:4.2.1.17]	GO:0030134//ER to Golgi transport vesicle;GO:0030137//COPI-coated vesicle;GO:0000324//fungal-type vacuole;GO:0016021//integral component of membrane;GO:0005783//endoplasmic reticulum	-	GO:0006890//retrograde vesicle-mediated transport, Golgi to ER;GO:0006621//protein retention in ER lumen	gi|477511802|gb|ENH64363.1|/6.17095e-109/Protein RER1 [Fusarium oxysporum f. sp. cubense race 1]
CL2584.Contig2_All	5681	11.3867	74.46	2.70912	Up	0.803868	K14729|1|0.0|1723|fpu:FPSE_05924|multifunctional beta-oxidation protein [EC:4.2.1.- 1.1.1.-]	-	GO:0016491//oxidoreductase activity	GO:0055114//oxidation-reduction process	gi|477521720|gb|ENH73804.1|/0/Peroxisomal hydratase-dehydrogenase-epimerase [Fusarium oxysporum f. sp. cubense race 1]
CL1068.Contig1_All	1633	46.14	301.483	2.70799	Up	0.815455	K00559|1|0.0|741|fgr:FGSG_02783|sterol 24-C-methyltransferase [EC:2.1.1.41]	-	GO:0003838//sterol 24-C-methyltransferase activity	GO:0032259//methylation;GO:0016126//sterol biosynthetic process	gi|475677540|gb|EMT74542.1|/0/Sterol 24-C-methyltransferase [Fusarium oxysporum f. sp. cubense race 4]
CL1349.Contig2_All	1981	42.7133	278.577	2.70532	Up	0.815105	K15508|1|1e-100|368|nhe:NECHADRAFT_41834|21S rRNA (uridine2791-2'-O)-methyltransferase [EC:2.1.1.168];K02883|4|1e-96|355|fgr:FGSG_09866|large subunit ribosomal protein L18e	-	GO:0008168//methyltransferase activity	GO:0001510//RNA methylation	gi|587718178|gb|EWZ89515.1|/2.1182e-171/ribosomal RNA large subunit methyltransferase J [Fusarium oxysporum f. sp. lycopersici MN25]
CL2390.Contig3_All	1171	24.2	157.477	2.70206	Up	0.811504	K00860|1|2e-88|326|maj:MAA_00215|adenylylsulfate kinase [EC:2.7.1.25]	-	-	-	gi|587756228|gb|EXA53944.1|/4.73968e-156/hypothetical protein FOVG_01560 [Fusarium oxysporum f. sp. pisi HDV247]
Unigene328_All	2491	11.37	73.6367	2.69519	Up	0.803497	K06185|1|0.0|1183|fgr:FGSG_02025|ATP-binding cassette, subfamily F, member 2	GO:0005737//cytoplasm	GO:0016887//ATPase activity;GO:0005524//ATP binding	GO:0042254//ribosome biogenesis	gi|475668461|gb|EMT66248.1|/0/ABC transporter ATP-binding protein ARB1 [Fusarium oxysporum f. sp. cubense race 4]
Unigene555_All	1853	11.3567	73.4767	2.69375	Up	0.803182	K14816|1|0.0|993|fpu:FPSE_12336|pre-60S factor REI1	-	GO:0008270//zinc ion binding;GO:0003676//nucleic acid binding	-	gi|587673831|gb|EWY96164.1|/0/hypothetical protein FOYG_04978 [Fusarium oxysporum FOSC 3-a]
Unigene9201_All	4043	104.643	676.7	2.69304	Up	0.816871	K01277|1|0.0|1375|fgr:FGSG_01017|dipeptidyl-peptidase III [EC:3.4.14.4]	GO:0005737//cytoplasm	GO:0046872//metal ion binding;GO:0008239//dipeptidyl-peptidase activity	GO:0006508//proteolysis	gi|587755463|gb|EXA53179.1|/0/dipeptidyl-peptidase III [Fusarium oxysporum f. sp. pisi HDV247]
CL511.Contig2_All	785	353.777	2285.59	2.69166	Up	0.817788	K02929|1|2e-57|222|tre:TRIREDRAFT_79106|large subunit ribosomal protein L44e	GO:0005840//ribosome	GO:0003735//structural constituent of ribosome	GO:0006412//translation	gi|927758812|gb|KPA41969.1|/3.07793e-66/60s ribosomal protein l44 [Fusarium langsethiae]
CL3771.Contig2_All	6915	12.4467	80.1533	2.687	Up	0.804415	K00264|1|0.0|4215|fgr:FGSG_01433|glutamate synthase (NADPH/NADH) [EC:1.4.1.13 1.4.1.14]	-	GO:0050660//flavin adenine dinucleotide binding;GO:0016040//glutamate synthase (NADH) activity;GO:0051536//iron-sulfur cluster binding;GO:0005506//iron ion binding;GO:0010181//FMN binding	GO:0006537//glutamate biosynthetic process;GO:0055114//oxidation-reduction process	gi|587657788|gb|EWY80179.1|/0/glutamate synthase [NADPH] [Fusarium oxysporum FOSC 3-a]
CL981.Contig2_All	2382	11.4633	73.82	2.68699	Up	0.803266	K01027|1|0.0|989|fpu:FPSE_01151|3-oxoacid CoA-transferase [EC:2.8.3.5]	GO:0005739//mitochondrion	GO:0008260//3-oxoacid CoA-transferase activity	GO:0046952//ketone body catabolic process	gi|475671276|gb|EMT68629.1|/0/Succinyl-CoA:3-ketoacid-coenzyme A transferase 1, mitochondrial [Fusarium oxysporum f. sp. cubense race 4]
Unigene10554_All	748	99.33	637.447	2.682	Up	0.816569	K00416|1|4e-68|258|fpu:FPSE_10481|ubiquinol-cytochrome c reductase subunit 6	GO:0005739//mitochondrion	GO:0008121//ubiquinol-cytochrome-c reductase activity	GO:1902600//hydrogen ion transmembrane transport;GO:0006122//mitochondrial electron transport, ubiquinol to cytochrome c	gi|587749517|gb|EXA47233.1|/2.00211e-72/hypothetical protein FOVG_04428 [Fusarium oxysporum f. sp. pisi HDV247]
CL1758.Contig2_All	3043	15.7867	100.917	2.67639	Up	0.807168	K01613|1|0.0|992|fpu:FPSE_12341|phosphatidylserine decarboxylase [EC:4.1.1.65]	-	GO:0004609//phosphatidylserine decarboxylase activity	GO:0008654//phospholipid biosynthetic process	gi|475668546|gb|EMT66333.1|/0/Phosphatidylserine decarboxylase proenzyme 2, mitochondrial [Fusarium oxysporum f. sp. cubense race 4]
Unigene2422_All	3197	94.07	599.837	2.67276	Up	0.816352	K02358|1|0.0|872|fpu:FPSE_03201|elongation factor Tu	GO:0005622//intracellular	GO:0003746//translation elongation factor activity;GO:0005525//GTP binding;GO:0003924//GTPase activity	GO:0006414//translational elongation	gi|475667371|gb|EMT65160.1|/0/Elongation factor Tu, mitochondrial [Fusarium oxysporum f. sp. cubense race 4]
Unigene8385_All	1991	25.62	163.31	2.67227	Up	0.811098	K15029|1|0.0|944|fgr:FGSG_02571|translation initiation factor 3 subunit L	GO:0016282//eukaryotic 43S preinitiation complex;GO:0005852//eukaryotic translation initiation factor 3 complex;GO:0033290//eukaryotic 48S preinitiation complex	GO:0003743//translation initiation factor activity	GO:0001731//formation of translation preinitiation complex;GO:0006446//regulation of translational initiation	gi|517317831|emb|CCT69276.1|/0/probable eukaryotic translation initiation factor 3 subunit 6 interacting protein [Fusarium fujikuroi IMI 58289]
Unigene2566_All	1889	9.90333	62.9033	2.66715	Up	0.800156	K14561|1|8e-165|581|fpu:FPSE_03106|U3 small nucleolar ribonucleoprotein protein IMP4	GO:0032040//small-subunit processome;GO:0034457//Mpp10 complex;GO:0019013//viral nucleocapsid	GO:0030515//snoRNA binding;GO:0043047//single-stranded telomeric DNA binding	-	gi|475665926|gb|EMT63718.1|/4.31956e-166/U3 small nucleolar ribonucleoprotein IMP4 [Fusarium oxysporum f. sp. cubense race 4]
CL1713.Contig2_All	1223	28.96	183.827	2.66621	Up	0.812016	K17769|1|1e-79|297|fgr:FGSG_04115|mitochondrial import receptor subunit TOM22	GO:0005741//mitochondrial outer membrane	-	GO:0006886//intracellular protein transport	gi|475668138|gb|EMT65926.1|/4.37231e-83/Mitochondrial import receptor subunit tom-22 [Fusarium oxysporum f. sp. cubense race 4]
Unigene7150_All	985	73.0167	460.447	2.65674	Up	0.815722	K03949|1|4e-126|451|fpu:FPSE_09161|NADH dehydrogenase (ubiquinone) 1 alpha subcomplex subunit 5	-	-	-	gi|591492732|gb|EXM22322.1|/1.48743e-133/hypothetical protein FOTG_09960 [Fusarium oxysporum f. sp. vasinfectum 25433]
Unigene1684_All	751	17.72	111.093	2.64832	Up	0.807616	K12668|1|1e-54|213|fpu:FPSE_02691|oligosaccharyltransferase complex subunit epsilon	GO:0008250//oligosaccharyltransferase complex;GO:0016021//integral component of membrane	GO:0004579//dolichyl-diphosphooligosaccharide-protein glycotransferase activity	GO:0006486//protein glycosylation	gi|591506967|gb|EXM36230.1|/3.50691e-85/oligosaccharyl transferase complex subunit OST4 [Fusarium oxysporum f. sp. vasinfectum 25433]
Unigene10116_All	3070	13.85	86.7833	2.64753	Up	0.804849	K19898|1|2e-06|55.8|tdl:TDEL_0E04030|alpha-agglutinin;K01183|2|6e-06|54.3|nfi:NFIA_038360|chitinase [EC:3.2.1.14]	-	-	-	gi|342886350|gb|EGU86217.1|/5.6527e-169/hypothetical protein FOXB_03296 [Fusarium oxysporum Fo5176]
Unigene5144_All	1303	22.5267	139.68	2.63242	Up	0.809298	K04802|1|4e-124|445|fpu:FPSE_10718|proliferating cell nuclear antigen	GO:0005634//nucleus	GO:0030337//DNA polymerase processivity factor activity;GO:0003677//DNA binding	GO:0006275//regulation of DNA replication	gi|475664348|gb|EMT62143.1|/2.66343e-142/Proliferating cell nuclear antigen [Fusarium oxysporum f. sp. cubense race 4]
Unigene7252_All	856	11.51	71.3067	2.63115	Up	0.801676	K00730|1|1e-07|57.8|ssl:SS1G_13465|oligosaccharyl transferase complex subunit OST4	GO:0016021//integral component of membrane	-	-	gi|477520798|gb|ENH72923.1|/7.68052e-29/hypothetical protein FOC1_h10016578, partial [Fusarium oxysporum f. sp. cubense race 1]
Unigene6941_All	4807	73.09	451.203	2.62603	Up	0.815161	K02880|1|2e-95|352|fgr:FGSG_01871|large subunit ribosomal protein L17e	-	-	-	gi|587745929|gb|EXA43645.1|/0/hypothetical protein FOVG_08547 [Fusarium oxysporum f. sp. pisi HDV247]
Unigene6041_All	1071	77.72	478.83	2.62316	Up	0.815112	K15028|1|4e-125|448|fpu:FPSE_01178|translation initiation factor 3 subunit K	GO:0016282//eukaryotic 43S preinitiation complex;GO:0005852//eukaryotic translation initiation factor 3 complex;GO:0033290//eukaryotic 48S preinitiation complex	GO:0003743//translation initiation factor activity;GO:0043022//ribosome binding	GO:0001731//formation of translation preinitiation complex;GO:0006446//regulation of translational initiation	gi|475671245|gb|EMT68598.1|/2.80523e-128/Eukaryotic translation initiation factor 3 subunit K [Fusarium oxysporum f. sp. cubense race 4]
Unigene10576_All	711	21.7467	133.937	2.62268	Up	0.808702	-	GO:0005762//mitochondrial large ribosomal subunit	GO:0003735//structural constituent of ribosome	GO:0032543//mitochondrial translation	gi|587741129|gb|EXA38845.1|/2.2015e-62/hypothetical protein FOVG_10626 [Fusarium oxysporum f. sp. pisi HDV247]
Unigene4068_All	1481	239.503	1474.63	2.62224	Up	0.816366	K02917|1|4e-56|219|fpu:FPSE_11589|large subunit ribosomal protein L35Ae	GO:0005840//ribosome	GO:0003735//structural constituent of ribosome	GO:0006412//translation	gi|475668905|gb|EMT66691.1|/7.75309e-56/60S ribosomal protein L33-A [Fusarium oxysporum f. sp. cubense race 4]
Unigene1832_All	1262	511.13	3146.28	2.62188	Up	0.816695	K02984|1|5e-140|498|fpu:FPSE_09444|small subunit ribosomal protein S3Ae	GO:0022627//cytosolic small ribosomal subunit	GO:0003735//structural constituent of ribosome	GO:0006412//translation	gi|517313272|emb|CCT66691.1|/1.81847e-140/probable ribosomal protein 10, cytosolic [Fusarium fujikuroi IMI 58289]
Unigene8441_All	2228	21.4267	131.583	2.6185	Up	0.808534	K16261|1|0.0|1046|fgr:FGSG_04182|yeast amino acid transporter	GO:0016021//integral component of membrane	GO:0015171//amino acid transmembrane transporter activity	GO:0003333//amino acid transmembrane transport	gi|477523131|gb|ENH75164.1|/0/General amino acid permease AGP2 [Fusarium oxysporum f. sp. cubense race 1]
Unigene4843_All	1779	35.9767	220.447	2.6153	Up	0.812254	K01655|1|0.0|639|maj:MAA_04642|homocitrate synthase [EC:2.3.3.14]	-	GO:0004410//homocitrate synthase activity	GO:0019878//lysine biosynthetic process via aminoadipic acid	gi|591465062|gb|EXL96497.1|/0/homocitrate synthase, mitochondrial [Fusarium oxysporum f. sp. cubense tropical race 4 54006]
CL318.Contig1_All	1147	41.37	248.41	2.58607	Up	0.812002	-	GO:0016021//integral component of membrane	-	-	gi|591496236|gb|EXM25742.1|/8.16282e-113/hypothetical protein FOTG_07510 [Fusarium oxysporum f. sp. vasinfectum 25433]
CL1495.Contig1_All	1891	118.82	711.657	2.5824	Up	0.814615	K02983|1|2e-27|124|nhe:NECHADRAFT_73441|small subunit ribosomal protein S30e	GO:0005840//ribosome	GO:0003735//structural constituent of ribosome	GO:0006412//translation	gi|829109107|gb|KLO85663.1|/3.09429e-36/Uncharacterized protein LW93_14278 [Fusarium fujikuroi]
CL3188.Contig4_All	1624	173.89	1040.58	2.58114	Up	0.815042	K13199|1|9e-170|597|fgr:FGSG_06668|plasminogen activator inhibitor 1 RNA-binding protein	-	-	-	gi|517314155|emb|CCT66763.1|/0/related to RAY38 protein [Fusarium fujikuroi IMI 58289]
Unigene4049_All	1211	28.54	170.147	2.57572	Up	0.809424	-	-	-	-	gi|587667052|gb|EWY89393.1|/0/hypothetical protein FOYG_10247 [Fusarium oxysporum FOSC 3-a]
Unigene1733_All	627	15.3933	91.76	2.57556	Up	0.803903	K09958|1|8e-77|286|nhe:NECHADRAFT_96988|uncharacterized protein	-	-	-	gi|342888284|gb|EGU87642.1|/1.00172e-91/hypothetical protein FOXB_01798 [Fusarium oxysporum Fo5176]
Unigene634_All	1243	15.04	89.1467	2.56738	Up	0.802811	K12667|1|3e-120|432|nhe:NECHADRAFT_75514|oligosaccharyltransferase complex subunit delta (ribophorin II)	GO:0008250//oligosaccharyltransferase complex;GO:0016021//integral component of membrane	-	GO:0006487//protein N-linked glycosylation	gi|587673261|gb|EWY95594.1|/8.28485e-154/hypothetical protein FOYG_04593 [Fusarium oxysporum FOSC 3-a]
CL1368.Contig1_All	2601	21.16	124.84	2.56067	Up	0.805984	K09250|1|4e-134|479|fpu:FPSE_00354|cellular nucleic acid-binding protein	GO:0010494//cytoplasmic stress granule;GO:0000932//cytoplasmic mRNA processing body	GO:0003729//mRNA binding;GO:0008270//zinc ion binding;GO:0045182//translation regulator activity;GO:0003697//single-stranded DNA binding	GO:0045727//positive regulation of translation	gi|475673466|gb|EMT70577.1|/1.46951e-138/Zinc finger protein GIS2 [Fusarium oxysporum f. sp. cubense race 4]
Unigene3807_All	781	31.29	184.217	2.55763	Up	0.808975	K02437|1|3e-82|305|fpu:FPSE_08960|glycine cleavage system H protein	GO:0005960//glycine cleavage complex	-	GO:0019464//glycine decarboxylation via glycine cleavage system	gi|587666660|gb|EWY89001.1|/3.46176e-110/glycine cleavage system H protein [Fusarium oxysporum FOSC 3-a]
Unigene9035_All	5641	64.6167	378.617	2.55076	Up	0.81189	K02930|1|0.0|676|nhe:NECHADRAFT_63517|large subunit ribosomal protein L4e	-	GO:0003824//catalytic activity	-	gi|590040858|gb|EXK42716.1|/0/hypothetical protein FOMG_05520 [Fusarium oxysporum f. sp. melonis 26406]
CL785.Contig4_All	4607	63.1033	361.633	2.51874	Up	0.811161	K00211|1|0.0|776|fgr:FGSG_04139|prephenate dehydrogenase (NADP+) [EC:1.3.1.13]	-	GO:0008977//prephenate dehydrogenase activity;GO:0004665//prephenate dehydrogenase (NADP+) activity	GO:0006571//tyrosine biosynthetic process;GO:0055114//oxidation-reduction process	gi|591497736|gb|EXM27206.1|/0/prephenate dehydrogenase (NADP+) [Fusarium oxysporum f. sp. vasinfectum 25433]
CL1587.Contig2_All	4804	67.69	387.703	2.51794	Up	0.811336	K02995|1|4e-111|404|fpu:FPSE_06405|small subunit ribosomal protein S8e	-	-	-	gi|590068578|gb|EXK96102.1|/0/hypothetical protein FOQG_03259 [Fusarium oxysporum f. sp. raphani 54005]
CL1808.Contig2_All	8939	40.7733	233.44	2.51735	Up	0.809361	K15363|1|0.0|1394|fpu:FPSE_02742|fanconi-associated nuclease 1 [EC:3.1.21.- 3.1.4.1]	-	GO:0004518//nuclease activity	GO:0090305//nucleic acid phosphodiester bond hydrolysis;GO:0036297//interstrand cross-link repair	gi|591507070|gb|EXM36333.1|/0/hypothetical protein FOTG_00529 [Fusarium oxysporum f. sp. vasinfectum 25433]
CL1238.Contig2_All	3929	90.7533	519.043	2.51583	Up	0.812079	K08098|1|0.0|1027|fpu:FPSE_04803|phosphatidylinositol glycan, class Z [EC:2.4.1.-]	GO:0016021//integral component of membrane	GO:0016757//transferase activity, transferring glycosyl groups	-	gi|590040187|gb|EXK42045.1|/0/GPI mannosyltransferase 4 [Fusarium oxysporum f. sp. melonis 26406]
Unigene6213_All	2362	30.2233	172.38	2.51186	Up	0.807224	K07300|1|0.0|795|fpu:FPSE_07742|Ca2+:H+ antiporter	GO:0016021//integral component of membrane;GO:0000324//fungal-type vacuole	GO:0015386//potassium:proton antiporter activity;GO:0015369//calcium:proton antiporter activity	GO:0070588//calcium ion transmembrane transport;GO:0071805//potassium ion transmembrane transport	gi|587743466|gb|EXA41182.1|/0/Ca2+:H+ antiporter [Fusarium oxysporum f. sp. pisi HDV247]
CL3346.Contig2_All	1553	26.0667	147.327	2.49874	Up	0.805844	-	-	-	-	gi|342877631|gb|EGU79080.1|/0/hypothetical protein FOXB_10419 [Fusarium oxysporum Fo5176]
Unigene2929_All	1042	17.0433	95.3067	2.48337	Up	0.801381	-	-	-	-	gi|591494851|gb|EXM24392.1|/1.16176e-131/hypothetical protein FOTG_08407 [Fusarium oxysporum f. sp. vasinfectum 25433]
Unigene10630_All	1903	19.9633	110.217	2.46492	Up	0.802404	K11090|1|0.0|687|fpu:FPSE_09200|lupus La protein	GO:0005634//nucleus;GO:0030529//intracellular ribonucleoprotein complex	GO:0003723//RNA binding;GO:0000166//nucleotide binding	GO:0006396//RNA processing	gi|475668670|gb|EMT66457.1|/0/La protein like protein [Fusarium oxysporum f. sp. cubense race 4]
CL1262.Contig1_All	1326	166.88	919.097	2.46141	Up	0.811553	K02991|1|5e-85|315|maw:MAC_05650|small subunit ribosomal protein S6e	GO:0005840//ribosome	GO:0003735//structural constituent of ribosome	GO:0006412//translation	gi|584127203|gb|EWG36622.1|/7.03041e-98/40S ribosomal protein S6-B [Fusarium verticillioides 7600]
Unigene1621_All	1074	129.93	714.537	2.45927	Up	0.811252	K03809|1|7e-112|404|fpu:FPSE_08554|NAD(P)H dehydrogenase (quinone) [EC:1.6.5.2]	-	GO:0016491//oxidoreductase activity;GO:0010181//FMN binding	GO:0055114//oxidation-reduction process;GO:0045892//negative regulation of transcription, DNA-templated	gi|517310454|emb|CCT61895.1|/1.53909e-142/probable 1,4-Benzoquinone reductase [Fusarium fujikuroi IMI 58289]
Unigene6035_All	3797	64.4267	352.39	2.45144	Up	0.809543	K03235|1|0.0|2014|fgr:FGSG_04181|elongation factor 3	-	GO:0003746//translation elongation factor activity;GO:0016887//ATPase activity;GO:0005524//ATP binding	GO:0006414//translational elongation	gi|587662860|gb|EWY85201.1|/0/elongation factor 3 [Fusarium oxysporum FOSC 3-a]
CL2122.Contig4_All	1791	19.0267	103.983	2.45026	Up	0.801606	K10599|1|0.0|873|fpu:FPSE_06504|pre-mRNA-processing factor 19 [EC:2.3.2.27]	-	GO:0004842//ubiquitin-protein transferase activity	GO:0016567//protein ubiquitination	gi|475673784|gb|EMT70895.1|/0/Cell cycle control protein cwf8 [Fusarium oxysporum f. sp. cubense race 4]
Unigene9083_All	1640	30.5767	167.003	2.44937	Up	0.805592	K01183|1|4e-12|73.9|afv:AFLA_006590|chitinase [EC:3.2.1.14];K19851|2|2e-11|71.2|sce:YIR019C|flocculation protein FLO11	GO:0016021//integral component of membrane;GO:0005789//endoplasmic reticulum membrane	-	-	gi|591447325|gb|EXL79769.1|/2.05663e-145/hypothetical protein FOPG_06514 [Fusarium oxysporum f. sp. conglutinans race 2 54008]
Unigene3994_All	2577	21.2767	115.95	2.44616	Up	0.802677	K17679|1|0.0|953|fpu:FPSE_11286|ATP-dependent RNA helicase MSS116, mitochondrial [EC:3.6.4.13]	-	GO:0003676//nucleic acid binding;GO:0005524//ATP binding;GO:0004386//helicase activity	-	gi|587750707|gb|EXA48423.1|/0/hypothetical protein FOVG_05182 [Fusarium oxysporum f. sp. pisi HDV247]
CL2390.Contig1_All	1230	17.83	96.3433	2.43388	Up	0.800331	K00860|1|2e-88|326|maj:MAA_00215|adenylylsulfate kinase [EC:2.7.1.25]	-	-	-	gi|587756228|gb|EXA53944.1|/2.00379e-152/hypothetical protein FOVG_01560 [Fusarium oxysporum f. sp. pisi HDV247]
Unigene10624_All	1908	23.8933	128.993	2.43262	Up	0.803091	K09498|1|0.0|1036|fpu:FPSE_01180|T-complex protein 1 subunit zeta	GO:0005737//cytoplasm	GO:0005524//ATP binding;GO:0051082//unfolded protein binding	GO:0006457//protein folding	gi|342874132|gb|EGU76202.1|/0/hypothetical protein FOXB_13274 [Fusarium oxysporum Fo5176]
Unigene9396_All	1123	39.2567	210.333	2.42167	Up	0.806397	K03940|1|2e-119|429|fgr:FGSG_10276|NADH dehydrogenase (ubiquinone) Fe-S protein 7 [EC:1.6.5.3 1.6.99.3]	-	GO:0046872//metal ion binding;GO:0051539//4 iron, 4 sulfur cluster binding;GO:0048038//quinone binding;GO:0008137//NADH dehydrogenase (ubiquinone) activity	GO:0055114//oxidation-reduction process	gi|475665605|gb|EMT63397.1|/1.07448e-125/NADH-ubiquinone oxidoreductase 19.3 kDa subunit, mitochondrial [Fusarium oxysporum f. sp. cubense race 4]
CL899.Contig2_All	565	21.4833	114.443	2.41334	Up	0.801311	K03237|1|6e-36|150|npa:UCRNP2_436|translation initiation factor 2 subunit 1	GO:0005829//cytosol;GO:0043614//multi-eIF complex;GO:0005634//nucleus	GO:0003743//translation initiation factor activity	GO:0001731//formation of translation preinitiation complex;GO:0031571//mitotic G1 DNA damage checkpoint;GO:1990611//regulation of cytoplasmic translational initiation in response to stress	gi|584136015|gb|EWG45368.1|/1.30372e-38/translation initiation factor 2 subunit 1 [Fusarium verticillioides 7600]
CL3155.Contig2_All	6890	72.5067	384.143	2.40546	Up	0.808541	K02974|1|8e-70|267|fpu:FPSE_08287|small subunit ribosomal protein S24e	-	-	-	gi|591492195|gb|EXM21800.1|/0/hypothetical protein FOTG_10402 [Fusarium oxysporum f. sp. vasinfectum 25433]
Unigene2706_All	1052	159.36	842.58	2.40252	Up	0.809809	K01527|1|4e-77|288|fpu:FPSE_11698|nascent polypeptide-associated complex subunit beta	-	-	GO:0006355//regulation of transcription, DNA-templated	gi|699038047|emb|CEF77073.1|/7.00451e-84/unnamed protein product [Fusarium graminearum]
Unigene7326_All	2254	40.9467	215.697	2.39719	Up	0.805816	K19851|1|2e-20|101|sce:YIR019C|flocculation protein FLO11	-	GO:0016491//oxidoreductase activity	GO:0055114//oxidation-reduction process	gi|342888783|gb|EGU88002.1|/0/hypothetical protein FOXB_01485 [Fusarium oxysporum Fo5176]
Unigene7167_All	1299	24.03	125.873	2.38906	Up	0.801571	K14842|1|5e-147|521|nhe:NECHADRAFT_57314|ribosome biogenesis protein NSA2;K11434|3|2e-146|519|fpu:FPSE_01029|type I protein arginine methyltransferase [EC:2.1.1.319]	GO:0005634//nucleus;GO:0030687//preribosome, large subunit precursor	-	GO:0000463//maturation of LSU-rRNA from tricistronic rRNA transcript (SSU-rRNA, 5.8S rRNA, LSU-rRNA);GO:0000466//maturation of 5.8S rRNA from tricistronic rRNA transcript (SSU-rRNA, 5.8S rRNA, LSU-rRNA)	gi|475664439|gb|EMT62234.1|/1.04141e-146/Ribosome biogenesis protein nsa2 [Fusarium oxysporum f. sp. cubense race 4]
Unigene1695_All	737	28.8967	150.633	2.38207	Up	0.802797	K00018|1|3e-09|62.8|ela:UCREL1_9641|glycerate dehydrogenase [EC:1.1.1.29]	GO:0016021//integral component of membrane	-	-	gi|342872571|gb|EGU74927.1|/6.30461e-55/hypothetical protein FOXB_14568 [Fusarium oxysporum Fo5176]
Unigene10294_All	1708	291.463	1516.11	2.37899	Up	0.809655	K02872|1|2e-108|394|fpu:FPSE_00523|large subunit ribosomal protein L13Ae	GO:0015934//large ribosomal subunit	GO:0003735//structural constituent of ribosome	GO:0006412//translation	gi|475668368|gb|EMT66155.1|/1.90651e-109/60S ribosomal protein L16 [Fusarium oxysporum f. sp. cubense race 4]
CL3567.Contig2_All	1908	35.2533	182.56	2.37254	Up	0.80391	K06688|1|6e-93|342|nhe:NECHADRAFT_98578|ubiquitin-conjugating enzyme E2 C [EC:2.3.2.23]	GO:0005737//cytoplasm	GO:0005524//ATP binding	-	gi|475666748|gb|EMT64538.1|/3.1758e-100/Ubiquitin-conjugating enzyme E2-20 kDa [Fusarium oxysporum f. sp. cubense race 4]
Unigene9370_All	1232	30.6567	158.33	2.36866	Up	0.802804	K03564|1|8e-109|394|fgr:FGSG_10296|peroxiredoxin Q/BCP [EC:1.11.1.15]	-	GO:0016491//oxidoreductase activity;GO:0016209//antioxidant activity	GO:0055114//oxidation-reduction process;GO:0098869//cellular oxidant detoxification	gi|587746819|gb|EXA44535.1|/6.51485e-127/peroxiredoxin Q/BCP [Fusarium oxysporum f. sp. pisi HDV247]
Unigene1808_All	2101	28.02	143.163	2.35313	Up	0.801283	K09497|1|0.0|1053|nhe:NECHADRAFT_58465|T-complex protein 1 subunit epsilon	GO:0005737//cytoplasm	GO:0005524//ATP binding;GO:0051082//unfolded protein binding	GO:0006457//protein folding	gi|477521900|gb|ENH73984.1|/0/T-complex protein 1 subunit epsilon [Fusarium oxysporum f. sp. cubense race 1]
Unigene5932_All	1759	37.9767	193.38	2.34825	Up	0.803497	K01940|1|0.0|712|fgr:FGSG_01962|argininosuccinate synthase [EC:6.3.4.5]	-	GO:0005524//ATP binding;GO:0004055//argininosuccinate synthase activity	GO:0006526//arginine biosynthetic process	gi|590032990|gb|EXK34848.1|/0/argininosuccinate synthase [Fusarium oxysporum f. sp. melonis 26406]
Unigene10632_All	1944	81.7833	407.813	2.31803	Up	0.805606	K01647|1|0.0|935|fgr:FGSG_01422|citrate synthase [EC:2.3.3.1]	GO:0005739//mitochondrion	GO:0004108//citrate (Si)-synthase activity	GO:0006101//citrate metabolic process;GO:0006099//tricarboxylic acid cycle	gi|475666666|gb|EMT64456.1|/0/Citrate synthase, mitochondrial [Fusarium oxysporum f. sp. cubense race 4]
Unigene1725_All	735	34.4233	171.567	2.31731	Up	0.801318	K17777|1|7e-44|177|fpu:FPSE_06134|mitochondrial import inner membrane translocase subunit TIM9	GO:0042719//mitochondrial intermembrane space protein transporter complex;GO:0042721//mitochondrial inner membrane protein insertion complex	GO:0008565//protein transporter activity;GO:0046872//metal ion binding;GO:0051082//unfolded protein binding	GO:0045039//protein import into mitochondrial inner membrane	gi|475673048|gb|EMT70171.1|/1.88598e-43/Mitochondrial import inner membrane translocase subunit TIM9 [Fusarium oxysporum f. sp. cubense race 4]
Unigene1861_All	1452	32.8033	163.007	2.31302	Up	0.800191	K01784|1|0.0|723|fgr:FGSG_05689|UDP-glucose 4-epimerase [EC:5.1.3.2]	-	GO:0050662//coenzyme binding;GO:0003978//UDP-glucose 4-epimerase activity	GO:0006012//galactose metabolic process	gi|587687886|gb|EWZ34491.1|/0/UDP-glucose 4-epimerase [Fusarium oxysporum Fo47]
Unigene10555_All	796	108.527	537.503	2.30822	Up	0.805445	K00417|1|2e-60|233|fpu:FPSE_12382|ubiquinol-cytochrome c reductase subunit 7	GO:0005750//mitochondrial respiratory chain complex III	GO:0008121//ubiquinol-cytochrome-c reductase activity	GO:1902600//hydrogen ion transmembrane transport;GO:0006122//mitochondrial electron transport, ubiquinol to cytochrome c	gi|475665515|gb|EMT63307.1|/1.02084e-64/Cytochrome b-c1 complex subunit 7 [Fusarium oxysporum f. sp. cubense race 4]
CL1512.Contig2_All	951	40.47	200.287	2.30714	Up	0.801627	K03959|1|2e-50|200|fpu:FPSE_06155|NADH dehydrogenase (ubiquinone) 1 beta subcomplex subunit 3	GO:0005747//mitochondrial respiratory chain complex I	-	GO:0022900//electron transport chain	gi|342873537|gb|EGU75701.1|/8.36985e-54/hypothetical protein FOXB_13720 [Fusarium oxysporum Fo5176]
Unigene646_All	587	172.753	848.57	2.29632	Up	0.805683	K00419|1|2e-30|132|fpu:FPSE_01818|ubiquinol-cytochrome c reductase subunit 9	GO:0005750//mitochondrial respiratory chain complex III	-	GO:0006122//mitochondrial electron transport, ubiquinol to cytochrome c	gi|927760575|gb|KPA43620.1|/4.89525e-47/ca2+-transporting atpase [Fusarium langsethiae]
Unigene6104_All	818	57.9533	284.01	2.29298	Up	0.802502	K03952|1|4e-98|358|fpu:FPSE_03320|NADH dehydrogenase (ubiquinone) 1 alpha subcomplex subunit 8	GO:0005743//mitochondrial inner membrane;GO:0070469//respiratory chain	-	GO:0055114//oxidation-reduction process	gi|751355732|gb|KIL93454.1|/3.49176e-108/hypothetical protein FAVG1_03435 [Fusarium avenaceum]
Unigene9565_All	2009	63.31	308.807	2.2862	Up	0.802909	K10956|1|0.0|922|fpu:FPSE_07083|protein transport protein SEC61 subunit alpha	GO:0016021//integral component of membrane;GO:0005783//endoplasmic reticulum;GO:0005794//Golgi apparatus	-	GO:0015031//protein transport	gi|517320427|emb|CCT71854.1|/0/probable endoplasmic reticulum insertion protein SEC61 [Fusarium fujikuroi IMI 58289]
CL1587.Contig1_All	4716	61.6	300.45	2.28612	Up	0.802797	K02995|1|1e-105|361|fpu:FPSE_06405|small subunit ribosomal protein S8e	-	-	-	gi|590068578|gb|EXK96102.1|/0/hypothetical protein FOQG_03259 [Fusarium oxysporum f. sp. raphani 54005]
Unigene7991_All	887	1563.92	7595.19	2.27992	Up	0.805662	K02928|1|3e-07|56.2|aor:AOR_1_1366184|large subunit ribosomal protein L41e	-	-	-	gi|699035131|emb|CEF85984.1|/6.18059e-16/unnamed protein product [Fusarium graminearum]
Unigene9375_All	1050	47.89	229.473	2.26053	Up	0.800422	K03943|1|1e-137|489|fgr:FGSG_10231|NADH dehydrogenase (ubiquinone) flavoprotein 2 [EC:1.6.5.3 1.6.99.3]	-	GO:0051537//2 iron, 2 sulfur cluster binding;GO:0046872//metal ion binding;GO:0016491//oxidoreductase activity	GO:0055114//oxidation-reduction process	gi|475665556|gb|EMT63348.1|/1.29065e-146/NADH-ubiquinone oxidoreductase 24 kDa subunit, mitochondrial [Fusarium oxysporum f. sp. cubense race 4]
Unigene6177_All	1681	55.29	264.73	2.25943	Up	0.801136	K03942|1|0.0|989|fgr:FGSG_09250|NADH dehydrogenase (ubiquinone) flavoprotein 1 [EC:1.6.5.3 1.6.99.3]	-	GO:0051287//NAD binding;GO:0051539//4 iron, 4 sulfur cluster binding;GO:0008137//NADH dehydrogenase (ubiquinone) activity;GO:0010181//FMN binding	GO:0055114//oxidation-reduction process	gi|531989816|emb|CCT64601.1|/0/probable NADH2 dehydrogenase (ubiquinone) flavoprotein 1 precursor [Fusarium fujikuroi IMI 58289]
Unigene4559_All	4999	94.0433	446.313	2.24666	Up	0.802698	K14753|1|0.0|650|fpu:FPSE_10211|guanine nucleotide-binding protein subunit beta-2-like 1 protein	GO:0016021//integral component of membrane;GO:0022627//cytosolic small ribosomal subunit	GO:0005080//protein kinase C binding;GO:0004871//signal transducer activity;GO:0016740//transferase activity;GO:0043022//ribosome binding;GO:0005092//GDP-dissociation inhibitor activity	GO:0007186//G-protein coupled receptor signaling pathway;GO:0017148//negative regulation of translation;GO:0034613//cellular protein localization;GO:0031139//positive regulation of conjugation with cellular fusion;GO:0031954//positive regulation of protein autophosphorylation;GO:0001403//invasive growth in response to glucose limitation;GO:0050790//regulation of catalytic activity;GO:0010255//glu…	gi|342878961|gb|EGU80238.1|/0/hypothetical protein FOXB_09165 [Fusarium oxysporum Fo5176]
Unigene9490_All	615	83.14	393.06	2.24113	Up	0.801998	-	GO:0016021//integral component of membrane	-	-	gi|587666327|gb|EWY88668.1|/8.86522e-45/hypothetical protein FOYG_09767 [Fusarium oxysporum FOSC 3-a]
Unigene10605_All	702	51.3867	242.107	2.23618	Up	0.800085	K01867|1|6e-27|121|ttt:THITE_2155551|tryptophanyl-tRNA synthetase [EC:6.1.1.2]	-	-	-	gi|591492621|gb|EXM22217.1|/2.87841e-107/hypothetical protein FOTG_10169 [Fusarium oxysporum f. sp. vasinfectum 25433]
Unigene1473_All	2285	592.32	130.413	-2.18329	Down	0.800744	K19851|1|3e-14|81.3|sce:YIR019C|flocculation protein FLO11	-	-	GO:0005975//carbohydrate metabolic process	gi|342879810|gb|EGU81045.1|/0/hypothetical protein FOXB_08454 [Fusarium oxysporum Fo5176]
Unigene291_All	2035	873.62	185.987	-2.23181	Down	0.803238	K01803|1|1e-129|464|fgr:FGSG_06702|triosephosphate isomerase (TIM) [EC:5.3.1.1]	-	GO:0004807//triose-phosphate isomerase activity	GO:0006098//pentose-phosphate shunt;GO:0006094//gluconeogenesis;GO:0006096//glycolytic process	gi|587675606|gb|EWY97934.1|/3.90496e-136/triosephosphate isomerase [Fusarium oxysporum FOSC 3-a]
CL844.Contig7_All	1151	1971.84	418.4	-2.23659	Down	0.804051	K14297|1|1e-33|144|tbl:TBLA_0B06810|nuclear pore complex protein Nup98-Nup96	-	-	-	gi|584134962|gb|EWG44325.1|/4.06547e-128/hypothetical protein FVEG_05420 [Fusarium verticillioides 7600]
Unigene8422_All	1644	256.97	54.0033	-2.25048	Down	0.800695	K15275|1|0.0|755|fpu:FPSE_04741|solute carrier family 35 (UDP-galactose transporter), member B1	GO:0016021//integral component of membrane	-	GO:0055085//transmembrane transport	gi|591507195|gb|EXM36458.1|/0/hypothetical protein FOTG_00615 [Fusarium oxysporum f. sp. vasinfectum 25433]
Unigene7358_All	2692	292.463	60.6433	-2.26983	Down	0.801858	K01216|1|1e-28|129|pic:PICST_25832|licheninase [EC:3.2.1.73];K11294|2|6e-10|67.4|mgl:MGL_2993|nucleolin	GO:0005618//cell wall	GO:0004553//hydrolase activity, hydrolyzing O-glycosyl compounds	GO:0005975//carbohydrate metabolic process;GO:0071555//cell wall organization	gi|587669039|gb|EWY91380.1|/0/murein transglycosylase [Fusarium oxysporum FOSC 3-a]
Unigene6020_All	3660	194.76	39.52	-2.30104	Down	0.800996	K11648|1|5e-15|84.7|cgi:CGB_A8280C|SWI/SNF-related matrix-associated actin-dependent regulator of chromatin subfamily B member 1;K15158|2|2e-13|79.3|erc:Ecym_2644|mediator of RNA polymerase II transcription subunit 15, fungi type;K20044|3|4e-13|78.6|cot:CORT_0E02590|phosphatidylinositol-binding clathrin assembly protein;K11771|4|6e-13|77.8|bsc:COCSADRAFT_277515|SWI/SNF chromatin-remodeling comple…	-	-	-	gi|591486506|gb|EXM16329.1|/0/hypothetical protein FOTG_15339 [Fusarium oxysporum f. sp. vasinfectum 25433]
Unigene6969_All	2032	169.143	33.83	-2.32187	Down	0.801241	K06126|1|1e-54|215|ela:UCREL1_5432|ubiquinone biosynthesis monooxygenase Coq6 [EC:1.14.13.-]	-	-	-	gi|475663741|gb|EMT61536.1|/0/Sphingolipid long chain base-responsive protein PIL1 [Fusarium oxysporum f. sp. cubense race 4]
Unigene2879_All	2361	278.443	54.68	-2.3483	Down	0.805452	K01876|1|0.0|1084|nhe:NECHADRAFT_91963|aspartyl-tRNA synthetase [EC:6.1.1.12]	GO:0005737//cytoplasm	GO:0005524//ATP binding;GO:0004815//aspartate-tRNA ligase activity	GO:0006422//aspartyl-tRNA aminoacylation	gi|587665946|gb|EWY88287.1|/0/aspartyl-tRNA synthetase [Fusarium oxysporum FOSC 3-a]
Unigene2750_All	1352	407.287	79.3067	-2.36053	Down	0.807252	-	GO:0016021//integral component of membrane	-	-	gi|475663617|gb|EMT61412.1|/1.82816e-125/Altered inheritance rate of mitochondria protein 38 like protein [Fusarium oxysporum f. sp. cubense race 4]
Unigene6272_All	1292	243.72	47.1933	-2.36857	Down	0.805641	K20522|1|5e-131|468|fpu:FPSE_11062|LAS seventeen-binding protein 1/2	-	-	-	gi|342875291|gb|EGU77089.1|/1.48505e-153/hypothetical protein FOXB_12387 [Fusarium oxysporum Fo5176]
Unigene3516_All	2090	397.463	76.29	-2.38126	Down	0.807819	K07059|1|2e-36|155|nhe:NECHADRAFT_73691|uncharacterized protein	GO:0005829//cytosol	GO:0008270//zinc ion binding	GO:0071243//cellular response to arsenic-containing substance	gi|902730659|gb|KNB02228.1|/2.10192e-84/hypothetical protein FOXG_05203 [Fusarium oxysporum f. sp. lycopersici 4287]
Unigene1844_All	1340	139.867	26.6733	-2.39058	Down	0.802425	K16833|1|2e-126|452|fpu:FPSE_07115|protein phosphatase inhibitor 2	-	GO:0004864//protein phosphatase inhibitor activity	GO:0043666//regulation of phosphoprotein phosphatase activity;GO:0009966//regulation of signal transduction;GO:0043086//negative regulation of catalytic activity	gi|477518169|gb|ENH70394.1|/1.16168e-148/Protein GLC8 [Fusarium oxysporum f. sp. cubense race 1]
Unigene7373_All	1379	160.25	30.41	-2.39771	Down	0.803777	K14709|1|2e-11|71.2|uma:UMAG_03110|solute carrier family 39 (zinc transporter), member 1/2/3	-	-	-	gi|591486622|gb|EXM16440.1|/6.40932e-134/hypothetical protein FOTG_15248 [Fusarium oxysporum f. sp. vasinfectum 25433]
Unigene1392_All	2834	225.103	42.2433	-2.41379	Down	0.806362	K08286|1|2e-52|208|ago:AGOS_ADR300C|protein-serine/threonine kinase [EC:2.7.11.-];K02216|5|2e-30|135|ang:ANI_1_2436074|serine/threonine-protein kinase Chk1 [EC:2.7.11.1]	-	GO:0004672//protein kinase activity;GO:0005524//ATP binding	GO:0006468//protein phosphorylation	gi|587711588|gb|EWZ82925.1|/0/RAN protein kinase [Fusarium oxysporum f. sp. lycopersici MN25]
Unigene2853_All	1641	137.767	25.77	-2.41846	Down	0.80328	K03686|1|1e-10|68.9|maw:MAC_01367|molecular chaperone DnaJ	GO:0016021//integral component of membrane	-	-	gi|829156676|gb|KLP22728.1|/0/Uncharacterized protein LW94_13589 [Fusarium fujikuroi]
Unigene5063_All	1774	138.453	25.6733	-2.43106	Down	0.803658	-	-	-	-	gi|591502335|gb|EXM31704.1|/0/hypothetical protein FOTG_03434 [Fusarium oxysporum f. sp. vasinfectum 25433]
Unigene3630_All	1398	90.6833	16.6267	-2.44734	Down	0.800099	-	-	-	-	-
CL425.Contig3_All	3515	128.467	23.2533	-2.46588	Down	0.80403	K17095|1|2e-06|55.8|vda:VDAG_03381|annexin A7/11	GO:0016021//integral component of membrane	-	-	gi|591507022|gb|EXM36285.1|/5.67371e-104/hypothetical protein FOTG_00494 [Fusarium oxysporum f. sp. vasinfectum 25433]
CL754.Contig4_All	4169	246.647	44.0967	-2.4837	Down	0.808716	K17801|1|2e-139|498|fgr:FGSG_08885|mitochondrial protein MBA1	GO:0016021//integral component of membrane	GO:0005215//transporter activity	GO:0055085//transmembrane transport	gi|587666891|gb|EWY89232.1|/0/hypothetical protein FOYG_10150 [Fusarium oxysporum FOSC 3-a]
CL162.Contig7_All	5795	117.08	20.8667	-2.48822	Down	0.803693	K10256|1|0.0|741|fpu:FPSE_11043|omega-6 fatty acid desaturase / acyl-lipid omega-6 desaturase (Delta-12 desaturase) [EC:1.14.19.6 1.14.19.22]	GO:0016021//integral component of membrane	-	-	gi|587700865|gb|EWZ47470.1|/0/hypothetical protein FOZG_03384 [Fusarium oxysporum Fo47]
Unigene4574_All	6124	560.42	99.2733	-2.49703	Down	0.811799	K18338|1|0.0|668|fgr:FGSG_10131|L-rhamnono-1,4-lactonase [EC:3.1.1.65]	-	-	-	gi|342887508|gb|EGU86990.1|/0/hypothetical protein FOXB_02384 [Fusarium oxysporum Fo5176]
CL3609.Contig2_All	982	82.7167	14.5233	-2.50981	Down	0.800099	-	GO:0016021//integral component of membrane	-	-	gi|477515378|gb|ENH67734.1|/6.46339e-113/hypothetical protein FOC1_g10011017 [Fusarium oxysporum f. sp. cubense race 1]
CL765.Contig4_All	8068	102.893	18.0167	-2.51375	Down	0.802853	K20285|1|4e-33|145|lbc:LACBIDRAFT_326784|Rab9 effector protein with kelch motifs	-	-	-	gi|587754222|gb|EXA51938.1|/0/hypothetical protein FOVG_00440 [Fusarium oxysporum f. sp. pisi HDV247]
CL844.Contig5_All	1638	181.427	31.4367	-2.52887	Down	0.8081	K14297|1|1e-41|171|tbl:TBLA_0B06810|nuclear pore complex protein Nup98-Nup96	-	-	-	gi|761520384|gb|AJP40865.1|/7.58608e-124/Ddr48p [Saccharomyces cerevisiae YJM1078]
CL927.Contig1_All	4852	95.48	16.5267	-2.5304	Down	0.80253	K01939|1|0.0|654|fpu:FPSE_07306|adenylosuccinate synthase [EC:6.3.4.4]	-	GO:0016491//oxidoreductase activity	GO:0055114//oxidation-reduction process	gi|342885561|gb|EGU85553.1|/0/hypothetical protein FOXB_03933 [Fusarium oxysporum Fo5176]
CL3688.Contig2_All	7049	111.793	19.24	-2.53865	Down	0.804331	K16075|1|7e-13|78.6|ssl:SS1G_05288|magnesium transporter;K02875|2|3e-10|70.1|bze:COCCADRAFT_41315|large subunit ribosomal protein L14e;K19849|5|6e-09|65.5|erc:Ecym_7349|signaling mucin MSB2	-	GO:0019901//protein kinase binding	GO:0000079//regulation of cyclin-dependent protein serine/threonine kinase activity	gi|591505504|gb|EXM34807.1|/0/hypothetical protein FOTG_01491 [Fusarium oxysporum f. sp. vasinfectum 25433]
CL499.Contig8_All	5003	95.8	16.4833	-2.53902	Down	0.802741	K00029|1|0.0|613|fpu:FPSE_03192|malate dehydrogenase (oxaloacetate-decarboxylating)(NADP+) [EC:1.1.1.40]	-	GO:0046872//metal ion binding;GO:0004471//malate dehydrogenase (decarboxylating) (NAD+) activity;GO:0051287//NAD binding	GO:0006108//malate metabolic process;GO:0055114//oxidation-reduction process	gi|587752879|gb|EXA50595.1|/0/malate dehydrogenase (oxaloacetate-decarboxylating)(NADP+) [Fusarium oxysporum f. sp. pisi HDV247]
CL557.Contig6_All	8988	164.623	28.2667	-2.542	Down	0.807504	K01900|1|0.0|838|fpu:FPSE_09820|succinyl-CoA synthetase beta subunit [EC:6.2.1.4 6.2.1.5]	-	GO:0046872//metal ion binding;GO:0005524//ATP binding;GO:0016874//ligase activity	GO:0008152//metabolic process	gi|590065656|gb|EXK93180.1|/0/succinyl-CoA ligase [GDP-forming] subunit beta, mitochondrial [Fusarium oxysporum f. sp. raphani 54005]
Unigene6200_All	2719	188.243	31.92	-2.56007	Down	0.809087	K13336|1|9e-33|143|afv:AFLA_048740|peroxin-3;K01939|2|8e-26|120|bor:COCMIDRAFT_105365|adenylosuccinate synthase [EC:6.3.4.4]	GO:0016021//integral component of membrane	-	GO:0055085//transmembrane transport	gi|475665434|gb|EMT63226.1|/0/Vitamin H transporter 1 [Fusarium oxysporum f. sp. cubense race 4]
Unigene9005_All	7888	99.4733	16.7533	-2.56986	Down	0.804037	K00140|1|0.0|1072|fgr:FGSG_00490|malonate-semialdehyde dehydrogenase (acetylating) / methylmalonate-semialdehyde dehydrogenase [EC:1.2.1.18 1.2.1.27]	-	GO:0071949//FAD binding;GO:0004497//monooxygenase activity	GO:0055114//oxidation-reduction process	gi|591498140|gb|EXM27595.1|/0/hypothetical protein FOTG_06024 [Fusarium oxysporum f. sp. vasinfectum 25433]
CL547.Contig2_All	4607	146.817	24.1133	-2.60611	Down	0.809137	K19851|1|8e-29|130|sce:YIR019C|flocculation protein FLO11	GO:0016021//integral component of membrane	-	-	gi|591504439|gb|EXM33762.1|/0/hypothetical protein FOTG_02326 [Fusarium oxysporum f. sp. vasinfectum 25433]
CL2020.Contig3_All	1029	170.943	28.03	-2.60847	Down	0.810285	K00452|1|2e-99|363|fgr:FGSG_07058|3-hydroxyanthranilate 3,4-dioxygenase [EC:1.13.11.6]	GO:0005737//cytoplasm	GO:0000334//3-hydroxyanthranilate 3,4-dioxygenase activity;GO:0008198//ferrous iron binding	GO:0019805//quinolinate biosynthetic process;GO:0055114//oxidation-reduction process;GO:0034354//'de novo' NAD biosynthetic process from tryptophan;GO:0043420//anthranilate metabolic process;GO:0006569//tryptophan catabolic process	gi|587676571|gb|EWY98899.1|/1.83804e-105/3-hydroxyanthranilate 3,4-dioxygenase [Fusarium oxysporum FOSC 3-a]
CL590.Contig1_All	1727	131.317	21.36	-2.62007	Down	0.80852	K05747|1|9e-06|52.8|bfu:BC1G_15063|Wiskott-Aldrich syndrome protein	-	-	-	gi|587750611|gb|EXA48327.1|/0/hypothetical protein FOVG_05118 [Fusarium oxysporum f. sp. pisi HDV247]
Unigene7880_All	2534	109.237	17.6067	-2.63326	Down	0.807126	K12846|1|3e-11|71.6|cci:CC1G_03880|U4/U6.U5 tri-snRNP-associated protein 3;K12879|3|4e-11|71.2|pgr:PGTG_16917|THO complex subunit 2;K12735|5|9e-11|70.1|ssl:SS1G_00956|peptidyl-prolyl cis-trans isomerase-like 4 [EC:5.2.1.8]	-	GO:0003676//nucleic acid binding;GO:0000166//nucleotide binding	-	gi|517317588|emb|CCT68783.1|/1.30365e-99/related to mRNA splicing factor [Fusarium fujikuroi IMI 58289]
CL3688.Contig1_All	1975	91.9767	14.75	-2.64055	Down	0.805529	-	-	GO:0019901//protein kinase binding	GO:0000079//regulation of cyclin-dependent protein serine/threonine kinase activity	gi|591505504|gb|EXM34807.1|/1.31673e-64/hypothetical protein FOTG_01491 [Fusarium oxysporum f. sp. vasinfectum 25433]
CL2020.Contig2_All	962	165.71	26.1033	-2.66635	Down	0.81128	K00452|1|1e-99|363|fgr:FGSG_07058|3-hydroxyanthranilate 3,4-dioxygenase [EC:1.13.11.6]	GO:0005737//cytoplasm	GO:0000334//3-hydroxyanthranilate 3,4-dioxygenase activity;GO:0008198//ferrous iron binding	GO:0019805//quinolinate biosynthetic process;GO:0055114//oxidation-reduction process;GO:0034354//'de novo' NAD biosynthetic process from tryptophan;GO:0043420//anthranilate metabolic process;GO:0006569//tryptophan catabolic process	gi|587676571|gb|EWY98899.1|/1.64269e-105/3-hydroxyanthranilate 3,4-dioxygenase [Fusarium oxysporum FOSC 3-a]
Unigene1705_All	775	381.08	59.95	-2.66826	Down	0.815343	-	-	-	-	gi|587667902|gb|EWY90243.1|/1.1674e-78/hypothetical protein FOYG_07828 [Fusarium oxysporum FOSC 3-a]
Unigene3953_All	1892	113.557	17.4833	-2.69936	Down	0.808828	K00606|1|2e-37|158|wic:J056_003735|3-methyl-2-oxobutanoate hydroxymethyltransferase [EC:2.1.2.11];K15015|2|2e-11|72.0|dsq:DICSQDRAFT_158402|solute carrier family 32 (vesicular inhibitory amino acid transporter)	GO:0016021//integral component of membrane	-	-	gi|587661200|gb|EWY83554.1|/0/hypothetical protein FOYG_13361 [Fusarium oxysporum FOSC 3-a]
CL754.Contig1_All	3727	148.087	22.6167	-2.71098	Down	0.81128	K17801|1|2e-139|498|fgr:FGSG_08885|mitochondrial protein MBA1	-	-	-	gi|477518870|gb|ENH71070.1|/0/hypothetical protein FOC1_g10008443 [Fusarium oxysporum f. sp. cubense race 1]
Unigene8980_All	3455	149.983	22.8433	-2.71496	Down	0.81135	K01501|1|0.0|691|nhe:NECHADRAFT_30373|nitrilase [EC:3.5.5.1]	-	GO:0016810//hydrolase activity, acting on carbon-nitrogen (but not peptide) bonds	GO:0006807//nitrogen compound metabolic process	gi|587658198|gb|EWY80589.1|/0/nitrilase [Fusarium oxysporum FOSC 3-a]
CL903.Contig2_All	3936	72.36	10.9933	-2.71856	Down	0.803595	K11204|1|5e-06|55.1|bcom:BAUCODRAFT_64949|glutamate--cysteine ligase catalytic subunit [EC:6.3.2.2];K09184|2|8e-06|54.3|mtm:MYCTH_113457|GATA-binding protein, other eukaryote	-	-	-	gi|590056868|gb|EXK84392.1|/8.34596e-118/hypothetical protein FOQG_11432 [Fusarium oxysporum f. sp. raphani 54005]
CL2426.Contig3_All	726	5793.54	874.98	-2.72712	Down	0.818825	-	-	-	-	gi|902748500|gb|KNB20067.1|/1.09115e-27/hypothetical protein FOXG_22742 [Fusarium oxysporum f. sp. lycopersici 4287]
Unigene10610_All	1763	121.053	18.2567	-2.72915	Down	0.809949	K01265|1|0.0|819|fpu:FPSE_01696|methionyl aminopeptidase [EC:3.4.11.18]	GO:0005737//cytoplasm	GO:0046872//metal ion binding;GO:0070006//metalloaminopeptidase activity	GO:0070084//protein initiator methionine removal;GO:0006508//proteolysis	gi|591494970|gb|EXM24511.1|/0/methionyl aminopeptidase [Fusarium oxysporum f. sp. vasinfectum 25433]
CL710.Contig2_All	7382	116.787	17.36	-2.75004	Down	0.810068	K01613|1|0.0|2016|fpu:FPSE_03905|phosphatidylserine decarboxylase [EC:4.1.1.65]	GO:0000139//Golgi membrane;GO:0005795//Golgi stack;GO:0010008//endosome membrane	GO:0004609//phosphatidylserine decarboxylase activity;GO:0005509//calcium ion binding	GO:0006646//phosphatidylethanolamine biosynthetic process;GO:0016540//protein autoprocessing	gi|477509316|gb|ENH62608.1|/0/C2 domain-containing protein C31G5.15 [Fusarium oxysporum f. sp. cubense race 1]
Unigene5786_All	2541	755.847	112.233	-2.75159	Down	0.818286	K01810|1|0.0|1085|fpu:FPSE_05814|glucose-6-phosphate isomerase [EC:5.3.1.9]	-	GO:0004347//glucose-6-phosphate isomerase activity	GO:0006094//gluconeogenesis;GO:0006096//glycolytic process	gi|475670646|gb|EMT67999.1|/0/Glucose-6-phosphate isomerase [Fusarium oxysporum f. sp. cubense race 4]
Unigene10707_All	2109	75.1667	11.0733	-2.763	Down	0.804912	K12486|1|4e-09|64.3|bcom:BAUCODRAFT_63045|stromal membrane-associated protein;K18721|2|1e-08|62.4|dsq:DICSQDRAFT_103796|nucleoporin NUP1;K11665|3|2e-08|61.6|mbe:MBM_08777|DNA helicase INO80 [EC:3.6.4.12];K14005|4|4e-08|60.8|pbl:PAAG_06249|protein transport protein SEC31;K05747|5|7e-08|60.1|mtm:MYCTH_2298055|Wiskott-Aldrich syndrome protein	-	-	-	gi|342876997|gb|EGU78528.1|/0/hypothetical protein FOXB_10958 [Fusarium oxysporum Fo5176]
CL1709.Contig1_All	4230	95.3033	14.01	-2.76607	Down	0.80838	K19806|1|0.0|1756|fpu:FPSE_04887|tyrosine-protein phosphatase 2/3 [EC:3.1.3.48]	-	GO:0004725//protein tyrosine phosphatase activity	GO:0035335//peptidyl-tyrosine dephosphorylation	gi|591499633|gb|EXM29057.1|/0/hypothetical protein FOTG_05294 [Fusarium oxysporum f. sp. vasinfectum 25433]
Unigene9381_All	1152	59.8233	8.79	-2.76677	Down	0.801304	K01598|1|3e-109|395|fpu:FPSE_10808|phosphopantothenoylcysteine decarboxylase [EC:4.1.1.36]	-	GO:0003824//catalytic activity	-	gi|591490082|gb|EXM19751.1|/1.18013e-135/phosphopantothenoylcysteine decarboxylase [Fusarium oxysporum f. sp. vasinfectum 25433]
CL490.Contig2_All	1383	167.883	24.5967	-2.77092	Down	0.813326	-	-	GO:0016846//carbon-sulfur lyase activity	GO:0008152//metabolic process	gi|591507827|gb|EXM37090.1|/2.28142e-139/hypothetical protein FOTG_00936 [Fusarium oxysporum f. sp. vasinfectum 25433]
Unigene4004_All	2324	244.183	35.72	-2.77316	Down	0.815624	K09240|1|7e-12|73.6|cdu:CD36_07720|transcriptional regulatory protein CAT8	GO:0005634//nucleus	GO:0000981//RNA polymerase II transcription factor activity, sequence-specific DNA binding;GO:0008270//zinc ion binding	GO:0006357//regulation of transcription from RNA polymerase II promoter	gi|587666377|gb|EWY88718.1|/0/hypothetical protein FOYG_09794 [Fusarium oxysporum FOSC 3-a]
CL1140.Contig2_All	3607	78.99	11.5067	-2.7792	Down	0.806103	K18184|1|6e-83|310|fgr:FGSG_06064|cytochrome c oxidase assembly protein subunit 20	-	-	-	gi|342876385|gb|EGU78007.1|/1.55899e-173/hypothetical protein FOXB_11484 [Fusarium oxysporum Fo5176]
CL499.Contig12_All	3689	68.0333	9.89	-2.7822	Down	0.803798	K00029|1|0.0|1087|fpu:FPSE_03192|malate dehydrogenase (oxaloacetate-decarboxylating)(NADP+) [EC:1.1.1.40]	-	GO:0046872//metal ion binding;GO:0004471//malate dehydrogenase (decarboxylating) (NAD+) activity;GO:0051287//NAD binding	GO:0006108//malate metabolic process;GO:0055114//oxidation-reduction process	gi|587752879|gb|EXA50595.1|/0/malate dehydrogenase (oxaloacetate-decarboxylating)(NADP+) [Fusarium oxysporum f. sp. pisi HDV247]
Unigene9084_All	3555	264.08	38.1867	-2.78983	Down	0.816429	K02646|1|2e-18|95.9|tbl:TBLA_0B07070|regulatory protein PHO2	-	-	-	gi|477518207|gb|ENH70432.1|/0/Homeobox protein HOY1 [Fusarium oxysporum f. sp. cubense race 1]
Unigene2692_All	1106	1105.45	158.333	-2.8036	Down	0.819771	-	GO:0016021//integral component of membrane	GO:0030234//enzyme regulator activity	GO:0050790//regulation of catalytic activity	gi|591470243|gb|EXM01547.1|/1.03109e-64/hypothetical protein FOIG_07126 [Fusarium oxysporum f. sp. cubense tropical race 4 54006]
Unigene5652_All	5946	183.997	26.3333	-2.80472	Down	0.814755	K00009|1|0.0|712|nhe:NECHADRAFT_101746|mannitol-1-phosphate 5-dehydrogenase [EC:1.1.1.17]	-	-	-	gi|591504946|gb|EXM34269.1|/0/hypothetical protein FOTG_02674 [Fusarium oxysporum f. sp. vasinfectum 25433]
Unigene8459_All	890	191.687	27.32	-2.81072	Down	0.815722	-	-	-	-	gi|591453377|gb|EXL85656.1|/8.09901e-141/hypothetical protein FOPG_02465 [Fusarium oxysporum f. sp. conglutinans race 2 54008]
Unigene9166_All	1592	92.2033	13.0833	-2.81709	Down	0.809676	-	-	-	-	gi|477507691|gb|ENH60985.1|/3.86453e-133/hypothetical protein FOC1_g10015791 [Fusarium oxysporum f. sp. cubense race 1]
Unigene10645_All	3047	452.88	63.17	-2.84182	Down	0.819862	K19851|1|7e-07|57.4|sce:YIR019C|flocculation protein FLO11	-	-	-	gi|477507802|gb|ENH61096.1|/1.25326e-168/hypothetical protein FOC1_g10015902 [Fusarium oxysporum f. sp. cubense race 1]
Unigene3967_All	1590	141.823	19.7567	-2.84368	Down	0.81418	K00545|1|1e-27|125|pbl:PAAG_11954|catechol O-methyltransferase [EC:2.1.1.6];K00010|2|1e-13|79.0|npa:UCRNP2_8166|myo-inositol 2-dehydrogenase / D-chiro-inositol 1-dehydrogenase [EC:1.1.1.18 1.1.1.369]	-	GO:0016491//oxidoreductase activity	GO:0055114//oxidation-reduction process	gi|587746186|gb|EXA43902.1|/0/oxidoreductase [Fusarium oxysporum f. sp. pisi HDV247]
Unigene3497_All	3010	191.243	26.6367	-2.84392	Down	0.816345	K05747|1|4e-09|64.7|tre:TRIREDRAFT_108642|Wiskott-Aldrich syndrome protein;K19475|3|4e-06|55.1|kla:KLLA0B06039g|WAS/WASL-interacting protein;K19849|4|6e-06|54.3|erc:Ecym_7349|signaling mucin MSB2	-	-	-	gi|591500221|gb|EXM29630.1|/0/hypothetical protein FOTG_04789 [Fusarium oxysporum f. sp. vasinfectum 25433]
Unigene2709_All	3673	153.06	21.2933	-2.84562	Down	0.814888	-	GO:0005783//endoplasmic reticulum	GO:0016671//oxidoreductase activity, acting on a sulfur group of donors, disulfide as acceptor;GO:0003756//protein disulfide isomerase activity	GO:0055114//oxidation-reduction process	gi|587748823|gb|EXA46539.1|/0/hypothetical protein FOVG_03900 [Fusarium oxysporum f. sp. pisi HDV247]
CL1215.Contig2_All	3846	56.55	7.81	-2.85613	Down	0.802698	-	GO:0005768//endosome;GO:0016021//integral component of membrane	-	GO:0043328//protein targeting to vacuole involved in ubiquitin-dependent protein catabolic process via the multivesicular body sorting pathway	gi|477512695|gb|ENH65224.1|/0/Protein ssh-4 [Fusarium oxysporum f. sp. cubense race 1]
CL2886.Contig3_All	3307	92.3967	12.6833	-2.86491	Down	0.810419	K05747|1|8e-07|57.4|wic:J056_004785|Wiskott-Aldrich syndrome protein;K11422|3|8e-07|57.4|mrr:Moror_10709|histone-lysine N-methyltransferase SETD1 [EC:2.1.1.43];K19475|5|7e-06|54.3|dsq:DICSQDRAFT_155314|WAS/WASL-interacting protein	-	-	-	gi|342876936|gb|EGU78487.1|/0/hypothetical protein FOXB_11008 [Fusarium oxysporum Fo5176]
Unigene6790_All	3319	114.997	15.6933	-2.87337	Down	0.812821	-	-	-	-	gi|342886897|gb|EGU86594.1|/0/hypothetical protein FOXB_02923 [Fusarium oxysporum Fo5176]
Unigene529_All	748	53.6067	7.22333	-2.89168	Down	0.802054	-	GO:0016021//integral component of membrane	-	-	gi|342877053|gb|EGU78565.1|/1.44039e-46/hypothetical protein FOXB_10885 [Fusarium oxysporum Fo5176]
Unigene10416_All	1258	240.653	32.3333	-2.89586	Down	0.818405	K18798|1|5e-10|66.2|scm:SCHCODRAFT_255144|peroxisome-assembly ATPase [EC:3.6.4.7]	-	-	-	gi|475668892|gb|EMT66678.1|/1.32905e-58/SDO1-like protein C21C3.19 [Fusarium oxysporum f. sp. cubense race 4]
Unigene9521_All	1553	287.107	38.3767	-2.90329	Down	0.819182	K19851|1|5e-06|53.5|sce:YIR019C|flocculation protein FLO11	GO:0016021//integral component of membrane	-	-	gi|342874656|gb|EGU76635.1|/0/hypothetical protein FOXB_12848 [Fusarium oxysporum Fo5176]
Unigene10581_All	1467	131.63	17.42	-2.91767	Down	0.814566	K00799|1|2e-09|64.3|nte:NEUTE1DRAFT133882|glutathione S-transferase [EC:2.5.1.18]	GO:0016021//integral component of membrane	-	-	gi|584129503|gb|EWG38908.1|/6.97545e-58/hypothetical protein FVEG_14963 [Fusarium verticillioides 7600]
Unigene3825_All	964	98.88	13.0533	-2.92126	Down	0.811981	K14686|1|9e-97|353|fpu:FPSE_04215|solute carrier family 31 (copper transporter), member 1	GO:0016021//integral component of membrane	GO:0005375//copper ion transmembrane transporter activity	GO:0035434//copper ion transmembrane transport	gi|477516369|gb|ENH68650.1|/2.46794e-101/Copper transport protein ctr4 [Fusarium oxysporum f. sp. cubense race 1]
CL211.Contig3_All	3992	53.3467	7.02333	-2.92517	Down	0.802523	-	-	GO:0003676//nucleic acid binding;GO:0046872//metal ion binding	-	gi|587751623|gb|EXA49339.1|/0/hypothetical protein FOVG_02545 [Fusarium oxysporum f. sp. pisi HDV247]
CL1796.Contig1_All	4088	153.737	20.1733	-2.92994	Down	0.815932	K00606|1|1e-46|190|wic:J056_003735|3-methyl-2-oxobutanoate hydroxymethyltransferase [EC:2.1.2.11];K03963|2|1e-39|164|fpu:FPSE_08294|NADH dehydrogenase (ubiquinone) 1 beta subcomplex subunit 7	GO:0016021//integral component of membrane	-	-	gi|591492177|gb|EXM21782.1|/0/hypothetical protein FOTG_10392 [Fusarium oxysporum f. sp. vasinfectum 25433]
Unigene1658_All	2157	781.747	101.89	-2.93969	Down	0.822069	K15633|1|0.0|1008|fpu:FPSE_04208|2,3-bisphosphoglycerate-independent phosphoglycerate mutase [EC:5.4.2.12]	GO:0005737//cytoplasm	GO:0030145//manganese ion binding;GO:0004619//phosphoglycerate mutase activity	GO:0006007//glucose catabolic process	gi|591504579|gb|EXM33902.1|/0/2,3-bisphosphoglycerate-independent phosphoglycerate mutase [Fusarium oxysporum f. sp. vasinfectum 25433]
CL44.Contig4_All	4284	686.317	89.2433	-2.94306	Down	0.821837	K01210|1|2e-144|514|nhe:NECHADRAFT_70623|glucan 1,3-beta-glucosidase [EC:3.2.1.58];K12604|2|7e-135|433|mrr:Moror_6631|CCR4-NOT transcription complex subunit 1	-	-	-	gi|590053415|gb|EXK80939.1|/0/hypothetical protein FOQG_14550 [Fusarium oxysporum f. sp. raphani 54005]
CL1438.Contig2_All	3969	642.78	83.0533	-2.95222	Down	0.821893	K00873|1|0.0|1023|fpu:FPSE_07501|pyruvate kinase [EC:2.7.1.40]	-	GO:0030955//potassium ion binding;GO:0004743//pyruvate kinase activity;GO:0000287//magnesium ion binding;GO:0016301//kinase activity	GO:0006096//glycolytic process	gi|477511352|gb|ENH63920.1|/0/Pyruvate kinase [Fusarium oxysporum f. sp. cubense race 1]
Unigene9505_All	1885	228.453	29.4867	-2.95376	Down	0.818888	-	GO:0016021//integral component of membrane;GO:0005886//plasma membrane	-	-	gi|342881860|gb|EGU82647.1|/7.89457e-144/hypothetical protein FOXB_06843 [Fusarium oxysporum Fo5176]
CL1397.Contig1_All	3302	61.53	7.87	-2.96685	Down	0.805858	-	-	GO:0004672//protein kinase activity;GO:0005524//ATP binding	GO:0006468//protein phosphorylation	gi|477518422|gb|ENH70647.1|/0/hypothetical protein FOC1_g10012580 [Fusarium oxysporum f. sp. cubense race 1]
Unigene1864_All	3310	68.5367	8.76	-2.96787	Down	0.807798	K01183|1|4e-11|71.6|ctp:CTRG_05827|chitinase [EC:3.2.1.14];K19849|3|3e-10|68.9|erc:Ecym_7349|signaling mucin MSB2	-	GO:0008270//zinc ion binding	-	gi|342879207|gb|EGU80464.1|/0/hypothetical protein FOXB_09021 [Fusarium oxysporum Fo5176]
CL858.Contig5_All	1231	128.82	16.29	-2.9833	Down	0.815329	K10576|1|4e-96|352|pan:PODANSg3119|ubiquitin-conjugating enzyme E2 H [EC:2.3.2.23]	-	GO:0005524//ATP binding	-	gi|342876744|gb|EGU78302.1|/1.32186e-103/hypothetical protein FOXB_11163 [Fusarium oxysporum Fo5176]
Unigene7372_All	1252	657.41	82.26	-2.99853	Down	0.822937	K19851|1|2e-18|94.0|sce:YIR019C|flocculation protein FLO11	-	-	-	gi|475674820|gb|EMT71900.1|/0/Clock-controlled protein 6 [Fusarium oxysporum f. sp. cubense race 4]
Unigene5153_All	1269	115.82	14.4067	-3.00708	Down	0.815161	-	GO:0016021//integral component of membrane	-	-	gi|477509924|gb|ENH63212.1|/3.27796e-89/hypothetical protein FOC1_g10009105 [Fusarium oxysporum f. sp. cubense race 1]
Unigene155_All	2151	54.99	6.81667	-3.01203	Down	0.804618	K13336|1|3e-59|230|afv:AFLA_048740|peroxin-3;K11369|2|4e-56|220|ani:AN3929.2|retrograde regulation protein 2;K01939|3|5e-52|206|bze:COCCADRAFT_41263|adenylosuccinate synthase [EC:6.3.4.4]	GO:0016021//integral component of membrane	-	GO:0055085//transmembrane transport	gi|587694505|gb|EWZ41110.1|/0/hypothetical protein FOZG_06524 [Fusarium oxysporum Fo47]
Unigene8336_All	889	235.947	28.9367	-3.02749	Down	0.820436	-	-	-	-	gi|584131273|gb|EWG40667.1|/3.03674e-71/hypothetical protein FVEG_02976 [Fusarium verticillioides 7600]
Unigene9337_All	2328	233.507	28.4133	-3.03882	Down	0.820471	K12860|1|7e-20|100|wic:J056_002344|pre-mRNA-splicing factor CDC5/CEF1	-	-	-	gi|342884978|gb|EGU85094.1|/0/hypothetical protein FOXB_04373 [Fusarium oxysporum Fo5176]
CL1795.Contig1_All	2852	162.753	19.73	-3.04422	Down	0.818265	K00844|1|0.0|992|fpu:FPSE_10039|hexokinase [EC:2.7.1.1]	GO:0016021//integral component of membrane;GO:0005623//cell	GO:0004396//hexokinase activity;GO:0005536//glucose binding;GO:0005524//ATP binding	GO:0001678//cellular glucose homeostasis;GO:0046835//carbohydrate phosphorylation;GO:0006096//glycolytic process	gi|591505251|gb|EXM34554.1|/0/hexokinase [Fusarium oxysporum f. sp. vasinfectum 25433]
Unigene9561_All	2368	67.4533	8.16667	-3.04607	Down	0.808919	K14327|1|5e-111|402|ang:ANI_1_332064|regulator of nonsense transcripts 2	-	-	-	gi|587740647|gb|EXA38363.1|/0/hypothetical protein FOVG_10307 [Fusarium oxysporum f. sp. pisi HDV247]
Unigene7976_All	1852	563.72	68.2167	-3.04678	Down	0.823323	-	-	-	-	gi|591496514|gb|EXM26020.1|/5.82812e-83/hypothetical protein FOTG_07683 [Fusarium oxysporum f. sp. vasinfectum 25433]
CL1795.Contig2_All	2908	145.817	17.6	-3.05051	Down	0.817536	K00844|1|0.0|977|fpu:FPSE_10039|hexokinase [EC:2.7.1.1]	GO:0016021//integral component of membrane;GO:0005623//cell	GO:0004396//hexokinase activity;GO:0005536//glucose binding;GO:0005524//ATP binding	GO:0001678//cellular glucose homeostasis;GO:0046835//carbohydrate phosphorylation;GO:0006096//glycolytic process	gi|591505251|gb|EXM34554.1|/0/hexokinase [Fusarium oxysporum f. sp. vasinfectum 25433]
CL1988.Contig2_All	5009	48.36	5.83	-3.05225	Down	0.802292	K19851|1|6e-12|75.1|sce:YIR019C|flocculation protein FLO11	-	-	-	gi|591508094|gb|EXM37357.1|/0/hypothetical protein FOTG_01088 [Fusarium oxysporum f. sp. vasinfectum 25433]
Unigene606_All	2702	154.837	18.5367	-3.06229	Down	0.818012	K03695|1|0.0|1472|fpu:FPSE_08594|ATP-dependent Clp protease ATP-binding subunit ClpB	-	GO:0005524//ATP binding	-	gi|587704018|gb|EWZ50623.1|/0/heat shock protein 78, mitochondrial [Fusarium oxysporum Fo47]
CL389.Contig4_All	7353	177.787	21.16	-3.07074	Down	0.819133	K09074|1|3e-12|76.6|spaa:SPAPADRAFT_61540|fungal twist-like factor;K19851|2|4e-12|76.3|sce:YIR019C|flocculation protein FLO11	-	GO:0046983//protein dimerization activity	-	gi|475677503|gb|EMT74505.1|/0/Sterol regulatory element-binding protein 1 [Fusarium oxysporum f. sp. cubense race 4]
Unigene3818_All	1015	2589.26	307.757	-3.07268	Down	0.824661	K05747|1|1e-14|81.3|pgr:PGTG_00959|Wiskott-Aldrich syndrome protein	-	-	-	gi|342876063|gb|EGU77725.1|/2.12925e-106/hypothetical protein FOXB_11747 [Fusarium oxysporum Fo5176]
CL3122.Contig2_All	2581	100.717	11.9167	-3.07925	Down	0.814517	K15361|1|3e-162|573|ani:AN0115.2|WD repeat-containing protein 48;K08286|2|1e-65|252|uma:UMAG_04136|protein-serine/threonine kinase [EC:2.7.11.-]	-	GO:0005524//ATP binding;GO:0004674//protein serine/threonine kinase activity	GO:0006468//protein phosphorylation	gi|587750586|gb|EXA48302.1|/0/HAL protein kinase [Fusarium oxysporum f. sp. pisi HDV247]
Unigene8977_All	3988	384.067	45.36	-3.08186	Down	0.822685	K01183|1|5e-09|65.1|ttt:THITE_2111816|chitinase [EC:3.2.1.14]	-	-	-	gi|591503753|gb|EXM33098.1|/3.47165e-89/hypothetical protein FOTG_03197 [Fusarium oxysporum f. sp. vasinfectum 25433]
Unigene3976_All	3010	84.0367	9.89667	-3.086	Down	0.812576	K01279|1|1e-36|155|ani:AN3020.2|tripeptidyl-peptidase I [EC:3.4.14.9];K06067|2|9e-10|67.0|ctp:CTRG_05635|histone deacetylase 1/2 [EC:3.5.1.98];K11294|3|2e-09|66.2|mgl:MGL_2993|nucleolin	-	-	-	gi|591503112|gb|EXM32457.1|/0/hypothetical protein FOTG_02796 [Fusarium oxysporum f. sp. vasinfectum 25433]
Unigene7229_All	7304	68.3733	8.01	-3.09356	Down	0.809466	K14005|1|3e-24|116|spaa:SPAPADRAFT_48258|protein transport protein SEC31;K05747|4|2e-23|114|ttt:THITE_2111709|Wiskott-Aldrich syndrome protein	GO:0005634//nucleus	GO:0003677//DNA binding	-	gi|591498515|gb|EXM27970.1|/0/hypothetical protein FOTG_06235 [Fusarium oxysporum f. sp. vasinfectum 25433]
Unigene1739_All	3008	95.1633	10.8167	-3.13715	Down	0.814566	K19851|1|4e-08|61.6|sce:YIR019C|flocculation protein FLO11;K01565|3|5e-06|54.7|ttt:THITE_2045416|N-sulfoglucosamine sulfohydrolase [EC:3.10.1.1]	GO:0016021//integral component of membrane	GO:0008484//sulfuric ester hydrolase activity	GO:0008152//metabolic process	gi|591485846|gb|EXM15706.1|/0/hypothetical protein FOTG_15947 [Fusarium oxysporum f. sp. vasinfectum 25433]
CL858.Contig4_All	1289	122.307	13.88	-3.13942	Down	0.816969	K10576|1|2e-90|333|fgr:FGSG_09313|ubiquitin-conjugating enzyme E2 H [EC:2.3.2.23]	-	GO:0005524//ATP binding	-	gi|342876744|gb|EGU78302.1|/2.56575e-97/hypothetical protein FOXB_11163 [Fusarium oxysporum Fo5176]
Unigene9488_All	4841	97.8333	11.0867	-3.1415	Down	0.814909	K07359|1|0.0|2108|fpu:FPSE_09749|calcium/calmodulin-dependent protein kinase kinase [EC:2.7.11.17]	-	GO:0004672//protein kinase activity;GO:0005524//ATP binding	GO:0006468//protein phosphorylation	gi|591448601|gb|EXL81005.1|/0/CAMKK protein kinase [Fusarium oxysporum f. sp. conglutinans race 2 54008]
Unigene4624_All	3853	76.63	8.65667	-3.14603	Down	0.811862	K00223|1|2e-105|385|npa:UCRNP2_9268|Delta24(24(1))-sterol reductase [EC:1.3.1.71]	-	GO:0008270//zinc ion binding	-	gi|342878978|gb|EGU80255.1|/0/hypothetical protein FOXB_09182 [Fusarium oxysporum Fo5176]
Unigene2343_All	1225	62.2267	7.00333	-3.15142	Down	0.808611	K03122|1|2e-12|73.9|nhe:NECHADRAFT_75297|transcription initiation factor TFIIA large subunit	-	-	-	gi|587670558|gb|EWY92899.1|/1.13533e-14/hypothetical protein FOYG_06322 [Fusarium oxysporum FOSC 3-a]
CL1451.Contig2_All	1621	255.907	28.5867	-3.1622	Down	0.822118	K01078|1|2e-114|413|afv:AFLA_024970|acid phosphatase [EC:3.1.3.2]	GO:0016021//integral component of membrane	-	-	gi|587704568|gb|EWZ51173.1|/0/acid phosphatase [Fusarium oxysporum Fo47]
CL754.Contig3_All	3693	65.48	7.29	-3.16706	Down	0.809991	K17801|1|2e-139|498|fgr:FGSG_08885|mitochondrial protein MBA1	GO:0016021//integral component of membrane	GO:0005215//transporter activity	GO:0055085//transmembrane transport	gi|517318900|emb|CCT69776.1|/0/uncharacterized protein FFUJ_05691 [Fusarium fujikuroi IMI 58289]
CL1897.Contig1_All	2933	101.877	11.33	-3.1686	Down	0.815918	K11294|1|3e-23|111|pan:PODANSg5885|nucleolin	-	GO:0003676//nucleic acid binding;GO:0000166//nucleotide binding	-	gi|587701055|gb|EWZ47660.1|/0/hypothetical protein FOZG_03523 [Fusarium oxysporum Fo47]
CL2167.Contig2_All	3982	83.7333	9.29333	-3.17153	Down	0.813774	-	-	-	-	gi|591499182|gb|EXM28620.1|/0/hypothetical protein FOTG_05838 [Fusarium oxysporum f. sp. vasinfectum 25433]
Unigene7892_All	5414	135.637	15.0433	-3.17255	Down	0.818468	K17095|1|6e-12|75.1|pte:PTT_14335|annexin A7/11;K14005|5|3e-09|66.2|mgr:MGG_01108|protein transport protein SEC31	GO:0016021//integral component of membrane	-	-	gi|587752566|gb|EXA50282.1|/0/hypothetical protein FOVG_03071 [Fusarium oxysporum f. sp. pisi HDV247]
CL453.Contig4_All	3245	40.8833	4.52333	-3.17605	Down	0.800149	K06897|1|2e-73|278|tmn:UCRPA7_8510|7,8-dihydropterin-6-yl-methyl-4-(beta-D-ribofuranosyl)aminobenzene 5'-phosphate synthase [EC:2.5.1.105];K12584|2|2e-56|221|ure:UREG_00738|m7GpppX diphosphatase [EC:3.6.1.59];K20181|3|6e-20|100|ela:UCREL1_7494|vacuolar protein sorting-associated protein 18	-	-	-	gi|342866793|gb|EGU72233.1|/0/hypothetical protein FOXB_17260 [Fusarium oxysporum Fo5176]
CL2721.Contig2_All	7600	75.86	8.37	-3.18004	Down	0.812443	K17866|1|3e-59|232|pan:PODANSg1509|diphthamide biosynthesis protein 2;K11231|2|1e-54|217|mbe:MBM_09972|osomolarity two-component system, sensor histidine kinase SLN1 [EC:2.7.13.3];K09466|3|1e-34|151|ppa:PAS_chr4_0487|zinc finger protein ADR1;K02835|5|2e-25|120|maw:MAC_02856|peptide chain release factor 1	GO:0005634//nucleus	GO:0003677//DNA binding;GO:0008270//zinc ion binding	GO:0006351//transcription, DNA-templated	gi|587691338|gb|EWZ37943.1|/0/zinc finger protein ADR1 [Fusarium oxysporum Fo47]
Unigene6255_All	1082	390.767	43.0967	-3.18066	Down	0.824184	-	-	-	-	gi|591443951|gb|EXL76497.1|/1.66304e-136/hypothetical protein FOPG_08770 [Fusarium oxysporum f. sp. conglutinans race 2 54008]
CL1564.Contig2_All	2198	291.763	31.9667	-3.19016	Down	0.823351	K19475|1|5e-14|80.5|sce:YLR337C|WAS/WASL-interacting protein	GO:0005576//extracellular region	GO:0008810//cellulase activity;GO:0030248//cellulose binding	GO:0005975//carbohydrate metabolic process	gi|587748433|gb|EXA46149.1|/0/endoglucanase type K [Fusarium oxysporum f. sp. pisi HDV247]
CL2148.Contig3_All	3801	53.8133	5.89	-3.19162	Down	0.80665	-	-	-	-	gi|587678119|gb|EWZ00437.1|/6.59945e-122/hypothetical protein FOYG_00308 [Fusarium oxysporum FOSC 3-a]
CL1824.Contig3_All	1349	764.44	83.4633	-3.19519	Down	0.825648	K03386|1|4e-113|409|fpu:FPSE_05999|peroxiredoxin (alkyl hydroperoxide reductase subunit C) [EC:1.11.1.15]	-	GO:0051920//peroxiredoxin activity	GO:0098869//cellular oxidant detoxification;GO:0055114//oxidation-reduction process	gi|475674506|gb|EMT71612.1|/2.15762e-118/Peroxiredoxin-1 [Fusarium oxysporum f. sp. cubense race 4]
CL453.Contig21_All	2197	75.46	8.22667	-3.19733	Down	0.812569	K06897|1|2e-65|251|tmn:UCRPA7_8510|7,8-dihydropterin-6-yl-methyl-4-(beta-D-ribofuranosyl)aminobenzene 5'-phosphate synthase [EC:2.5.1.105];K12584|2|4e-37|154|ure:UREG_00738|m7GpppX diphosphatase [EC:3.6.1.59];K20181|5|2e-17|92.0|ela:UCREL1_7494|vacuolar protein sorting-associated protein 18	-	-	-	gi|908389819|gb|KND90473.1|/3.34145e-142/Trans-aconitate 2-methyltransferase [Tolypocladium ophioglossoides CBS 100239]
Unigene10455_All	989	58.9167	6.36667	-3.21007	Down	0.808667	K00559|1|4e-06|52.8|mgr:MGG_04346|sterol 24-C-methyltransferase [EC:2.1.1.41];K00591|2|4e-06|52.8|cot:CORT_0F03280|polyprenyldihydroxybenzoate methyltransferase / 3-demethylubiquinol 3-O-methyltransferase [EC:2.1.1.114 2.1.1.64]	-	-	-	gi|587680179|gb|EWZ02497.1|/3.6402e-172/hypothetical protein FOYG_01758 [Fusarium oxysporum FOSC 3-a]
Unigene8466_All	1949	115.97	12.4033	-3.22495	Down	0.817781	K00589|1|0.0|1073|fpu:FPSE_07549|uroporphyrin-III C-methyltransferase [EC:2.1.1.107]	-	GO:0043115//precorrin-2 dehydrogenase activity;GO:0004851//uroporphyrin-III C-methyltransferase activity	GO:0019354//siroheme biosynthetic process;GO:0032259//methylation;GO:0000103//sulfate assimilation;GO:0055114//oxidation-reduction process	gi|591437935|gb|EXL70703.1|/0/uroporphyrin-III C-methyltransferase/precorrin-2 dehydrogenase/sirohydrochlorin ferrochelatase [Fusarium oxysporum f. sp. conglutinans race 2 54008]
CL28.Contig3_All	10409	69.1033	7.36333	-3.23032	Down	0.811602	K15176|1|6e-09|66.2|aor:AOR_1_1140184|RNA polymerase-associated protein CTR9;K11665|2|6e-09|66.2|yli:YALI0E09012g|DNA helicase INO80 [EC:3.6.4.12];K11322|3|1e-07|61.6|scm:SCHCODRAFT_112265|enhancer of polycomb-like protein;K11294|4|1e-07|61.6|lth:KLTH0D03916g|nucleolin;K11399|5|5e-07|59.7|ctp:CTRG_00377|chromatin modification-related protein EAF7	-	-	-	gi|477522551|gb|ENH74618.1|/0/hypothetical protein FOC1_g10010038 [Fusarium oxysporum f. sp. cubense race 1]
Unigene5622_All	13139	89.27	9.49333	-3.23319	Down	0.81521	K19898|1|7e-12|76.3|cgr:CAGL0G04125g|alpha-agglutinin	-	-	-	gi|591504075|gb|EXM33398.1|/0/hypothetical protein FOTG_02060 [Fusarium oxysporum f. sp. vasinfectum 25433]
Unigene2887_All	2332	133.473	14.19	-3.23361	Down	0.819035	-	-	-	-	gi|591501727|gb|EXM31111.1|/0/hypothetical protein FOTG_03949 [Fusarium oxysporum f. sp. vasinfectum 25433]
Unigene626_All	1213	87.6333	9.25667	-3.24292	Down	0.815133	-	GO:0016021//integral component of membrane	-	-	gi|342886054|gb|EGU85997.1|/1.02912e-84/hypothetical protein FOXB_03506 [Fusarium oxysporum Fo5176]
CL3148.Contig2_All	4668	161.247	16.9333	-3.25133	Down	0.820618	K03257|1|0.0|764|mgr:MGG_04400|translation initiation factor 4A	GO:0016021//integral component of membrane	-	-	gi|587752067|gb|EXA49783.1|/0/hypothetical protein FOVG_02788 [Fusarium oxysporum f. sp. pisi HDV247]
Unigene7293_All	681	484.973	50.67	-3.2587	Down	0.825445	-	-	-	-	gi|342878751|gb|EGU80049.1|/2.39049e-55/hypothetical protein FOXB_09428 [Fusarium oxysporum Fo5176]
Unigene548_All	1901	44.3833	4.60333	-3.26927	Down	0.803	K16261|1|0.0|1107|fgr:FGSG_04943|yeast amino acid transporter	GO:0016021//integral component of membrane	GO:0015171//amino acid transmembrane transporter activity	GO:0006865//amino acid transport;GO:0003333//amino acid transmembrane transport	gi|475672806|gb|EMT69929.1|/0/Amino-acid permease inda1 [Fusarium oxysporum f. sp. cubense race 4]
CL2288.Contig4_All	3802	68.6733	7.10333	-3.27318	Down	0.811841	K08286|1|1e-95|352|kla:KLLA0F12188g|protein-serine/threonine kinase [EC:2.7.11.-];K00871|5|2e-65|252|cal:CaO19.2781|phosphorylase kinase gamma subunit [EC:2.7.11.19]	-	GO:0005524//ATP binding;GO:0004674//protein serine/threonine kinase activity	GO:0006468//protein phosphorylation	gi|587705438|gb|EWZ52043.1|/0/CAMK/CAMK1/CAMK1-RCK protein kinase [Fusarium oxysporum Fo47]
CL3454.Contig2_All	5195	50.12	5.17333	-3.27622	Down	0.806131	K01183|1|2e-17|93.2|ttt:THITE_2111816|chitinase [EC:3.2.1.14];K19849|4|8e-17|91.3|erc:Ecym_7349|signaling mucin MSB2	GO:0016021//integral component of membrane	-	-	gi|477511912|gb|ENH64473.1|/0/hypothetical protein FOC1_g10013744 [Fusarium oxysporum f. sp. cubense race 1]
Unigene9092_All	2339	138.927	14.04	-3.30671	Down	0.820079	-	-	-	-	gi|587747761|gb|EXA45477.1|/3.3877e-54/hypothetical protein FOVG_06487 [Fusarium oxysporum f. sp. pisi HDV247]
Unigene1796_All	2508	159.4	15.99	-3.31741	Down	0.821543	K01580|1|0.0|1071|fgr:FGSG_01572|glutamate decarboxylase [EC:4.1.1.15]	GO:0005737//cytoplasm	GO:0030170//pyridoxal phosphate binding;GO:0004351//glutamate decarboxylase activity;GO:0005516//calmodulin binding	GO:0034599//cellular response to oxidative stress;GO:0006538//glutamate catabolic process	gi|475666838|gb|EMT64628.1|/0/Glutamate decarboxylase [Fusarium oxysporum f. sp. cubense race 4]
Unigene7299_All	1686	137.513	13.7833	-3.31857	Down	0.82038	-	GO:0016021//integral component of membrane	-	-	gi|591503799|gb|EXM33144.1|/0/hypothetical protein FOTG_03232 [Fusarium oxysporum f. sp. vasinfectum 25433]
Unigene10150_All	8428	93.21	9.26667	-3.33036	Down	0.816962	K01207|1|0.0|1705|fpu:FPSE_09012|beta-N-acetylhexosaminidase [EC:3.2.1.52]	-	GO:0004553//hydrolase activity, hydrolyzing O-glycosyl compounds	GO:0005975//carbohydrate metabolic process	gi|591505630|gb|EXM34933.1|/0/beta-N-acetylhexosaminidase [Fusarium oxysporum f. sp. vasinfectum 25433]
Unigene2846_All	1886	3372.37	334.797	-3.33241	Down	0.827967	K01689|1|0.0|842|fpu:FPSE_11514|enolase [EC:4.2.1.11]	GO:0000015//phosphopyruvate hydratase complex	GO:0000287//magnesium ion binding;GO:0004634//phosphopyruvate hydratase activity	GO:0006096//glycolytic process	gi|475668982|gb|EMT66768.1|/0/Enolase [Fusarium oxysporum f. sp. cubense race 4]
Unigene5038_All	1845	95.6867	9.48	-3.33536	Down	0.817403	K08157|1|1e-117|424|tml:GSTUM_00008131001|MFS transporter, DHA1 family, multidrug resistance protein	GO:0016021//integral component of membrane	-	GO:0055085//transmembrane transport	gi|475677421|gb|EMT74431.1|/0/hypothetical protein FOC4_g10002546 [Fusarium oxysporum f. sp. cubense race 4]
CL1824.Contig1_All	1138	2035.76	199.557	-3.3507	Down	0.827953	K03386|1|3e-111|402|fgr:FGSG_03180|peroxiredoxin (alkyl hydroperoxide reductase subunit C) [EC:1.11.1.15]	-	GO:0051920//peroxiredoxin activity	GO:0098869//cellular oxidant detoxification;GO:0055114//oxidation-reduction process	gi|587660918|gb|EWY83272.1|/3.75198e-118/peroxiredoxin (alkyl hydroperoxide reductase subunit C) [Fusarium oxysporum FOSC 3-a]
CL2096.Contig3_All	3579	62.9133	6.11667	-3.36255	Down	0.811658	K06666|1|3e-16|88.6|cput:CONPUDRAFT_167653|glucose repression regulatory protein TUP1;K12879|2|1e-15|87.0|cthr:CTHT_0037990|THO complex subunit 2;K05747|4|2e-14|82.8|abv:AGABI2DRAFT181534|Wiskott-Aldrich syndrome protein	-	-	-	gi|587690189|gb|EWZ36794.1|/0/hypothetical protein FOZG_10750 [Fusarium oxysporum Fo47]
CL453.Contig8_All	3164	104.217	10.1233	-3.36383	Down	0.818412	K06897|1|1e-73|279|tmn:UCRPA7_8510|7,8-dihydropterin-6-yl-methyl-4-(beta-D-ribofuranosyl)aminobenzene 5'-phosphate synthase [EC:2.5.1.105];K12584|2|2e-59|232|ure:UREG_00738|m7GpppX diphosphatase [EC:3.6.1.59];K20181|3|1e-22|109|ela:UCREL1_7494|vacuolar protein sorting-associated protein 18	-	-	-	gi|342866793|gb|EGU72233.1|/0/hypothetical protein FOXB_17260 [Fusarium oxysporum Fo5176]
CL2659.Contig1_All	3274	113.663	11.0033	-3.36875	Down	0.819357	K06287|1|2e-10|69.7|nhe:NECHADRAFT_75378|septum formation protein;K09102|3|2e-06|55.8|lth:KLTH0C09086g|heteromeric Ino2p/Ino4p transcription factor	-	GO:0046983//protein dimerization activity	-	gi|342881887|gb|EGU82672.1|/0/hypothetical protein FOXB_06824 [Fusarium oxysporum Fo5176]
CL822.Contig1_All	4822	68.85	6.66333	-3.36914	Down	0.813277	K16571|1|2e-107|392|tml:GSTUM_00010049001|gamma-tubulin complex component 4;K14849|2|3e-25|119|ppl:POSPLDRAFT_97595|ribosomal RNA-processing protein 1;K13099|4|3e-11|72.8|lel:LELG_03149|CD2 antigen cytoplasmic tail-binding protein 2	GO:0005737//cytoplasm;GO:0005815//microtubule organizing center;GO:0000922//spindle pole;GO:0005874//microtubule	GO:0043015//gamma-tubulin binding	GO:0007020//microtubule nucleation	gi|477518363|gb|ENH70588.1|/0/Gamma-tubulin complex component 4 [Fusarium oxysporum f. sp. cubense race 1]
Unigene7280_All	2677	115.413	11.16	-3.3704	Down	0.81947	-	GO:0016021//integral component of membrane	-	-	gi|591489967|gb|EXM19641.1|/0/hypothetical protein FOTG_12301 [Fusarium oxysporum f. sp. vasinfectum 25433]
CL415.Contig68_All	7641	226.16	21.8067	-3.3745	Down	0.824191	K03695|1|0.0|1732|fpu:FPSE_03525|ATP-dependent Clp protease ATP-binding subunit ClpB	-	GO:0005524//ATP binding	GO:0019538//protein metabolic process	gi|587688297|gb|EWZ34902.1|/0/hsp98-like protein [Fusarium oxysporum Fo47]
CL1843.Contig1_All	3808	196.423	18.8767	-3.37929	Down	0.823491	K11244|1|5e-79|297|tre:TRIREDRAFT_123636|cell wall integrity and stress response component	GO:0016021//integral component of membrane	-	-	gi|587687953|gb|EWZ34558.1|/0/cell wall integrity and stress response component [Fusarium oxysporum Fo47]
CL415.Contig53_All	7790	217.93	20.8433	-3.38621	Down	0.824184	K03695|1|0.0|1732|fpu:FPSE_03525|ATP-dependent Clp protease ATP-binding subunit ClpB	-	GO:0005524//ATP binding	GO:0019538//protein metabolic process	gi|587688297|gb|EWZ34902.1|/0/hsp98-like protein [Fusarium oxysporum Fo47]
Unigene10168_All	4630	56.3133	5.34667	-3.39676	Down	0.809907	K15340|1|2e-112|409|ani:AN7589.2|DNA cross-link repair 1A protein;K12621|2|5e-101|370|ure:UREG_01331|U6 snRNA-associated Sm-like protein LSm2	-	GO:0008168//methyltransferase activity	GO:0032259//methylation	gi|587755658|gb|EXA53374.1|/0/hypothetical protein FOVG_01245 [Fusarium oxysporum f. sp. pisi HDV247]
CL3340.Contig5_All	7447	56.1267	5.32	-3.39919	Down	0.809858	K15633|1|0.0|1028|fpu:FPSE_04208|2,3-bisphosphoglycerate-independent phosphoglycerate mutase [EC:5.4.2.12]	GO:0005737//cytoplasm	GO:0030145//manganese ion binding;GO:0004619//phosphoglycerate mutase activity	GO:0006007//glucose catabolic process	gi|584133677|gb|EWG43050.1|/0/2,3-bisphosphoglycerate-independent phosphoglycerate mutase [Fusarium verticillioides 7600]
CL1150.Contig2_All	4559	45.48	4.31	-3.39947	Down	0.805234	K11968|1|2e-11|73.2|sla:SERLADRAFT_448842|ariadne-1 [EC:2.3.2.27]	-	GO:0008270//zinc ion binding;GO:0004842//ubiquitin-protein transferase activity	GO:0016567//protein ubiquitination	gi|587743147|gb|EXA40863.1|/0/hypothetical protein FOVG_09531 [Fusarium oxysporum f. sp. pisi HDV247]
CL3699.Contig1_All	1629	39.26	3.72	-3.39969	Down	0.801704	K01164|1|3e-39|164|pte:PTT_04466|ribonuclease P/MRP protein subunit POP1 [EC:3.1.26.5]	-	-	-	gi|591505266|gb|EXM34569.1|/0/hypothetical protein FOTG_01367 [Fusarium oxysporum f. sp. vasinfectum 25433]
CL3765.Contig3_All	4334	426.76	40.1833	-3.40876	Down	0.826762	K15628|1|0.0|1372|fgr:FGSG_06012|ATP-binding cassette, subfamily D (ALD), peroxisomal long-chain fatty acid import protein	GO:0005779//integral component of peroxisomal membrane	GO:0042626//ATPase activity, coupled to transmembrane movement of substances;GO:0005524//ATP binding	GO:1902001//fatty acid transmembrane transport	gi|477516418|gb|ENH68699.1|/0/ATP-binding cassette sub-family D member 1 [Fusarium oxysporum f. sp. cubense race 1]
CL3448.Contig2_All	3540	123.173	11.53	-3.41723	Down	0.820303	-	-	GO:0003676//nucleic acid binding;GO:0046872//metal ion binding	-	gi|587704132|gb|EWZ50737.1|/0/zinc finger transcription factor ace1 [Fusarium oxysporum Fo47]
Unigene2720_All	1114	67.84	6.35	-3.41731	Down	0.813382	-	-	-	-	gi|475674055|gb|EMT71161.1|/5.98483e-129/hypothetical protein FOC4_g10009658 [Fusarium oxysporum f. sp. cubense race 4]
Unigene4906_All	1163	62.2233	5.77	-3.43081	Down	0.812044	K10675|1|1e-12|75.1|ani:AN8773.2|cyanide hydratase [EC:4.2.1.66];K00218|2|2e-06|54.3|dha:DEHA2C15202g|protochlorophyllide reductase [EC:1.3.1.33]	-	-	-	gi|342872879|gb|EGU75161.1|/7.98881e-156/hypothetical protein FOXB_14338 [Fusarium oxysporum Fo5176]
Unigene6863_All	3286	47.2367	4.37	-3.4342	Down	0.80653	K17095|1|3e-07|58.9|bsc:COCSADRAFT_242065|annexin A7/11	GO:0016021//integral component of membrane	-	-	gi|587751205|gb|EXA48921.1|/0/protein PNS1 [Fusarium oxysporum f. sp. pisi HDV247]
Unigene7393_All	1330	63.61	5.82333	-3.44934	Down	0.81266	K01069|1|4e-10|66.6|ani:AN6840.2|hydroxyacylglutathione hydrolase [EC:3.1.2.6];K04125|2|8e-09|62.4|pic:PICST_51972|gibberellin 2-oxidase [EC:1.14.11.13]	-	GO:0046872//metal ion binding;GO:0016491//oxidoreductase activity	GO:0055114//oxidation-reduction process	gi|342878285|gb|EGU79640.1|/0/hypothetical protein FOXB_09923 [Fusarium oxysporum Fo5176]
CL1824.Contig2_All	1226	2381.73	217.37	-3.45379	Down	0.828822	K03386|1|3e-110|399|fpu:FPSE_05999|peroxiredoxin (alkyl hydroperoxide reductase subunit C) [EC:1.11.1.15]	-	GO:0051920//peroxiredoxin activity	GO:0098869//cellular oxidant detoxification;GO:0055114//oxidation-reduction process	gi|587660918|gb|EWY83272.1|/3.43713e-120/peroxiredoxin (alkyl hydroperoxide reductase subunit C) [Fusarium oxysporum FOSC 3-a]
Unigene8004_All	4087	119.17	10.7833	-3.46615	Down	0.820815	K13507|1|0.0|1458|fpu:FPSE_07750|glycerol-3-phosphate O-acyltransferase / dihydroxyacetone phosphate acyltransferase [EC:2.3.1.15 2.3.1.42]	GO:0016021//integral component of membrane	GO:0016746//transferase activity, transferring acyl groups	GO:0008152//metabolic process	gi|587665794|gb|EWY88135.1|/0/acetyltransferase [Fusarium oxysporum FOSC 3-a]
Unigene10681_All	2039	93.1	8.42	-3.46689	Down	0.818433	K20047|1|2e-07|58.9|cnb:CNBG1130|actin cytoskeleton-regulatory complex protein PAN1;K03138|3|1e-06|56.2|cgi:CGB_C9070W|transcription initiation factor TFIIF subunit alpha;K12879|4|2e-06|55.5|adl:AURDEDRAFT_148711|THO complex subunit 2	GO:0016021//integral component of membrane	-	-	gi|342887856|gb|EGU87284.1|/0/hypothetical protein FOXB_02160 [Fusarium oxysporum Fo5176]
CL3122.Contig1_All	3360	84.1733	7.54333	-3.48009	Down	0.817389	K15361|1|2e-171|604|ani:AN0115.2|WD repeat-containing protein 48;K08286|2|3e-66|254|uma:UMAG_04136|protein-serine/threonine kinase [EC:2.7.11.-]	-	GO:0005524//ATP binding;GO:0004674//protein serine/threonine kinase activity	GO:0006468//protein phosphorylation	gi|587750586|gb|EXA48302.1|/0/HAL protein kinase [Fusarium oxysporum f. sp. pisi HDV247]
CL1774.Contig8_All	5326	48.8033	4.36667	-3.48238	Down	0.807995	K00925|1|0.0|769|fpu:FPSE_10956|acetate kinase [EC:2.7.2.1]	-	-	-	gi|590061662|gb|EXK89186.1|/0/hypothetical protein FOQG_07878 [Fusarium oxysporum f. sp. raphani 54005]
Unigene7276_All	1419	139.267	12.3767	-3.49216	Down	0.822237	K13124|1|0.0|636|fgr:FGSG_07369|mitogen-activated protein kinase organizer 1	-	-	-	gi|587753044|gb|EXA50760.1|/0/hypothetical protein FOVG_03330 [Fusarium oxysporum f. sp. pisi HDV247]
Unigene1253_All	2937	117.65	10.4433	-3.49385	Down	0.820822	K19849|1|1e-10|70.1|erc:Ecym_7349|signaling mucin MSB2;K03380|3|5e-10|67.8|smp:SMAC_07153|phenol 2-monooxygenase [EC:1.14.13.7];K14213|4|2e-08|62.8|mbe:MBM_01204|Xaa-Pro dipeptidase [EC:3.4.13.9];K02920|5|4e-07|58.2|ani:AN4452.2|large subunit ribosomal protein L36e	GO:0016021//integral component of membrane	-	-	gi|591483931|gb|EXM13984.1|/0/hypothetical protein FOTG_17576 [Fusarium oxysporum f. sp. vasinfectum 25433]
Unigene6872_All	2009	104.813	9.25333	-3.50171	Down	0.819862	K03671|1|5e-59|229|fgr:FGSG_02403|thioredoxin 1	GO:0005623//cell	GO:0015035//protein disulfide oxidoreductase activity	GO:0045454//cell redox homeostasis;GO:0006662//glycerol ether metabolic process;GO:0055114//oxidation-reduction process	gi|584140684|gb|EWG50018.1|/1.75978e-64/thioredoxin 1 [Fusarium verticillioides 7600]
CL2037.Contig2_All	5480	203.877	17.7633	-3.52072	Down	0.825081	K00254|1|0.0|808|fpu:FPSE_04283|dihydroorotate dehydrogenase [EC:1.3.5.2]	GO:0005634//nucleus	GO:0008270//zinc ion binding;GO:0000981//RNA polymerase II transcription factor activity, sequence-specific DNA binding;GO:0003677//DNA binding	GO:0006357//regulation of transcription from RNA polymerase II promoter	gi|590030097|gb|EXK31955.1|/0/hypothetical protein FOMG_12327 [Fusarium oxysporum f. sp. melonis 26406]
Unigene5830_All	1613	246.627	21.4067	-3.5262	Down	0.826055	K19849|1|4e-07|57.0|erc:Ecym_7349|signaling mucin MSB2;K11245|2|5e-06|53.5|zro:ZYRO0A12100g|mating pheromone-induced death protein 2	GO:0016021//integral component of membrane	-	-	gi|342881300|gb|EGU82216.1|/2.61434e-161/hypothetical protein FOXB_07276 [Fusarium oxysporum Fo5176]
Unigene3925_All	668	520.237	44.8367	-3.53642	Down	0.828394	-	-	-	-	gi|342876563|gb|EGU78168.1|/4.58397e-80/hypothetical protein FOXB_11318 [Fusarium oxysporum Fo5176]
CL183.Contig3_All	1838	39.4433	3.39333	-3.53901	Down	0.803308	K06126|1|3e-106|386|ela:UCREL1_5432|ubiquinone biosynthesis monooxygenase Coq6 [EC:1.14.13.-]	-	-	-	gi|591498120|gb|EXM27575.1|/0/hypothetical protein FOTG_06016 [Fusarium oxysporum f. sp. vasinfectum 25433]
CL2792.Contig3_All	7073	80.0367	6.88	-3.54018	Down	0.817116	K00252|1|0.0|819|fpu:FPSE_08851|glutaryl-CoA dehydrogenase [EC:1.3.8.6]	GO:0016021//integral component of membrane	-	-	gi|591497092|gb|EXM26574.1|/0/hypothetical protein FOTG_06861 [Fusarium oxysporum f. sp. vasinfectum 25433]
Unigene2438_All	1164	127.61	10.9667	-3.54054	Down	0.821879	-	-	-	-	gi|572277111|gb|ETS00393.1|/1.19997e-18/hypothetical protein M419DRAFT_119696 [Trichoderma reesei RUT C-30]
CL1381.Contig5_All	2767	100.393	8.61333	-3.54295	Down	0.819694	K12879|1|7e-17|90.5|cthr:CTHT_0037990|THO complex subunit 2	-	-	-	gi|342874514|gb|EGU76517.1|/0/hypothetical protein FOXB_12968 [Fusarium oxysporum Fo5176]
Unigene2476_All	2645	470.907	40.3233	-3.54575	Down	0.828324	K04713|1|0.0|709|fgr:FGSG_02522|sphinganine C4-monooxygenase [EC:1.14.18.5]	GO:0016021//integral component of membrane	GO:0016491//oxidoreductase activity;GO:0005506//iron ion binding	GO:0006633//fatty acid biosynthetic process;GO:0055114//oxidation-reduction process	gi|587669416|gb|EWY91757.1|/0/C4-hydroxylase [Fusarium oxysporum FOSC 3-a]
CL1230.Contig3_All	2494	37.86	3.24	-3.54661	Down	0.802313	K03122|1|0.0|620|fpu:FPSE_04713|transcription initiation factor TFIIA large subunit	GO:0005672//transcription factor TFIIA complex	-	GO:0006367//transcription initiation from RNA polymerase II promoter	gi|591500980|gb|EXM30373.1|/0/hypothetical protein FOTG_04366 [Fusarium oxysporum f. sp. vasinfectum 25433]
CL2164.Contig2_All	4386	199	17.0133	-3.54803	Down	0.825165	K13108|1|3e-148|527|fgr:FGSG_06988|smad nuclear-interacting protein 1	-	-	-	gi|591507178|gb|EXM36441.1|/0/hypothetical protein FOTG_00605 [Fusarium oxysporum f. sp. vasinfectum 25433]
CL40.Contig2_All	982	160.447	13.5433	-3.56644	Down	0.823953	K14297|1|3e-11|70.1|pfp:PFL1_03094|nuclear pore complex protein Nup98-Nup96	-	-	-	gi|902731065|gb|KNB02634.1|/2.42215e-160/hypothetical protein FOXG_05414 [Fusarium oxysporum f. sp. lycopersici 4287]
CL1027.Contig1_All	4088	209.197	17.63	-3.56876	Down	0.825627	K19851|1|7e-07|54.7|sce:YIR019C|flocculation protein FLO11	-	-	-	gi|342881597|gb|EGU82486.1|/0/hypothetical protein FOXB_07072 [Fusarium oxysporum Fo5176]
Unigene6943_All	2741	590.023	49.6733	-3.57023	Down	0.828801	K01885|1|0.0|1156|nhe:NECHADRAFT_71472|glutamyl-tRNA synthetase [EC:6.1.1.17]	GO:0005737//cytoplasm	GO:0005524//ATP binding;GO:0004818//glutamate-tRNA ligase activity	GO:0006424//glutamyl-tRNA aminoacylation	gi|591490108|gb|EXM19777.1|/0/glutamyl-tRNA synthetase [Fusarium oxysporum f. sp. vasinfectum 25433]
Unigene5091_All	2487	84.8633	7.14333	-3.57047	Down	0.818195	K20520|1|3e-12|74.7|cci:CC1G_14798|drebrin-like protein;K05747|3|3e-11|71.6|abv:AGABI2DRAFT181534|Wiskott-Aldrich syndrome protein;K03128|5|4e-11|71.2|cci:CC1G_00481|transcription initiation factor TFIID subunit 2	-	-	-	gi|477521908|gb|ENH73992.1|/0/hypothetical protein FOC1_g10011315 [Fusarium oxysporum f. sp. cubense race 1]
Unigene21_All	2494	443.923	37.0833	-3.58147	Down	0.828689	K09467|1|3e-14|81.6|abv:AGABI2DRAFT122840|zinc-finger protein CreA/MIG	-	GO:0003676//nucleic acid binding;GO:0046872//metal ion binding	-	gi|587756144|gb|EXA53860.1|/4.59444e-174/hypothetical protein FOVG_01521 [Fusarium oxysporum f. sp. pisi HDV247]
Unigene8152_All	1122	383.167	31.91	-3.58589	Down	0.828345	K01183|1|1e-09|64.7|nfi:NFIA_038360|chitinase [EC:3.2.1.14];K19848|4|5e-07|56.2|zro:ZYRO0D12496g|signaling mucin HKR1	GO:0016021//integral component of membrane;GO:0005737//cytoplasm	-	-	gi|475665503|gb|EMT63295.1|/1.67385e-78/UPF0591 membrane protein C15E1.02c [Fusarium oxysporum f. sp. cubense race 4]
CL1040.Contig4_All	1763	80.6333	6.68	-3.59346	Down	0.817942	K03781|1|0.0|850|nhe:NECHADRAFT_85374|catalase [EC:1.11.1.6]	-	GO:0020037//heme binding;GO:0046872//metal ion binding;GO:0004096//catalase activity	GO:0098869//cellular oxidant detoxification;GO:0055114//oxidation-reduction process;GO:0006979//response to oxidative stress	gi|302885565|ref|XP_003041674.1|/0/hypothetical protein NECHADRAFT_85374 [Nectria haematococca mpVI 77-13-4]
Unigene4801_All	2821	139.003	11.42	-3.60548	Down	0.82333	-	GO:0016021//integral component of membrane	-	-	gi|591490133|gb|EXM19802.1|/0/hypothetical protein FOTG_12245 [Fusarium oxysporum f. sp. vasinfectum 25433]
Unigene2559_All	2256	251.143	20.5233	-3.61317	Down	0.827021	K19851|1|1e-17|92.8|sce:YIR019C|flocculation protein FLO11	-	-	-	gi|591502316|gb|EXM31685.1|/0/hypothetical protein FOTG_03416 [Fusarium oxysporum f. sp. vasinfectum 25433]
CL2347.Contig2_All	3930	43.28	3.53333	-3.6146	Down	0.806376	-	-	-	-	gi|591507738|gb|EXM37001.1|/3.36672e-153/hypothetical protein FOTG_00878 [Fusarium oxysporum f. sp. vasinfectum 25433]
Unigene574_All	3047	38.0367	3.1	-3.61705	Down	0.803371	K09448|1|0.0|1632|fpu:FPSE_11664|transcriptional enhancer factor	-	GO:0003700//transcription factor activity, sequence-specific DNA binding	GO:0006355//regulation of transcription, DNA-templated	gi|342875699|gb|EGU77414.1|/0/hypothetical protein FOXB_12027 [Fusarium oxysporum Fo5176]
CL1212.Contig2_All	4614	241.687	19.6267	-3.62225	Down	0.826902	K15102|1|9e-14|80.9|maw:MAC_07854|solute carrier family 25 (mitochondrial phosphate transporter), member 3;K19383|4|1e-06|57.4|ero:EROM_101370|homeobox protein TGIF1	GO:0005634//nucleus	GO:0046872//metal ion binding;GO:0003677//DNA binding	GO:0006355//regulation of transcription, DNA-templated	gi|591491519|gb|EXM21147.1|/0/hypothetical protein FOTG_10985 [Fusarium oxysporum f. sp. vasinfectum 25433]
Unigene48_All	3456	89.1833	7.22	-3.6267	Down	0.819392	K00306|1|0.0|751|fpu:FPSE_01721|sarcosine oxidase / L-pipecolate oxidase [EC:1.5.3.1 1.5.3.7]	GO:0016021//integral component of membrane	-	-	gi|475666507|gb|EMT64298.1|/0/N amino acid transport system protein [Fusarium oxysporum f. sp. cubense race 4]
Unigene8380_All	1739	438.3	35.2967	-3.63431	Down	0.829018	K19703|1|0.0|740|fpu:FPSE_06564|4-hydroxysphinganine ceramide fatty acyl 2-hydroxylase [EC:1.14.18.6]	GO:0005789//endoplasmic reticulum membrane;GO:0016021//integral component of membrane	GO:0080132//fatty acid alpha-hydroxylase activity;GO:0005506//iron ion binding;GO:0020037//heme binding	GO:0006633//fatty acid biosynthetic process;GO:0055114//oxidation-reduction process	gi|477516226|gb|ENH68507.1|/0/Ceramide very long chain fatty acid hydroxylase SCS7 [Fusarium oxysporum f. sp. cubense race 1]
CL2080.Contig3_All	11513	80.2367	6.43	-3.64137	Down	0.818251	K14429|1|0.0|2361|fpu:FPSE_06545|solute carrier family 12 (potassium/chloride transporters), member 9	GO:0016021//integral component of membrane	GO:0005215//transporter activity	GO:0055085//transmembrane transport;GO:0006811//ion transport	gi|591504343|gb|EXM33666.1|/0/hypothetical protein FOTG_02257 [Fusarium oxysporum f. sp. vasinfectum 25433]
CL2308.Contig2_All	1790	88.4033	7.04333	-3.64977	Down	0.819449	K11369|1|3e-63|243|ani:AN3929.2|retrograde regulation protein 2;K01939|2|4e-62|239|bor:COCMIDRAFT_105365|adenylosuccinate synthase [EC:6.3.4.4]	GO:0016021//integral component of membrane	-	GO:0055085//transmembrane transport	gi|587741586|gb|EXA39302.1|/0/hypothetical protein FOVG_10901 [Fusarium oxysporum f. sp. pisi HDV247]
CL3250.Contig2_All	7141	276.643	21.9767	-3.65398	Down	0.827729	K20098|1|0.0|1777|fpu:FPSE_03652|DNA excision repair protein ERCC-6-like 2 [EC:3.6.4.-]	-	GO:0005524//ATP binding	-	gi|591503745|gb|EXM33090.1|/0/hypothetical protein FOTG_03189 [Fusarium oxysporum f. sp. vasinfectum 25433]
Unigene2819_All	758	39.8267	3.15333	-3.65879	Down	0.804807	K09780|1|5e-16|85.1|ang:ANI_1_284184|uncharacterized protein	-	-	-	gi|587753567|gb|EXA51283.1|/1.80172e-52/hypothetical protein FOVG_03747 [Fusarium oxysporum f. sp. pisi HDV247]
CL1942.Contig6_All	2111	47.21	3.71333	-3.66831	Down	0.808968	K11293|1|4e-21|103|ure:UREG_03461|protein HIRA/HIR1	GO:0016020//membrane	-	-	gi|342882225|gb|EGU82953.1|/0/hypothetical protein FOXB_06506 [Fusarium oxysporum Fo5176]
CL3190.Contig2_All	1444	61.5867	4.80333	-3.68051	Down	0.814356	-	GO:0016021//integral component of membrane	-	-	gi|475665838|gb|EMT63630.1|/2.63334e-93/hypothetical protein FOC4_g10013868 [Fusarium oxysporum f. sp. cubense race 4]
Unigene8102_All	2461	49.5967	3.85667	-3.68482	Down	0.810271	K13333|1|0.0|1063|fpu:FPSE_06603|lysophospholipase [EC:3.1.1.5]	-	GO:0004622//lysophospholipase activity	GO:0009395//phospholipid catabolic process	gi|591486855|gb|EXM16660.1|/0/lysophospholipase [Fusarium oxysporum f. sp. vasinfectum 25433]
Unigene3610_All	3267	82.5467	6.40667	-3.68756	Down	0.818958	K14858|1|8e-15|84.0|act:ACLA_033760|pre-rRNA-processing protein SRD1	GO:0005622//intracellular	GO:0000155//phosphorelay sensor kinase activity	GO:0000160//phosphorelay signal transduction system;GO:0023014//signal transduction by protein phosphorylation	gi|591502098|gb|EXM31482.1|/0/hypothetical protein FOTG_04178 [Fusarium oxysporum f. sp. vasinfectum 25433]
Unigene4889_All	3606	86.17	6.64333	-3.69721	Down	0.819771	K00698|1|0.0|1863|fpu:FPSE_08382|chitin synthase [EC:2.4.1.16]	GO:0016021//integral component of membrane	GO:0004100//chitin synthase activity	GO:0006031//chitin biosynthetic process	gi|587658911|gb|EWY81288.1|/0/chitin synthase [Fusarium oxysporum FOSC 3-a]
Unigene4763_All	2649	37.86	2.85667	-3.72827	Down	0.804324	K19564|1|2e-71|271|nhe:NECHADRAFT_37372|choline transport protein	GO:0016021//integral component of membrane	GO:0015171//amino acid transmembrane transporter activity	GO:0003333//amino acid transmembrane transport	gi|477514437|gb|ENH66815.1|/0/Choline transport protein [Fusarium oxysporum f. sp. cubense race 1]
CL1772.Contig1_All	4150	247.117	18.53	-3.73726	Down	0.828016	K06641|1|4e-32|141|cthr:CTHT_0054330|serine/threonine-protein kinase Chk2 [EC:2.7.11.1];K12761|2|3e-31|138|wse:WALSEDRAFT_60662|carbon catabolite-derepressing protein kinase [EC:2.7.11.1];K06668|3|6e-31|137|tdl:TDEL_0C06490|serine/threonine-protein kinase GIN4 [EC:2.7.11.-]	-	GO:0005524//ATP binding;GO:0004674//protein serine/threonine kinase activity	GO:0006468//protein phosphorylation	gi|475668050|gb|EMT65838.1|/0/Negative regulator of sexual conjugation and meiosis [Fusarium oxysporum f. sp. cubense race 4]
CL362.Contig3_All	1618	2843.08	211.913	-3.74591	Down	0.831666	K03146|1|1e-173|610|fpu:FPSE_01936|thiamine thiazole synthase	GO:0005829//cytosol;GO:0005634//nucleus	GO:0008198//ferrous iron binding;GO:0042802//identical protein binding;GO:0016491//oxidoreductase activity	GO:0055114//oxidation-reduction process;GO:0052837//thiazole biosynthetic process;GO:0000002//mitochondrial genome maintenance;GO:0009228//thiamine biosynthetic process;GO:0006950//response to stress	gi|590038406|gb|EXK40264.1|/0/thiamine biosynthetic enzyme [Fusarium oxysporum f. sp. melonis 26406]
CL1027.Contig2_All	6865	129.44	9.62333	-3.7496	Down	0.823981	K19851|1|1e-06|57.8|sce:YIR019C|flocculation protein FLO11	-	-	-	gi|477517589|gb|ENH69837.1|/0/Protein phosphatase 1 regulatory subunit 3C [Fusarium oxysporum f. sp. cubense race 1]
CL211.Contig1_All	2544	277.053	20.5567	-3.75249	Down	0.828654	-	-	GO:0003676//nucleic acid binding;GO:0046872//metal ion binding	-	gi|587751623|gb|EXA49339.1|/0/hypothetical protein FOVG_02545 [Fusarium oxysporum f. sp. pisi HDV247]
Unigene7887_All	4800	65.0633	4.82667	-3.75275	Down	0.8161	K03253|1|4e-16|89.0|abv:AGABI2DRAFT182409|translation initiation factor 3 subunit B;K09043|4|1e-12|77.4|ela:UCREL1_8518|fungal AP-1-like factor	GO:0005634//nucleus	GO:0008017//microtubule binding;GO:0043565//sequence-specific DNA binding;GO:0003700//transcription factor activity, sequence-specific DNA binding	GO:0006355//regulation of transcription, DNA-templated	gi|587680274|gb|EWZ02592.1|/0/hypothetical protein FOYG_01833 [Fusarium oxysporum FOSC 3-a]
Unigene10264_All	3178	117.077	8.58333	-3.76977	Down	0.823224	K07243|1|0.0|680|fgr:FGSG_05160|high-affinity iron transporter	-	-	-	gi|342884069|gb|EGU84412.1|/0/hypothetical protein FOXB_05077 [Fusarium oxysporum Fo5176]
Unigene2656_All	1955	45.0533	3.28333	-3.7784	Down	0.808828	K03379|1|8e-118|425|mgr:MGG_06577|cyclohexanone monooxygenase [EC:1.14.13.22];K14556|2|4e-68|259|tmn:UCRPA7_6730|U3 small nucleolar RNA-associated protein 12	-	GO:0050660//flavin adenine dinucleotide binding;GO:0004499//N,N-dimethylaniline monooxygenase activity;GO:0050661//NADP binding	GO:0055114//oxidation-reduction process	gi|591490215|gb|EXM19880.1|/0/hypothetical protein FOTG_12113 [Fusarium oxysporum f. sp. vasinfectum 25433]
CL1784.Contig2_All	3818	88.85	6.42333	-3.78998	Down	0.820597	K09419|1|0.0|1228|nhe:NECHADRAFT_90281|heat shock transcription factor, other eukaryote	GO:0005634//nucleus	GO:0043565//sequence-specific DNA binding;GO:0003700//transcription factor activity, sequence-specific DNA binding	GO:0006355//regulation of transcription, DNA-templated	gi|591457332|gb|EXL89531.1|/0/hypothetical protein FOPG_00195 [Fusarium oxysporum f. sp. conglutinans race 2 54008]
Unigene8500_All	1315	127.97	9.25	-3.79021	Down	0.824065	-	-	-	-	gi|342888041|gb|EGU87458.1|/1.81909e-122/hypothetical protein FOXB_02043 [Fusarium oxysporum Fo5176]
Unigene6211_All	2277	34.5633	2.49333	-3.79309	Down	0.801767	K08257|1|0.0|808|fpu:FPSE_02775|mannan endo-1,6-alpha-mannosidase [EC:3.2.1.101]	GO:0016021//integral component of membrane	GO:0008496//mannan endo-1,6-alpha-mannosidase activity	GO:0016052//carbohydrate catabolic process	gi|477512142|gb|ENH64703.1|/0/Mannan endo-1,6-alpha-mannosidase DCW1 [Fusarium oxysporum f. sp. cubense race 1]
Unigene9016_All	5042	73.04	5.23	-3.8038	Down	0.81804	K20062|1|0.0|1123|fgr:FGSG_08448|arrestin-related trafficking adapter 4/5/7	-	-	-	gi|477508513|gb|ENH61806.1|/0/HECT-type ubiquitin ligase-interacting protein creD [Fusarium oxysporum f. sp. cubense race 1]
CL1150.Contig3_All	2150	71.06	5.04667	-3.81563	Down	0.817928	K11968|1|1e-11|72.4|pbl:PAAG_11981|ariadne-1 [EC:2.3.2.27]	-	GO:0008270//zinc ion binding;GO:0004842//ubiquitin-protein transferase activity	GO:0016567//protein ubiquitination	gi|587743147|gb|EXA40863.1|/0/hypothetical protein FOVG_09531 [Fusarium oxysporum f. sp. pisi HDV247]
CL1232.Contig2_All	3386	43.8167	3.11	-3.81649	Down	0.808618	K03457|1|0.0|1006|fgr:FGSG_05277|nucleobase:cation symporter-1, NCS1 family	GO:0016021//integral component of membrane	GO:0005215//transporter activity	GO:0055085//transmembrane transport	gi|342883687|gb|EGU84139.1|/0/hypothetical protein FOXB_05345 [Fusarium oxysporum Fo5176]
CL3240.Contig1_All	2076	209.5	14.7833	-3.82491	Down	0.82796	K00004|1|6e-60|219|mbe:MBM_08711|(R,R)-butanediol dehydrogenase / meso-butanediol dehydrogenase / diacetyl reductase [EC:1.1.1.4 1.1.1.- 1.1.1.303]	-	GO:0008270//zinc ion binding;GO:0016491//oxidoreductase activity	GO:0055114//oxidation-reduction process	gi|591489676|gb|EXM19361.1|/0/hypothetical protein FOTG_12618 [Fusarium oxysporum f. sp. vasinfectum 25433]
CL1496.Contig2_All	2237	85.8933	6.04333	-3.82913	Down	0.820724	K05747|1|2e-17|92.0|pgr:PGTG_00959|Wiskott-Aldrich syndrome protein	-	-	-	gi|591505105|gb|EXM34408.1|/0/hypothetical protein FOTG_01258 [Fusarium oxysporum f. sp. vasinfectum 25433]
Unigene6892_All	1124	186.4	13.0667	-3.83444	Down	0.827316	K01527|1|2e-10|67.8|pte:PTT_12812|nascent polypeptide-associated complex subunit beta;K01183|2|2e-06|53.9|ttt:THITE_2111816|chitinase [EC:3.2.1.14];K19851|4|3e-06|53.5|sce:YIR019C|flocculation protein FLO11	-	-	-	gi|342883356|gb|EGU83870.1|/3.45648e-124/hypothetical protein FOXB_05652 [Fusarium oxysporum Fo5176]
CL2148.Contig1_All	3763	47.8533	3.35	-3.83639	Down	0.810874	-	-	-	-	gi|587678119|gb|EWZ00437.1|/6.51696e-122/hypothetical protein FOYG_00308 [Fusarium oxysporum FOSC 3-a]
Unigene10672_All	2442	32.47	2.25667	-3.84684	Down	0.800471	K01183|1|5e-13|77.4|mtm:MYCTH_113450|chitinase [EC:3.2.1.14];K19851|3|5e-13|77.4|sce:YIR019C|flocculation protein FLO11	-	-	-	gi|591490315|gb|EXM19976.1|/0/hypothetical protein FOTG_12003 [Fusarium oxysporum f. sp. vasinfectum 25433]
CL1730.Contig8_All	1405	87.6	6.07333	-3.85037	Down	0.821053	K20298|1|6e-116|418|ani:AN4014.2|vacuolar protein sorting-associated protein 52;K14327|2|9e-110|397|npa:UCRNP2_4442|regulator of nonsense transcripts 2;K10742|5|7e-72|271|wic:J056_000249|DNA replication ATP-dependent helicase Dna2 [EC:3.6.4.12]	-	GO:0016491//oxidoreductase activity	GO:0055114//oxidation-reduction process	gi|591500355|gb|EXM29764.1|/0/hypothetical protein FOTG_04877 [Fusarium oxysporum f. sp. vasinfectum 25433]
CL1772.Contig2_All	3133	308.343	21.1767	-3.86399	Down	0.829796	K08286|1|2e-27|102|ago:AGOS_ADR300C|protein-serine/threonine kinase [EC:2.7.11.-];K06641|5|1e-24|106|act:ACLA_005430|serine/threonine-protein kinase Chk2 [EC:2.7.11.1]	-	GO:0005524//ATP binding;GO:0004674//protein serine/threonine kinase activity	GO:0006468//protein phosphorylation	gi|475668050|gb|EMT65838.1|/0/Negative regulator of sexual conjugation and meiosis [Fusarium oxysporum f. sp. cubense race 4]
Unigene10626_All	2040	86.51	5.91667	-3.87001	Down	0.820976	K13524|1|0.0|895|fpu:FPSE_09097|4-aminobutyrate aminotransferase / (S)-3-amino-2-methylpropionate transaminase [EC:2.6.1.19 2.6.1.22]	-	GO:0030170//pyridoxal phosphate binding;GO:0003867//4-aminobutyrate transaminase activity	GO:0009448//gamma-aminobutyric acid metabolic process	gi|475666136|gb|EMT63927.1|/0/4-aminobutyrate aminotransferase [Fusarium oxysporum f. sp. cubense race 4]
CL362.Contig2_All	1457	3386.12	231.37	-3.87136	Down	0.832528	K03146|1|1e-173|610|fpu:FPSE_01936|thiamine thiazole synthase	GO:0005829//cytosol;GO:0005634//nucleus	GO:0008198//ferrous iron binding;GO:0042802//identical protein binding;GO:0016491//oxidoreductase activity	GO:0055114//oxidation-reduction process;GO:0052837//thiazole biosynthetic process;GO:0000002//mitochondrial genome maintenance;GO:0009228//thiamine biosynthetic process;GO:0006950//response to stress	gi|590038406|gb|EXK40264.1|/0/thiamine biosynthetic enzyme [Fusarium oxysporum f. sp. melonis 26406]
Unigene6243_All	1423	252.18	17.1033	-3.8821	Down	0.829074	K01183|1|2e-07|57.8|ani:AN8241.2|chitinase [EC:3.2.1.14]	-	GO:0008237//metallopeptidase activity	GO:0006508//proteolysis	gi|591492418|gb|EXM22018.1|/0/hypothetical protein FOTG_10301 [Fusarium oxysporum f. sp. vasinfectum 25433]
Unigene9028_All	3401	103.283	7.00333	-3.88242	Down	0.822874	K15102|1|2e-100|368|bfu:BC1G_05712|solute carrier family 25 (mitochondrial phosphate transporter), member 3;K09828|2|2e-29|132|cmt:CCM_05983|Delta24-sterol reductase [EC:1.3.1.72 1.3.1.-];K00107|3|3e-08|62.0|bsc:COCSADRAFT_41756|D-arabinono-1,4-lactone oxidase [EC:1.1.3.37]	-	-	-	gi|591476075|gb|EXM07247.1|/0/hypothetical protein FOIG_03791 [Fusarium oxysporum f. sp. cubense tropical race 4 54006]
CL1313.Contig4_All	3563	560.433	37.99	-3.88285	Down	0.83126	K12663|1|6e-135|483|fgr:FGSG_09979|Delta(3,5)-Delta(2,4)-dienoyl-CoA isomerase [EC:5.3.3.-]	GO:0031225//anchored component of membrane;GO:0005886//plasma membrane	GO:0016740//transferase activity	GO:0005975//carbohydrate metabolic process	gi|475665746|gb|EMT63538.1|/0/1,3-beta-glucanosyltransferase gel1 [Fusarium oxysporum f. sp. cubense race 4]
CL305.Contig2_All	5308	35.3367	2.37	-3.89821	Down	0.803427	K00485|1|5e-21|105|cim:CIMG_05875|dimethylaniline monooxygenase (N-oxide forming) [EC:1.14.13.8]	GO:0005634//nucleus	GO:0008270//zinc ion binding;GO:0000981//RNA polymerase II transcription factor activity, sequence-specific DNA binding;GO:0003677//DNA binding	GO:0006357//regulation of transcription from RNA polymerase II promoter	gi|591501080|gb|EXM30473.1|/0/hypothetical protein FOTG_04438 [Fusarium oxysporum f. sp. vasinfectum 25433]
CL2242.Contig1_All	1500	130.78	8.76	-3.90007	Down	0.825032	K15102|1|0.0|724|fpu:FPSE_01779|solute carrier family 25 (mitochondrial phosphate transporter), member 3	GO:0016021//integral component of membrane	-	GO:0006810//transport	gi|475664541|gb|EMT62336.1|/0/Putative mitochondrial phosphate carrier protein [Fusarium oxysporum f. sp. cubense race 4]
CL3318.Contig2_All	2159	179.333	11.9833	-3.90354	Down	0.827393	K12386|1|1e-142|508|fpu:FPSE_04093|cystinosin	GO:0016021//integral component of membrane	-	-	gi|587752764|gb|EXA50480.1|/1.57853e-159/hypothetical protein FOVG_03150 [Fusarium oxysporum f. sp. pisi HDV247]
Unigene9509_All	2790	232.417	15.5133	-3.90513	Down	0.829179	K18626|1|4e-35|150|cci:CC1G_13923|trichohyalin	-	-	-	gi|591499348|gb|EXM28786.1|/0/hypothetical protein FOTG_05913 [Fusarium oxysporum f. sp. vasinfectum 25433]
Unigene7064_All	1560	157.88	10.5367	-3.90534	Down	0.82693	K18748|1|9e-08|59.3|cnb:CNBG2420|protein SSD1;K03243|3|6e-07|56.6|pgr:PGTG_13938|translation initiation factor 5B;K11294|4|4e-06|53.9|shs:STEHIDRAFT_122373|nucleolin;K19720|5|4e-06|53.9|clu:CLUG_01018|collagen, type III, alpha	-	-	-	gi|591487883|gb|EXM17637.1|/0/hypothetical protein FOTG_14171 [Fusarium oxysporum f. sp. vasinfectum 25433]
CL2794.Contig3_All	7386	120.397	8.00333	-3.91105	Down	0.82471	K05906|1|0.0|816|fgr:FGSG_06053|prenylcysteine oxidase / farnesylcysteine lyase [EC:1.8.3.5 1.8.3.6]	GO:0005737//cytoplasm;GO:0005634//nucleus	-	GO:0006355//regulation of transcription, DNA-templated;GO:0007623//circadian rhythm	gi|591504583|gb|EXM33906.1|/0/hypothetical protein FOTG_02405 [Fusarium oxysporum f. sp. vasinfectum 25433]
CL453.Contig17_All	1611	74.59	4.95333	-3.91251	Down	0.819484	K06897|1|3e-72|273|tmn:UCRPA7_8510|7,8-dihydropterin-6-yl-methyl-4-(beta-D-ribofuranosyl)aminobenzene 5'-phosphate synthase [EC:2.5.1.105];K12584|2|3e-53|210|ure:UREG_00738|m7GpppX diphosphatase [EC:3.6.1.59];K20181|3|6e-20|99.8|ela:UCREL1_7494|vacuolar protein sorting-associated protein 18	-	-	-	gi|342866793|gb|EGU72233.1|/0/hypothetical protein FOXB_17260 [Fusarium oxysporum Fo5176]
Unigene2831_All	2530	78.4167	5.18333	-3.91921	Down	0.820324	K11093|1|1e-08|63.2|sla:SERLADRAFT_449360|U1 small nuclear ribonucleoprotein 70kDa;K05747|2|1e-06|56.6|lel:LELG_05348|Wiskott-Aldrich syndrome protein;K20047|4|1e-06|56.2|nte:NEUTE1DRAFT62564|actin cytoskeleton-regulatory complex protein PAN1	-	-	-	gi|587668006|gb|EWY90347.1|/0/hypothetical protein FOYG_07900 [Fusarium oxysporum FOSC 3-a]
CL3529.Contig1_All	1337	32.6333	2.14667	-3.92618	Down	0.801381	-	-	GO:0004553//hydrolase activity, hydrolyzing O-glycosyl compounds	GO:0005975//carbohydrate metabolic process	gi|587745393|gb|EXA43109.1|/5.77335e-132/hypothetical protein FOVG_08138 [Fusarium oxysporum f. sp. pisi HDV247]
CL3240.Contig2_All	2370	201.47	13.1267	-3.93999	Down	0.828605	K00004|1|4e-65|250|mbe:MBM_08711|(R,R)-butanediol dehydrogenase / meso-butanediol dehydrogenase / diacetyl reductase [EC:1.1.1.4 1.1.1.- 1.1.1.303]	-	GO:0008270//zinc ion binding;GO:0016491//oxidoreductase activity	GO:0055114//oxidation-reduction process	gi|591489676|gb|EXM19361.1|/0/hypothetical protein FOTG_12618 [Fusarium oxysporum f. sp. vasinfectum 25433]
Unigene6826_All	3090	424.81	27.2867	-3.96055	Down	0.831463	K19851|1|4e-23|111|sce:YIR019C|flocculation protein FLO11	-	-	-	gi|591505161|gb|EXM34464.1|/0/hypothetical protein FOTG_01301 [Fusarium oxysporum f. sp. vasinfectum 25433]
Unigene7003_All	2407	88.4167	5.65667	-3.96629	Down	0.822013	K01210|1|2e-64|248|pic:PICST_89695|glucan 1,3-beta-glucosidase [EC:3.2.1.58];K00654|3|6e-40|166|val:VDBG_07422|serine palmitoyltransferase [EC:2.3.1.50]	-	GO:0004553//hydrolase activity, hydrolyzing O-glycosyl compounds	GO:0005975//carbohydrate metabolic process	gi|591491575|gb|EXM21203.1|/0/hypothetical protein FOTG_11030 [Fusarium oxysporum f. sp. vasinfectum 25433]
CL1281.Contig1_All	2413	85.63	5.42667	-3.97998	Down	0.821697	K10838|1|4e-09|64.3|scm:SCHCODRAFT_256660|xeroderma pigmentosum group C-complementing protein	-	-	-	gi|477509799|gb|ENH63088.1|/0/hypothetical protein FOC1_g10006701 [Fusarium oxysporum f. sp. cubense race 1]
Unigene5086_All	2407	60.5533	3.83333	-3.98154	Down	0.816555	K09248|1|4e-36|154|kaf:KAFR_0C03900|proline utilization trans-activator	GO:0005634//nucleus	GO:0008270//zinc ion binding;GO:0000981//RNA polymerase II transcription factor activity, sequence-specific DNA binding;GO:0003677//DNA binding	GO:0006357//regulation of transcription from RNA polymerase II promoter	gi|342886514|gb|EGU86323.1|/0/hypothetical protein FOXB_03156 [Fusarium oxysporum Fo5176]
CL2937.Contig2_All	3855	183.197	11.5333	-3.98951	Down	0.828254	K02967|1|5e-18|94.7|ure:UREG_01975|small subunit ribosomal protein S2;K12619|2|6e-14|81.3|uma:UMAG_06164|5'-3' exoribonuclease 2 [EC:3.1.13.-]	GO:0005634//nucleus	GO:0008270//zinc ion binding;GO:0000981//RNA polymerase II transcription factor activity, sequence-specific DNA binding;GO:0003677//DNA binding	GO:0006357//regulation of transcription from RNA polymerase II promoter	gi|591487016|gb|EXM16812.1|/0/hypothetical protein FOTG_14935 [Fusarium oxysporum f. sp. vasinfectum 25433]
Unigene2615_All	1900	61.6767	3.87	-3.99432	Down	0.816906	-	-	-	-	gi|477517596|gb|ENH69844.1|/0/hypothetical protein FOC1_g10009347 [Fusarium oxysporum f. sp. cubense race 1]
Unigene1359_All	1755	31.5967	1.95667	-4.0133	Down	0.801003	K09202|1|2e-08|61.6|mgr:MGG_04328|regulatory protein SWI5	-	-	-	gi|477517140|gb|ENH69389.1|/2.58311e-117/hypothetical protein FOC1_g10011740 [Fusarium oxysporum f. sp. cubense race 1]
Unigene8499_All	3459	30.9	1.9	-4.02354	Down	0.800219	-	GO:0016021//integral component of membrane	GO:0005509//calcium ion binding	GO:0055085//transmembrane transport	gi|342888761|gb|EGU87980.1|/0/hypothetical protein FOXB_01463 [Fusarium oxysporum Fo5176]
CL4.Contig5_All	2386	133.603	8.16	-4.03324	Down	0.826377	K20044|1|3e-07|58.2|ttt:THITE_2113626|phosphatidylinositol-binding clathrin assembly protein;K11680|2|5e-07|57.4|kla:KLLA0E17403g|non-histone protein 10;K20521|3|9e-07|56.6|smp:SMAC_07376|myosin tail region-interacting protein MTI1	-	-	-	gi|591506922|gb|EXM36185.1|/0/hypothetical protein FOTG_00435 [Fusarium oxysporum f. sp. vasinfectum 25433]
CL1940.Contig2_All	5244	40.4267	2.43333	-4.0543	Down	0.808303	K06634|1|0.0|660|fpu:FPSE_00551|cyclin H	GO:0005737//cytoplasm	-	-	gi|342888305|gb|EGU87663.1|/0/hypothetical protein FOXB_01819 [Fusarium oxysporum Fo5176]
Unigene9500_All	1737	1303.99	78.43	-4.05538	Down	0.833431	K01216|1|1e-67|258|pic:PICST_25832|licheninase [EC:3.2.1.73];K11294|2|9e-11|69.3|mgl:MGL_2993|nucleolin	-	-	-	gi|587736708|gb|EXA34424.1|/0/murein transglycosylase [Fusarium oxysporum f. sp. pisi HDV247]
CL659.Contig1_All	3195	116.007	6.94667	-4.06174	Down	0.82527	K08176|1|0.0|942|fpu:FPSE_06254|MFS transporter, PHS family, inorganic phosphate transporter	GO:0016021//integral component of membrane	GO:0005315//inorganic phosphate transmembrane transporter activity	GO:0006817//phosphate ion transport;GO:0055085//transmembrane transport	gi|587740782|gb|EXA38498.1|/0/MFS transporter, PHS family, inorganic phosphate transporter [Fusarium oxysporum f. sp. pisi HDV247]
Unigene8398_All	1706	69.49	4.14667	-4.06678	Down	0.819378	K15393|1|4e-56|219|aor:AOR_1_4014|beta-cyclopiazonate dehydrogenase [EC:1.21.99.1]	-	GO:0016491//oxidoreductase activity	GO:0055114//oxidation-reduction process	gi|342886444|gb|EGU86274.1|/0/hypothetical protein FOXB_03209 [Fusarium oxysporum Fo5176]
CL964.Contig2_All	1848	37.0767	2.19	-4.08151	Down	0.80646	K16261|1|0.0|816|pfj:MYCFIDRAFT_202535|yeast amino acid transporter	-	-	-	gi|591484295|gb|EXM14295.1|/0/hypothetical protein FOTG_17291 [Fusarium oxysporum f. sp. vasinfectum 25433]
Unigene8075_All	2106	149.67	8.65333	-4.11239	Down	0.827841	K20465|1|1e-13|79.3|mbe:MBM_04603|oxysterol-binding protein-related protein 9/10/11	-	-	-	gi|587662312|gb|EWY84653.1|/1.46119e-109/hypothetical protein FOYG_12078 [Fusarium oxysporum FOSC 3-a]
CL1313.Contig3_All	3770	540.787	30.3733	-4.15418	Down	0.83306	K12663|1|1e-128|287|fgr:FGSG_09979|Delta(3,5)-Delta(2,4)-dienoyl-CoA isomerase [EC:5.3.3.-]	GO:0031225//anchored component of membrane;GO:0005886//plasma membrane	GO:0016740//transferase activity	GO:0005975//carbohydrate metabolic process	gi|475665746|gb|EMT63538.1|/0/1,3-beta-glucanosyltransferase gel1 [Fusarium oxysporum f. sp. cubense race 4]
CL941.Contig8_All	5393	143.303	7.93667	-4.1744	Down	0.827995	-	-	-	-	gi|590043690|gb|EXK45548.1|/6.91952e-104/hypothetical protein FOMG_03956 [Fusarium oxysporum f. sp. melonis 26406]
Unigene1613_All	3225	79.7333	4.40333	-4.17852	Down	0.82251	-	GO:0016021//integral component of membrane	-	-	gi|591500545|gb|EXM29954.1|/0/hypothetical protein FOTG_04992 [Fusarium oxysporum f. sp. vasinfectum 25433]
Unigene6889_All	3877	136.797	7.50333	-4.18836	Down	0.827687	K01733|1|5e-37|157|ure:UREG_05841|threonine synthase [EC:4.2.3.1];K09248|2|7e-18|94.4|tdl:TDEL_0B07490|proline utilization trans-activator	GO:0005634//nucleus	GO:0008270//zinc ion binding;GO:0000981//RNA polymerase II transcription factor activity, sequence-specific DNA binding;GO:0003677//DNA binding	GO:0006357//regulation of transcription from RNA polymerase II promoter	gi|591496147|gb|EXM25653.1|/0/hypothetical protein FOTG_07458 [Fusarium oxysporum f. sp. vasinfectum 25433]
CL2308.Contig4_All	2658	64.8833	3.54333	-4.19467	Down	0.819378	K11369|1|3e-69|264|ani:AN3929.2|retrograde regulation protein 2;K01939|2|4e-69|263|pte:PTT_16160|adenylosuccinate synthase [EC:6.3.4.4];K13336|5|1e-66|255|afv:AFLA_048740|peroxin-3	GO:0016021//integral component of membrane	-	GO:0055085//transmembrane transport	gi|587741585|gb|EXA39301.1|/0/hypothetical protein FOVG_10901 [Fusarium oxysporum f. sp. pisi HDV247]
CL211.Contig2_All	3540	110.207	5.85667	-4.23399	Down	0.826097	-	-	GO:0003676//nucleic acid binding;GO:0046872//metal ion binding	-	gi|587751623|gb|EXA49339.1|/0/hypothetical protein FOVG_02545 [Fusarium oxysporum f. sp. pisi HDV247]
CL1843.Contig3_All	3760	158.347	8.4	-4.23655	Down	0.829081	K11244|1|6e-78|293|tre:TRIREDRAFT_123636|cell wall integrity and stress response component	GO:0016021//integral component of membrane	-	-	gi|587687954|gb|EWZ34559.1|/0/cell wall integrity and stress response component [Fusarium oxysporum Fo47]
CL3661.Contig2_All	5733	472.697	24.7533	-4.25522	Down	0.833971	K00134|1|0.0|661|fpu:FPSE_00970|glyceraldehyde 3-phosphate dehydrogenase [EC:1.2.1.12]	-	-	-	gi|591496384|gb|EXM25890.1|/0/hypothetical protein FOTG_07605 [Fusarium oxysporum f. sp. vasinfectum 25433]
Unigene10322_All	2213	7151.45	374.247	-4.25617	Down	0.835603	K13953|1|0.0|662|fgr:FGSG_10855|alcohol dehydrogenase, propanol-preferring [EC:1.1.1.1]	-	GO:0008270//zinc ion binding;GO:0016491//oxidoreductase activity	GO:0055114//oxidation-reduction process	gi|309952144|gb|ADO95352.1|/0/alcohol dehydrogenase [Fusarium oxysporum f. sp. lycopersici]
CL547.Contig5_All	4421	29.09	1.51333	-4.26472	Down	0.800106	K19851|1|7e-24|114|sce:YIR019C|flocculation protein FLO11	GO:0016021//integral component of membrane	-	-	gi|591504442|gb|EXM33765.1|/0/hypothetical protein FOTG_02326 [Fusarium oxysporum f. sp. vasinfectum 25433]
CL1963.Contig4_All	4880	271.443	14.11	-4.26586	Down	0.832444	K00767|1|1e-61|239|bze:COCCADRAFT_9409|nicotinate-nucleotide pyrophosphorylase (carboxylating) [EC:2.4.2.19];K01199|4|1e-19|100|maj:MAA_01169|glucan endo-1,3-beta-D-glucosidase [EC:3.2.1.39]	-	GO:0004553//hydrolase activity, hydrolyzing O-glycosyl compounds	GO:0005975//carbohydrate metabolic process	gi|587752188|gb|EXA49904.1|/0/endo-1,3(4)-beta-glucanase [Fusarium oxysporum f. sp. pisi HDV247]
CL2957.Contig1_All	2282	121.513	6.31333	-4.26657	Down	0.827407	-	GO:0016021//integral component of membrane	-	-	gi|477508369|gb|ENH61663.1|/0/hypothetical protein FOC1_g10016486 [Fusarium oxysporum f. sp. cubense race 1]
Unigene9034_All	5409	110.45	5.72667	-4.26955	Down	0.826601	K01669|1|0.0|1045|nhe:NECHADRAFT_22205|deoxyribodipyrimidine photo-lyase [EC:4.1.99.3]	-	GO:0003913//DNA photolyase activity	GO:0006281//DNA repair	gi|587666833|gb|EWY89174.1|/0/hypothetical protein FOYG_10105 [Fusarium oxysporum FOSC 3-a]
Unigene2681_All	3493	66.83	3.45667	-4.27304	Down	0.82052	K15706|1|1e-12|77.0|cput:CONPUDRAFT_67133|E3 ubiquitin-protein ligase RNF167 [EC:2.3.2.27];K15692|2|3e-12|75.5|scm:SCHCODRAFT_74812|E3 ubiquitin-protein ligase RNF13 [EC:2.3.2.27];K14565|3|7e-12|74.3|tml:GSTUM_00005090001|nucleolar protein 58	GO:0016021//integral component of membrane	GO:0008270//zinc ion binding	-	gi|587742858|gb|EXA40574.1|/0/hypothetical protein FOVG_09361 [Fusarium oxysporum f. sp. pisi HDV247]
Unigene7148_All	1587	253.67	13.1167	-4.27348	Down	0.832149	K19851|1|5e-11|70.1|sce:YIR019C|flocculation protein FLO11	-	-	-	gi|342870232|gb|EGU73499.1|/1.02595e-85/hypothetical protein FOXB_15962 [Fusarium oxysporum Fo5176]
CL4.Contig38_All	3255	33.61	1.73	-4.28005	Down	0.805059	K11680|1|8e-07|57.4|kla:KLLA0E17403g|non-histone protein 10;K15198|5|7e-06|54.3|pfp:PFL1_03454|transcription factor TFIIIB component B''	-	-	-	gi|591506922|gb|EXM36185.1|/0/hypothetical protein FOTG_00435 [Fusarium oxysporum f. sp. vasinfectum 25433]
CL3257.Contig2_All	503	186.55	9.49	-4.29701	Down	0.830608	-	-	-	-	-
CL547.Contig4_All	4848	58.36	2.95333	-4.30456	Down	0.818405	K19851|1|2e-22|110|sce:YIR019C|flocculation protein FLO11	GO:0016021//integral component of membrane	-	-	gi|587679852|gb|EWZ02170.1|/0/hypothetical protein FOYG_01554 [Fusarium oxysporum FOSC 3-a]
Unigene1645_All	446	213.053	10.73	-4.31149	Down	0.831386	K01183|1|4e-41|166|maj:MAA_09091|chitinase [EC:3.2.1.14]	-	-	-	gi|587672623|gb|EWY94956.1|/1.61338e-70/hypothetical protein FOYG_04103 [Fusarium oxysporum FOSC 3-a]
Unigene6880_All	2702	230.727	11.6133	-4.31233	Down	0.831778	-	GO:0016021//integral component of membrane;GO:0070469//respiratory chain	GO:0009916//alternative oxidase activity;GO:0046872//metal ion binding	GO:0055114//oxidation-reduction process	gi|477519700|gb|ENH71867.1|/0/Alternative oxidase, mitochondrial [Fusarium oxysporum f. sp. cubense race 1]
Unigene9176_All	4358	147.85	7.41333	-4.31787	Down	0.829501	K16055|1|0.0|1721|fpu:FPSE_06299|trehalose 6-phosphate synthase/phosphatase [EC:2.4.1.15 3.1.3.12]	-	GO:0003824//catalytic activity	GO:0005992//trehalose biosynthetic process	gi|587674728|gb|EWY97061.1|/0/trehalose 6-phosphate synthase [Fusarium oxysporum FOSC 3-a]
Unigene5163_All	1501	1149.89	57.19	-4.32959	Down	0.835596	K19851|1|5e-08|60.1|sce:YIR019C|flocculation protein FLO11	-	-	-	gi|477521817|gb|ENH73901.1|/1.39809e-161/Protein DJ-1 [Fusarium oxysporum f. sp. cubense race 1]
Unigene3957_All	1612	49.9233	2.47333	-4.33519	Down	0.815911	K01183|1|2e-08|61.6|ttt:THITE_2111816|chitinase [EC:3.2.1.14]	GO:0016021//integral component of membrane	-	-	gi|342871781|gb|EGU74242.1|/0/hypothetical protein FOXB_15238 [Fusarium oxysporum Fo5176]
Unigene376_All	1444	45.0567	2.22667	-4.33878	Down	0.813571	K03469|1|4e-79|296|maj:MAA_00386|ribonuclease HI [EC:3.1.26.4]	-	-	-	gi|342866009|gb|EGU71991.1|/1.08352e-163/hypothetical protein FOXB_17501 [Fusarium oxysporum Fo5176]
Unigene6146_All	1812	70.8067	3.49667	-4.33983	Down	0.822006	K13690|1|0.0|812|fpu:FPSE_05217|alpha-1,3-mannosyltransferase [EC:2.4.1.-]	GO:0016021//integral component of membrane	-	-	gi|587689284|gb|EWZ35889.1|/0/hypothetical protein FOZG_11690 [Fusarium oxysporum Fo47]
Unigene579_All	2375	106.817	5.23333	-4.35126	Down	0.826909	-	GO:0016021//integral component of membrane	-	-	gi|342876178|gb|EGU77836.1|/1.41035e-148/hypothetical protein FOXB_11700 [Fusarium oxysporum Fo5176]
CL562.Contig2_All	1378	55.8533	2.7	-4.37061	Down	0.818153	K03671|1|1e-41|171|fgr:FGSG_03946|thioredoxin 1	GO:0005623//cell	GO:0015035//protein disulfide oxidoreductase activity	GO:0045454//cell redox homeostasis;GO:0006662//glycerol ether metabolic process;GO:0055114//oxidation-reduction process	gi|591496892|gb|EXM26387.1|/3.83675e-62/hypothetical protein FOTG_07387 [Fusarium oxysporum f. sp. vasinfectum 25433]
CL2611.Contig2_All	1808	110.783	5.29333	-4.38742	Down	0.827764	K03293|1|0.0|939|nhe:NECHADRAFT_50082|amino acid transporter, AAT family	GO:0016021//integral component of membrane	GO:0015171//amino acid transmembrane transporter activity	GO:0006865//amino acid transport;GO:0003333//amino acid transmembrane transport	gi|587667847|gb|EWY90188.1|/0/AAT family amino acid transporter [Fusarium oxysporum FOSC 3-a]
CL1963.Contig3_All	4563	289.337	13.8167	-4.38827	Down	0.833775	K00767|1|1e-61|239|bze:COCCADRAFT_9409|nicotinate-nucleotide pyrophosphorylase (carboxylating) [EC:2.4.2.19];K01199|4|1e-19|100|maj:MAA_01169|glucan endo-1,3-beta-D-glucosidase [EC:3.2.1.39]	-	GO:0004553//hydrolase activity, hydrolyzing O-glycosyl compounds	GO:0005975//carbohydrate metabolic process	gi|587752188|gb|EXA49904.1|/0/endo-1,3(4)-beta-glucanase [Fusarium oxysporum f. sp. pisi HDV247]
CL264.Contig3_All	4147	76.59	3.64333	-4.39383	Down	0.823771	-	-	GO:0016491//oxidoreductase activity;GO:0010181//FMN binding	GO:0055114//oxidation-reduction process	gi|342873271|gb|EGU75478.1|/3.55264e-161/hypothetical protein FOXB_14026 [Fusarium oxysporum Fo5176]
Unigene5014_All	694	62.67	2.97667	-4.39601	Down	0.820752	-	-	-	-	gi|477510793|gb|ENH63703.1|/1.28271e-75/Protein SnodProt1 [Fusarium oxysporum f. sp. cubense race 1]
Unigene6003_All	1105	274.99	13.0333	-4.3991	Down	0.833579	-	-	-	-	gi|584137026|gb|EWG46372.1|/3.31039e-28/hypothetical protein FVEG_15954 [Fusarium verticillioides 7600]
Unigene10214_All	4335	68.3067	3.23	-4.40242	Down	0.822034	K19851|1|3e-14|82.4|sce:YIR019C|flocculation protein FLO11	-	-	-	gi|591494391|gb|EXM23945.1|/0/hypothetical protein FOTG_08896 [Fusarium oxysporum f. sp. vasinfectum 25433]
CL628.Contig2_All	3048	143.783	6.77	-4.4086	Down	0.829866	K16342|1|0.0|1491|fgr:FGSG_01969|cytosolic phospholipase A2 [EC:3.1.1.4]	-	GO:0004622//lysophospholipase activity	GO:0009395//phospholipid catabolic process	gi|477509828|gb|ENH63117.1|/0/Cytosolic phospholipase A2 zeta [Fusarium oxysporum f. sp. cubense race 1]
Unigene1315_All	1641	100.437	4.71667	-4.41237	Down	0.82686	K03635|1|2e-80|300|fgr:FGSG_08581|molybdopterin synthase catalytic subunit [EC:2.8.1.12]	GO:0005829//cytosol;GO:0019008//molybdopterin synthase complex	GO:0030366//molybdopterin synthase activity	GO:0006777//Mo-molybdopterin cofactor biosynthetic process	gi|477512960|gb|ENH65485.1|/4.65668e-89/Molybdopterin synthase catalytic subunit [Fusarium oxysporum f. sp. cubense race 1]
CL2467.Contig2_All	2098	30.4633	1.43	-4.41299	Down	0.803112	K17877|1|1e-09|65.9|ztr:MYCGRDRAFT_76215|nitrite reductase (NAD(P)H) [EC:1.7.1.4]	-	GO:0016491//oxidoreductase activity	GO:0055114//oxidation-reduction process	gi|591447134|gb|EXL79586.1|/0/hypothetical protein FOPG_06600 [Fusarium oxysporum f. sp. conglutinans race 2 54008]
Unigene6424_All	1995	11407.2	530.113	-4.4275	Down	0.836857	K00134|1|0.0|661|fpu:FPSE_00970|glyceraldehyde 3-phosphate dehydrogenase [EC:1.2.1.12]	-	GO:0051287//NAD binding;GO:0004365//glyceraldehyde-3-phosphate dehydrogenase (NAD+) (phosphorylating) activity;GO:0050661//NADP binding	GO:0055114//oxidation-reduction process;GO:0006006//glucose metabolic process;GO:0006096//glycolytic process	gi|477516132|gb|ENH68413.1|/0/Glyceraldehyde-3-phosphate dehydrogenase [Fusarium oxysporum f. sp. cubense race 1]
CL84.Contig1_All	2965	70.31	3.2	-4.45759	Down	0.823063	K00767|1|5e-50|200|bze:COCCADRAFT_9409|nicotinate-nucleotide pyrophosphorylase (carboxylating) [EC:2.4.2.19]	-	GO:0004553//hydrolase activity, hydrolyzing O-glycosyl compounds	GO:0005975//carbohydrate metabolic process	gi|829114310|gb|KLO90710.1|/0/mixed-linked glucanase precursor MLG1 [Fusarium fujikuroi]
Unigene2375_All	3756	268.97	12.2367	-4.45816	Down	0.834139	K08337|1|0.0|1273|nhe:NECHADRAFT_41227|ubiquitin-like modifier-activating enzyme ATG7	GO:0005737//cytoplasm	GO:0008641//small protein activating enzyme activity	GO:0006914//autophagy	gi|591503737|gb|EXM33082.1|/0/ubiquitin-like modifier-activating enzyme atg-7 [Fusarium oxysporum f. sp. vasinfectum 25433]
Unigene8449_All	2114	229.043	10.34	-4.46931	Down	0.833424	K00521|1|1e-54|215|cpw:CPC735_011850|ferric-chelate reductase [EC:1.16.1.7]	GO:0016021//integral component of membrane	GO:0016491//oxidoreductase activity	GO:0055114//oxidation-reduction process	gi|591505077|gb|EXM34380.1|/0/hypothetical protein FOTG_01236 [Fusarium oxysporum f. sp. vasinfectum 25433]
Unigene7409_All	1510	64.0967	2.89	-4.47111	Down	0.821725	-	GO:0016021//integral component of membrane	-	-	gi|342873830|gb|EGU75944.1|/0/hypothetical protein FOXB_13566 [Fusarium oxysporum Fo5176]
Unigene1453_All	1782	58.6333	2.61667	-4.48592	Down	0.820296	K00688|1|2e-09|65.1|pno:SNOG_13460|starch phosphorylase [EC:2.4.1.1];K01930|2|3e-08|60.8|fpu:FPSE_08102|folylpolyglutamate synthase [EC:6.3.2.17]	-	-	-	gi|342873783|gb|EGU75905.1|/0/hypothetical protein FOXB_13579 [Fusarium oxysporum Fo5176]
CL864.Contig2_All	1659	42.79	1.90667	-4.48815	Down	0.813564	K17069|1|0.0|669|cthr:CTHT_0008580|O-acetylhomoserine/O-acetylserine sulfhydrylase [EC:2.5.1.49 2.5.1.47]	-	GO:0030170//pyridoxal phosphate binding;GO:0016829//lyase activity;GO:0016765//transferase activity, transferring alkyl or aryl (other than methyl) groups	GO:0006520//cellular amino acid metabolic process	gi|591488773|gb|EXM18497.1|/0/O-acetylhomoserine (thiol)-lyase [Fusarium oxysporum f. sp. vasinfectum 25433]
Unigene1603_All	3579	578.217	25.7633	-4.48822	Down	0.836093	K17877|1|0.0|2055|fpu:FPSE_09019|nitrite reductase (NAD(P)H) [EC:1.7.1.4]	-	GO:0046872//metal ion binding;GO:0020037//heme binding;GO:0051537//2 iron, 2 sulfur cluster binding;GO:0008942//nitrite reductase [NAD(P)H] activity	GO:0042128//nitrate assimilation;GO:0055114//oxidation-reduction process	gi|114650032|dbj|BAF31848.1|/0/nitrite reductase [Fusarium oxysporum]
CL2421.Contig3_All	2745	542.177	24.0867	-4.49246	Down	0.836016	K18369|1|2e-157|531|nhe:NECHADRAFT_95800|alcohol dehydrogenase [EC:1.1.1.-]	GO:0016021//integral component of membrane	GO:0005385//zinc ion transmembrane transporter activity	GO:0071577//zinc II ion transmembrane transport	gi|591486464|gb|EXM16289.1|/0/hypothetical protein FOTG_15389 [Fusarium oxysporum f. sp. vasinfectum 25433]
Unigene1811_All	2034	304.437	13.3433	-4.51195	Down	0.834678	K20238|1|0.0|943|fpu:FPSE_05323|sphingolipid C9-methyltransferase [EC:2.1.1.317]	-	-	-	gi|587735781|gb|EXA33497.1|/0/cyclopropane-fatty-acyl-phospholipid synthase [Fusarium oxysporum f. sp. pisi HDV247]
CL2644.Contig1_All	5490	121.213	5.26667	-4.52451	Down	0.829817	K10534|1|0.0|1645|fpu:FPSE_09169|nitrate reductase (NAD(P)H) [EC:1.7.1.1 1.7.1.2 1.7.1.3]	-	GO:0050464//nitrate reductase (NADPH) activity;GO:0030151//molybdenum ion binding;GO:0020037//heme binding;GO:0043546//molybdopterin cofactor binding	GO:0006809//nitric oxide biosynthetic process;GO:0042128//nitrate assimilation;GO:0055114//oxidation-reduction process	gi|477509804|gb|ENH63093.1|/0/Nitrate reductase [NADPH] [Fusarium oxysporum f. sp. cubense race 1]
CL3207.Contig2_All	1874	86.73	3.63333	-4.57717	Down	0.827232	-	-	-	-	gi|587701807|gb|EWZ48412.1|/2.05206e-56/hypothetical protein FOZG_03977 [Fusarium oxysporum Fo47]
CL3582.Contig2_All	4047	110.207	4.55333	-4.59714	Down	0.829683	-	-	-	-	gi|591489793|gb|EXM19474.1|/0/ribonucleoside-triphosphate reductase [Fusarium oxysporum f. sp. vasinfectum 25433]
Unigene7410_All	1476	311.463	12.5733	-4.63062	Down	0.836058	K02835|1|7e-89|328|maw:MAC_02856|peptide chain release factor 1;K00276|3|9e-60|231|npa:UCRNP2_5899|primary-amine oxidase [EC:1.4.3.21];K17866|4|4e-46|186|pan:PODANSg1509|diphthamide biosynthesis protein 2;K11231|5|9e-33|142|mbe:MBM_09972|osomolarity two-component system, sensor histidine kinase SLN1 [EC:2.7.13.3]	GO:0016021//integral component of membrane	-	GO:0055085//transmembrane transport	gi|591489262|gb|EXM18965.1|/0/hypothetical protein FOTG_12959 [Fusarium oxysporum f. sp. vasinfectum 25433]
Unigene9754_All	826	32.0167	1.29	-4.63338	Down	0.806916	K19849|1|3e-08|59.7|erc:Ecym_7349|signaling mucin MSB2;K11245|2|5e-08|58.9|ndi:NDAI_0D03880|mating pheromone-induced death protein 2;K19851|3|7e-07|55.1|sce:YIR019C|flocculation protein FLO11	-	-	-	gi|342883109|gb|EGU83668.1|/1.77035e-107/hypothetical protein FOXB_05832 [Fusarium oxysporum Fo5176]
CL183.Contig5_All	1798	30.63	1.23	-4.63822	Down	0.806033	K06126|1|1e-106|387|ela:UCREL1_5432|ubiquinone biosynthesis monooxygenase Coq6 [EC:1.14.13.-]	-	-	-	gi|342879370|gb|EGU80621.1|/6.89908e-174/hypothetical protein FOXB_08844 [Fusarium oxysporum Fo5176]
CL1717.Contig1_All	1116	115.857	4.63667	-4.64311	Down	0.830818	-	-	-	-	gi|584127589|gb|EWG37008.1|/1.33351e-27/hypothetical protein FVEG_00820 [Fusarium verticillioides 7600]
Unigene9529_All	1704	429.533	17.08	-4.65239	Down	0.837607	K05747|1|4e-13|77.0|scm:SCHCODRAFT_232440|Wiskott-Aldrich syndrome protein;K15109|2|4e-08|60.5|gtr:GLOTRDRAFT_102301|solute carrier family 25 (mitochondrial carnitine/acylcarnitine transporter), member 20/29	-	-	-	gi|591491436|gb|EXM21071.1|/0/hypothetical protein FOTG_11173 [Fusarium oxysporum f. sp. vasinfectum 25433]
Unigene8137_All	1315	1589.1	63.15	-4.65329	Down	0.839043	K17742|1|1e-131|470|tre:TRIREDRAFT_74194|sorbose reductase [EC:1.1.1.289]	-	-	-	gi|475675420|gb|EMT72488.1|/2.27991e-149/L-xylulose reductase [Fusarium oxysporum f. sp. cubense race 4]
Unigene1243_All	4910	70.8533	2.8	-4.66134	Down	0.825319	K01183|1|4e-13|79.0|ttt:THITE_2111816|chitinase [EC:3.2.1.14]	-	-	-	gi|591486381|gb|EXM16209.1|/0/hypothetical protein FOTG_15503 [Fusarium oxysporum f. sp. vasinfectum 25433]
Unigene6968_All	3289	51.6467	2.00667	-4.6858	Down	0.820044	K01183|1|0.0|951|fpu:FPSE_09070|chitinase [EC:3.2.1.14]	-	GO:0004568//chitinase activity	GO:0005975//carbohydrate metabolic process;GO:0006032//chitin catabolic process	gi|590062411|gb|EXK89935.1|/0/hypothetical protein FOQG_07398 [Fusarium oxysporum f. sp. raphani 54005]
CL3586.Contig1_All	494	34.41	1.31667	-4.70787	Down	0.81051	-	-	-	-	gi|829106504|gb|KLO83149.1|/1.51924e-43/uncharacterized protein Y057_6275 [Fusarium fujikuroi]
CL1863.Contig1_All	2115	268.577	10.23	-4.71446	Down	0.836752	-	GO:0016021//integral component of membrane	-	-	gi|591469642|gb|EXM00969.1|/2.56611e-126/hypothetical protein FOIG_07825 [Fusarium oxysporum f. sp. cubense tropical race 4 54006]
Unigene4056_All	1320	56.06	2.08333	-4.75001	Down	0.82265	K00122|1|4e-33|143|pic:PICST_47526|formate dehydrogenase [EC:1.2.1.2]	GO:0016021//integral component of membrane	GO:0005215//transporter activity	GO:0006810//transport	gi|477511610|gb|ENH64174.1|/0/Putative formate transporter [Fusarium oxysporum f. sp. cubense race 1]
Unigene10587_All	633	682.38	25.24	-4.75679	Down	0.839477	K19721|1|2e-19|95.9|mtm:MYCTH_95595|collagen, type V/XI/XXIV/XXVII, alpha	-	-	-	gi|587748744|gb|EXA46460.1|/3.00426e-115/hypothetical protein FOVG_03836 [Fusarium oxysporum f. sp. pisi HDV247]
CL2175.Contig4_All	1653	716.64	26.33	-4.76647	Down	0.839554	K01183|1|2e-36|154|cmt:CCM_06535|chitinase [EC:3.2.1.14]	-	-	-	gi|587748744|gb|EXA46460.1|/1.09109e-178/hypothetical protein FOVG_03836 [Fusarium oxysporum f. sp. pisi HDV247]
Unigene10262_All	3520	419.997	15.2867	-4.78003	Down	0.8387	K00850|1|0.0|1481|fpu:FPSE_05845|6-phosphofructokinase 1 [EC:2.7.1.11]	GO:0005737//cytoplasm	GO:0046872//metal ion binding;GO:0003872//6-phosphofructokinase activity;GO:0005524//ATP binding	GO:0061615//glycolytic process through fructose-6-phosphate;GO:0006002//fructose 6-phosphate metabolic process	gi|477521907|gb|ENH73991.1|/0/6-phosphofructokinase [Fusarium oxysporum f. sp. cubense race 1]
Unigene7337_All	2366	147.497	5.33667	-4.7886	Down	0.833957	-	GO:0016021//integral component of membrane	GO:0004553//hydrolase activity, hydrolyzing O-glycosyl compounds	GO:0005975//carbohydrate metabolic process	gi|591498045|gb|EXM27500.1|/0/hypothetical protein FOTG_05981 [Fusarium oxysporum f. sp. vasinfectum 25433]
CL3397.Contig2_All	3590	110.183	3.97	-4.79462	Down	0.831568	-	-	GO:0020037//heme binding;GO:0019825//oxygen binding	-	gi|342885368|gb|EGU85409.1|/2.1048e-154/hypothetical protein FOXB_04120 [Fusarium oxysporum Fo5176]
CL3431.Contig1_All	4674	194.81	6.97667	-4.80339	Down	0.83582	K08773|1|0.0|1173|nhe:NECHADRAFT_31076|RalA-binding protein 1;K09242|3|3e-07|59.3|pgu:PGUG_05411|transcriptional regulatory protein LEU3	GO:0005634//nucleus	GO:0000981//RNA polymerase II transcription factor activity, sequence-specific DNA binding;GO:0008270//zinc ion binding	GO:0006357//regulation of transcription from RNA polymerase II promoter	gi|342879523|gb|EGU80768.1|/0/hypothetical protein FOXB_08635 [Fusarium oxysporum Fo5176]
Unigene5105_All	2011	64.5667	2.30667	-4.80691	Down	0.825704	-	GO:0016021//integral component of membrane	-	-	gi|342875370|gb|EGU77148.1|/0/hypothetical protein FOXB_12331 [Fusarium oxysporum Fo5176]
CL3388.Contig2_All	1717	130.883	4.65333	-4.81387	Down	0.833586	K15449|1|2e-59|230|tmn:UCRPA7_3023|tRNA wybutosine-synthesizing protein 1 [EC:4.1.3.44];K14640|2|4e-24|113|ani:AN7791.2|solute carrier family 20 (sodium-dependent phosphate transporter)	GO:0016021//integral component of membrane	-	GO:0055085//transmembrane transport	gi|591447326|gb|EXL79770.1|/0/hypothetical protein FOPG_06515 [Fusarium oxysporum f. sp. conglutinans race 2 54008]
CL750.Contig1_All	4362	73.5267	2.59333	-4.82539	Down	0.827645	K11246|1|5e-168|593|fpu:FPSE_07973|SHO1 osmosensor	GO:0016021//integral component of membrane	-	-	gi|587673299|gb|EWY95632.1|/0/SHO1 osmosensor [Fusarium oxysporum FOSC 3-a]
CL1281.Contig3_All	4043	32.1933	1.13333	-4.82812	Down	0.809662	K10838|1|5e-09|65.1|scm:SCHCODRAFT_256660|xeroderma pigmentosum group C-complementing protein	-	-	-	gi|477509799|gb|ENH63088.1|/0/hypothetical protein FOC1_g10006701 [Fusarium oxysporum f. sp. cubense race 1]
CL2700.Contig2_All	3065	109.743	3.81	-4.8482	Down	0.832128	K03305|1|0.0|1085|fpu:FPSE_04678|proton-dependent oligopeptide transporter, POT family	GO:0016021//integral component of membrane	GO:0005215//transporter activity	GO:0006857//oligopeptide transport	gi|902737613|gb|KNB09182.1|/0/POT family proton-dependent oligopeptide transporter [Fusarium oxysporum f. sp. lycopersici 4287]
CL2186.Contig1_All	905	62.7367	2.17667	-4.84912	Down	0.825284	K17742|1|2e-22|107|lel:LELG_05727|sorbose reductase [EC:1.1.1.289];K18337|3|1e-21|104|nhe:NECHADRAFT_37021|L-rhamnose 1-dehydrogenase [EC:1.1.1.378 1.1.1.377 1.1.1.173];K00059|5|2e-21|103|fme:FOMMEDRAFT_19769|3-oxoacyl-[acyl-carrier protein] reductase [EC:1.1.1.100]	-	-	-	gi|475667845|gb|EMT65633.1|/3.51588e-131/2,5-dichloro-2,5-cyclohexadiene-1,4-diol dehydrogenase [Fusarium oxysporum f. sp. cubense race 4]
Unigene2777_All	4317	73.8367	2.56	-4.85012	Down	0.827736	K05658|1|0.0|2352|fpu:FPSE_07280|ATP-binding cassette, subfamily B (MDR/TAP), member 1 [EC:3.6.3.44]	GO:0016021//integral component of membrane	GO:0042626//ATPase activity, coupled to transmembrane movement of substances;GO:0005524//ATP binding	GO:0055085//transmembrane transport	gi|591496450|gb|EXM25956.1|/0/hypothetical protein FOTG_07647 [Fusarium oxysporum f. sp. vasinfectum 25433]
Unigene4657_All	2660	26.0567	0.903333	-4.85025	Down	0.802019	K00521|1|2e-38|162|afm:AFUA_1G17270|ferric-chelate reductase [EC:1.16.1.7]	GO:0016021//integral component of membrane	-	-	gi|587734953|gb|EXA32669.1|/0/hypothetical protein FOVG_16173 [Fusarium oxysporum f. sp. pisi HDV247]
CL2020.Contig1_All	1091	34.6767	1.19	-4.86493	Down	0.812926	K00452|1|2e-94|286|fgr:FGSG_07058|3-hydroxyanthranilate 3,4-dioxygenase [EC:1.13.11.6]	GO:0005737//cytoplasm	GO:0000334//3-hydroxyanthranilate 3,4-dioxygenase activity;GO:0008198//ferrous iron binding	GO:0019805//quinolinate biosynthetic process;GO:0055114//oxidation-reduction process;GO:0034354//'de novo' NAD biosynthetic process from tryptophan;GO:0043420//anthranilate metabolic process;GO:0006569//tryptophan catabolic process	gi|587676571|gb|EWY98899.1|/2.34881e-100/3-hydroxyanthranilate 3,4-dioxygenase [Fusarium oxysporum FOSC 3-a]
CL250.Contig2_All	8432	52.31	1.76667	-4.88799	Down	0.822909	K10735|1|8e-112|407|fgr:FGSG_00482|GINS complex subunit 4	-	-	-	gi|591498160|gb|EXM27615.1|/0/hypothetical protein FOTG_06033 [Fusarium oxysporum f. sp. vasinfectum 25433]
CL40.Contig1_All	2231	103.967	3.49667	-4.894	Down	0.83257	K19720|1|8e-21|103|clu:CLUG_01018|collagen, type III, alpha;K14297|4|7e-20|100|nte:NEUTE1DRAFT131732|nuclear pore complex protein Nup98-Nup96	-	-	-	gi|902731065|gb|KNB02634.1|/0/hypothetical protein FOXG_05414 [Fusarium oxysporum f. sp. lycopersici 4287]
Unigene4556_All	6540	46.1133	1.54	-4.90418	Down	0.820268	K17053|1|0.0|711|fpu:FPSE_09391|tRNAThr (cytosine32-N3)-methyltransferase [EC:2.1.1.268]	-	-	-	gi|591506505|gb|EXM35768.1|/0/hypothetical protein FOTG_00169 [Fusarium oxysporum f. sp. vasinfectum 25433]
CL1209.Contig1_All	1499	329.47	10.9233	-4.91466	Down	0.840157	K14686|1|4e-10|67.0|mlr:MELLADRAFT_85316|solute carrier family 31 (copper transporter), member 1	GO:0016021//integral component of membrane	GO:0005375//copper ion transmembrane transporter activity	GO:0035434//copper ion transmembrane transport	gi|477508663|gb|ENH61956.1|/1.85071e-105/hypothetical protein FOC1_g10014909 [Fusarium oxysporum f. sp. cubense race 1]
Unigene9414_All	2091	174.057	5.75333	-4.91902	Down	0.83734	K01183|1|1e-12|75.9|afm:AFUA_5G01400|chitinase [EC:3.2.1.14]	-	-	-	gi|302880201|ref|XP_003039074.1|/4.56465e-172/hypothetical protein NECHADRAFT_56796 [Nectria haematococca mpVI 77-13-4]
CL3388.Contig1_All	966	154.753	5.11333	-4.91956	Down	0.836528	K15449|1|5e-46|185|tmn:UCRPA7_3023|tRNA wybutosine-synthesizing protein 1 [EC:4.1.3.44];K14640|2|1e-11|71.2|ani:AN7791.2|solute carrier family 20 (sodium-dependent phosphate transporter)	GO:0016021//integral component of membrane	-	GO:0055085//transmembrane transport	gi|591447326|gb|EXL79770.1|/5.26385e-136/hypothetical protein FOPG_06515 [Fusarium oxysporum f. sp. conglutinans race 2 54008]
Unigene255_All	2183	65.8533	2.13333	-4.94808	Down	0.828261	K10536|1|1e-117|424|nhe:NECHADRAFT_99457|agmatine deiminase [EC:3.5.3.12]	-	GO:0004668//protein-arginine deiminase activity	GO:0009446//putrescine biosynthetic process	gi|587678671|gb|EWZ00989.1|/0/hypothetical protein FOYG_00694 [Fusarium oxysporum FOSC 3-a]
Unigene7853_All	1241	94.26	3.03333	-4.95767	Down	0.832962	K05747|1|7e-23|108|tre:TRIREDRAFT_108642|Wiskott-Aldrich syndrome protein	-	-	-	gi|475664365|gb|EMT62160.1|/9.84214e-123/hypothetical protein FOC4_g10015243 [Fusarium oxysporum f. sp. cubense race 4]
Unigene1788_All	2608	110.67	3.55667	-4.95959	Down	0.834475	K01193|1|0.0|1145|fgr:FGSG_08415|beta-fructofuranosidase [EC:3.2.1.26]	-	GO:0004553//hydrolase activity, hydrolyzing O-glycosyl compounds	GO:0005975//carbohydrate metabolic process	gi|587716614|gb|EWZ87951.1|/0/beta-fructofuranosidase [Fusarium oxysporum f. sp. lycopersici MN25]
CL3257.Contig1_All	885	106.843	3.41333	-4.96817	Down	0.834223	K18278|1|7e-08|58.5|npa:UCRNP2_8417|pyrimidine precursor biosynthesis enzyme	-	-	-	gi|913894030|emb|CRK15775.1|/5.21176e-07/hypothetical protein BN1723_010777 [Verticillium longisporum]
Unigene2537_All	1362	293.933	9.21	-4.99614	Down	0.841207	-	GO:0016021//integral component of membrane	-	-	gi|591476502|gb|EXM07654.1|/3.19519e-85/hypothetical protein FOIG_02634 [Fusarium oxysporum f. sp. cubense tropical race 4 54006]
Unigene5148_All	1454	25.0033	0.773333	-5.01489	Down	0.803413	K08870|1|3e-61|236|nte:NEUTE1DRAFT64093|twinfilin;K00889|2|7e-07|56.2|abv:AGABI2DRAFT120298|1-phosphatidylinositol-4-phosphate 5-kinase [EC:2.7.1.68]	-	GO:0016307//phosphatidylinositol phosphate kinase activity	GO:0046854//phosphatidylinositol phosphorylation	gi|342879956|gb|EGU81188.1|/0/hypothetical protein FOXB_08338 [Fusarium oxysporum Fo5176]
CL1793.Contig1_All	8742	74.93	2.31667	-5.01542	Down	0.831001	K19849|1|8e-38|161|zro:ZYRO0G11242g|signaling mucin MSB2	-	-	-	gi|591499340|gb|EXM28778.1|/0/hypothetical protein FOTG_05913 [Fusarium oxysporum f. sp. vasinfectum 25433]
CL3709.Contig1_All	2309	224.79	6.91	-5.02375	Down	0.840101	K10259|1|0.0|1079|fpu:FPSE_01669|F-box and WD-40 domain protein MET30	-	-	-	gi|587751327|gb|EXA49043.1|/0/F-box and WD-40 domain-containing protein MET30 [Fusarium oxysporum f. sp. pisi HDV247]
Unigene5029_All	1521	61.32	1.86667	-5.03782	Down	0.828696	-	GO:0016021//integral component of membrane	-	-	gi|590055251|gb|EXK82775.1|/0/hypothetical protein FOQG_12890 [Fusarium oxysporum f. sp. raphani 54005]
Unigene1780_All	2719	131.107	3.94333	-5.05518	Down	0.837389	K00521|1|0.0|1112|nhe:NECHADRAFT_68260|ferric-chelate reductase [EC:1.16.1.7]	GO:0016021//integral component of membrane	GO:0016491//oxidoreductase activity	GO:0055114//oxidation-reduction process	gi|591504565|gb|EXM33888.1|/0/hypothetical protein FOTG_02396 [Fusarium oxysporum f. sp. vasinfectum 25433]
Unigene3755_All	2274	23.17	0.696667	-5.05565	Down	0.800856	-	-	-	-	gi|587708127|gb|EWZ79464.1|/0/hypothetical protein FOWG_16490 [Fusarium oxysporum f. sp. lycopersici MN25]
Unigene8232_All	1131	99.71	2.99667	-5.05631	Down	0.835064	-	-	-	-	gi|591506595|gb|EXM35858.1|/2.73405e-145/hypothetical protein FOTG_00231 [Fusarium oxysporum f. sp. vasinfectum 25433]
CL2343.Contig6_All	7213	22.8133	0.683333	-5.06114	Down	0.800156	K07238|1|0.0|939|fpu:FPSE_01561|zinc transporter, ZIP family	GO:0016021//integral component of membrane	GO:0046873//metal ion transmembrane transporter activity	GO:0030001//metal ion transport;GO:0055085//transmembrane transport	gi|587751524|gb|EXA49240.1|/0/hypothetical protein FOVG_02495 [Fusarium oxysporum f. sp. pisi HDV247]
CL3234.Contig2_All	2087	40.3	1.18333	-5.08985	Down	0.820667	-	-	-	-	gi|591491372|gb|EXM21007.1|/0/hypothetical protein FOTG_11119 [Fusarium oxysporum f. sp. vasinfectum 25433]
Unigene9517_All	1585	4972.51	143.61	-5.11375	Down	0.845656	K00927|1|0.0|801|fpu:FPSE_05285|phosphoglycerate kinase [EC:2.7.2.3]	-	GO:0004618//phosphoglycerate kinase activity	GO:0006096//glycolytic process	gi|587663231|gb|EWY85572.1|/0/hypothetical protein FOYG_12714 [Fusarium oxysporum FOSC 3-a]
CL2186.Contig2_All	4974	36.5167	1.04333	-5.12928	Down	0.819119	K00139|1|0.0|671|afm:AFUA_3G07150|succinate-semialdehyde dehydrogenase [EC:1.2.1.24];K00135|2|4e-125|451|ani:AN7315.2|succinate-semialdehyde dehydrogenase / glutarate-semialdehyde dehydrogenase [EC:1.2.1.16 1.2.1.79 1.2.1.20]	-	GO:0016620//oxidoreductase activity, acting on the aldehyde or oxo group of donors, NAD or NADP as acceptor	GO:0055114//oxidation-reduction process	gi|591492347|gb|EXM21947.1|/0/succinate-semialdehyde dehydrogenase [Fusarium oxysporum f. sp. vasinfectum 25433]
CL234.Contig1_All	3296	32.6533	0.926667	-5.13904	Down	0.815666	K15205|1|0.0|618|nhe:NECHADRAFT_104632|transcription factor C subunit 6	-	-	-	gi|587740339|gb|EXA38055.1|/0/hypothetical protein FOVG_12056 [Fusarium oxysporum f. sp. pisi HDV247]
Unigene580_All	2233	114.007	3.23	-5.14144	Down	0.837838	K14617|1|0.0|1107|fpu:FPSE_03978|LMBR1 domain-containing protein 1	GO:0016021//integral component of membrane	-	-	gi|587748831|gb|EXA46547.1|/0/lysosomal cobalamin transporter [Fusarium oxysporum f. sp. pisi HDV247]
Unigene120_All	2116	28.3567	0.803333	-5.14155	Down	0.810741	K12584|1|2e-58|228|ure:UREG_00738|m7GpppX diphosphatase [EC:3.6.1.59];K06897|2|9e-33|142|tmn:UCRPA7_8510|7,8-dihydropterin-6-yl-methyl-4-(beta-D-ribofuranosyl)aminobenzene 5'-phosphate synthase [EC:2.5.1.105];K20181|3|8e-18|93.2|ela:UCREL1_7494|vacuolar protein sorting-associated protein 18;K01183|4|4e-06|54.3|ctp:CTRG_05827|chitinase [EC:3.2.1.14]	-	-	-	gi|591438460|gb|EXL71197.1|/0/hypothetical protein FOPG_13016 [Fusarium oxysporum f. sp. conglutinans race 2 54008]
CL3518.Contig2_All	766	784.233	21.66	-5.17818	Down	0.846455	-	GO:0005576//extracellular region	-	-	gi|342879135|gb|EGU80402.1|/4.11417e-52/hypothetical protein FOXB_09104 [Fusarium oxysporum Fo5176]
Unigene7094_All	1198	266.127	7.28	-5.19203	Down	0.844101	K18107|1|1e-37|158|hir:HETIRDRAFT_442642|L-glyceraldehyde reductase [EC:1.1.1.372];K18097|2|1e-37|157|nfi:NFIA_005220|glycerol 2-dehydrogenase (NADP+) [EC:1.1.1.156]	-	GO:0016491//oxidoreductase activity	GO:0055114//oxidation-reduction process	gi|591444848|gb|EXL77365.1|/7.07113e-163/alcohol dehydrogenase (NADP+) [Fusarium oxysporum f. sp. conglutinans race 2 54008]
CL2755.Contig1_All	10660	36.9667	0.993333	-5.2178	Down	0.821067	K18281|1|1e-169|599|afv:AFLA_005440|brevianamide F synthase	-	GO:0031177//phosphopantetheine binding;GO:0003824//catalytic activity	GO:0008152//metabolic process	gi|591489608|gb|EXM19297.1|/0/hypothetical protein FOTG_12753 [Fusarium oxysporum f. sp. vasinfectum 25433]
Unigene9463_All	907	1209.86	32.3933	-5.223	Down	0.847533	K05747|1|3e-10|66.6|ppl:POSPLDRAFT_87772|Wiskott-Aldrich syndrome protein	-	-	-	gi|342873812|gb|EGU75926.1|/1.95626e-81/hypothetical protein FOXB_13548 [Fusarium oxysporum Fo5176]
CL2921.Contig1_All	2189	42.4533	1.13333	-5.22723	Down	0.824408	-	-	GO:0016407//acetyltransferase activity	GO:0008152//metabolic process	gi|342880731|gb|EGU81754.1|/6.47715e-162/hypothetical protein FOXB_07709 [Fusarium oxysporum Fo5176]
Unigene1755_All	1582	21.3567	0.556667	-5.26173	Down	0.801634	K09468|1|5e-09|63.5|ndi:NDAI_0C00560|zinc finger protein MSN2/4	-	GO:0003676//nucleic acid binding;GO:0046872//metal ion binding	-	gi|591504159|gb|EXM33482.1|/2.83079e-144/hypothetical protein FOTG_02126 [Fusarium oxysporum f. sp. vasinfectum 25433]
Unigene10142_All	4872	108.787	2.83333	-5.26286	Down	0.840038	K11314|1|1e-07|60.5|cot:CORT_0A09880|transcriptional adapter 2-alpha	-	GO:0003677//DNA binding	-	gi|591491325|gb|EXM20960.1|/0/hypothetical protein FOTG_11085 [Fusarium oxysporum f. sp. vasinfectum 25433]
Unigene5058_All	1550	3708.37	96.43	-5.26516	Down	0.848991	K19475|1|7e-13|76.3|psq:PUNSTDRAFT_142622|WAS/WASL-interacting protein	-	-	-	gi|342882239|gb|EGU82967.1|/0/hypothetical protein FOXB_06520 [Fusarium oxysporum Fo5176]
CL535.Contig4_All	5424	24.0667	0.623333	-5.27089	Down	0.806797	K06653|1|2e-07|60.1|fme:FOMMEDRAFT_126029|CDK inhibitor PHO81;K18696|5|1e-06|57.4|ela:UCREL1_532|glycerophosphodiester phosphodiesterase [EC:3.1.4.46]	GO:0005634//nucleus	GO:0008270//zinc ion binding;GO:0000981//RNA polymerase II transcription factor activity, sequence-specific DNA binding;GO:0003677//DNA binding	GO:0006357//regulation of transcription from RNA polymerase II promoter	gi|342879031|gb|EGU80308.1|/0/hypothetical protein FOXB_09235 [Fusarium oxysporum Fo5176]
CL1793.Contig3_All	4046	56.8467	1.47	-5.27319	Down	0.831666	K03243|1|3e-20|102|pte:PTT_10932|translation initiation factor 5B	-	-	-	gi|591499338|gb|EXM28776.1|/0/hypothetical protein FOTG_05913 [Fusarium oxysporum f. sp. vasinfectum 25433]
Unigene10386_All	1772	57.2833	1.48	-5.27445	Down	0.831806	-	GO:0016021//integral component of membrane	GO:0008324//cation transmembrane transporter activity	GO:0098655//cation transmembrane transport	gi|477509934|gb|ENH63222.1|/0/Metal tolerance protein 5 [Fusarium oxysporum f. sp. cubense race 1]
Unigene1735_All	1773	21.32	0.55	-5.27663	Down	0.801606	K08192|1|3e-119|429|act:ACLA_080180|MFS transporter, ACS family, allantoate permease	GO:0016021//integral component of membrane	-	GO:0055085//transmembrane transport	gi|591492908|gb|EXM22493.1|/0/hypothetical protein FOTG_09770 [Fusarium oxysporum f. sp. vasinfectum 25433]
Unigene3534_All	2938	242.123	6.17	-5.29433	Down	0.846321	K14854|1|3e-30|135|nhe:NECHADRAFT_37426|ribosome assembly protein 3	GO:0016021//integral component of membrane	-	-	gi|342885328|gb|EGU85369.1|/0/hypothetical protein FOXB_04080 [Fusarium oxysporum Fo5176]
Unigene6864_All	2856	45.0067	1.14667	-5.29462	Down	0.827792	K19851|1|2e-19|99.0|sce:YIR019C|flocculation protein FLO11	-	GO:0016740//transferase activity	-	gi|342873198|gb|EGU75416.1|/0/hypothetical protein FOXB_14076 [Fusarium oxysporum Fo5176]
CL2961.Contig1_All	697	27.9533	0.71	-5.29906	Down	0.813851	K03448|1|5e-12|71.6|npa:UCRNP2_4418|MFS transporter, ACS family, pantothenate transporter;K00059|2|4e-11|68.6|afv:AFLA_090420|3-oxoacyl-[acyl-carrier protein] reductase [EC:1.1.1.100]	-	-	-	gi|591481870|gb|EXM12479.1|/7.99718e-94/hypothetical protein FOTG_19020 [Fusarium oxysporum f. sp. vasinfectum 25433]
CL3709.Contig2_All	3522	172.08	4.36333	-5.3015	Down	0.844535	K10259|1|0.0|1296|fpu:FPSE_01669|F-box and WD-40 domain protein MET30	-	-	-	gi|587751327|gb|EXA49043.1|/0/F-box and WD-40 domain-containing protein MET30 [Fusarium oxysporum f. sp. pisi HDV247]
CL3431.Contig2_All	5002	57.53	1.45667	-5.30357	Down	0.832759	K08773|1|0.0|1173|nhe:NECHADRAFT_31076|RalA-binding protein 1;K09242|3|3e-07|59.3|pgu:PGUG_05411|transcriptional regulatory protein LEU3	GO:0005634//nucleus	GO:0000981//RNA polymerase II transcription factor activity, sequence-specific DNA binding;GO:0008270//zinc ion binding	GO:0006357//regulation of transcription from RNA polymerase II promoter	gi|342879523|gb|EGU80768.1|/0/hypothetical protein FOXB_08635 [Fusarium oxysporum Fo5176]
CL1359.Contig3_All	3237	111.943	2.82	-5.31093	Down	0.841193	K09885|1|1e-150|535|fpu:FPSE_09953|aquaporin rerated protein, other eukaryote	GO:0016021//integral component of membrane	GO:0005215//transporter activity	GO:0006810//transport	gi|477508348|gb|ENH61642.1|/0/Aquaporin-2 [Fusarium oxysporum f. sp. cubense race 1]
Unigene8253_All	1042	56.9267	1.42333	-5.32176	Down	0.833452	-	GO:0016021//integral component of membrane	-	-	gi|587697082|gb|EWZ43687.1|/3.72817e-122/hypothetical protein FOZG_04761 [Fusarium oxysporum Fo47]
CL1377.Contig1_All	6772	63.03	1.55667	-5.33951	Down	0.83519	K05658|1|6e-46|188|cmt:CCM_00623|ATP-binding cassette, subfamily B (MDR/TAP), member 1 [EC:3.6.3.44]	GO:0016021//integral component of membrane	GO:0042626//ATPase activity, coupled to transmembrane movement of substances;GO:0005524//ATP binding	GO:0055085//transmembrane transport	gi|591494980|gb|EXM24521.1|/0/hypothetical protein FOTG_08511 [Fusarium oxysporum f. sp. vasinfectum 25433]
Unigene362_All	2252	138.443	3.39333	-5.35045	Down	0.843792	-	-	-	-	gi|591454602|gb|EXL86851.1|/1.3066e-71/hypothetical protein FOPG_01792 [Fusarium oxysporum f. sp. conglutinans race 2 54008]
CL1662.Contig2_All	2342	48.2367	1.16667	-5.36967	Down	0.831106	K00102|1|5e-27|124|fpu:FPSE_06605|D-lactate dehydrogenase (cytochrome) [EC:1.1.2.4];K09244|2|6e-19|97.1|nfi:NFIA_020820|transcriptional regulatory protein AMDR	GO:0005634//nucleus	GO:0008270//zinc ion binding;GO:0000981//RNA polymerase II transcription factor activity, sequence-specific DNA binding;GO:0003677//DNA binding	GO:0006357//regulation of transcription from RNA polymerase II promoter	gi|902745522|gb|KNB17089.1|/0/hypothetical protein FOXG_15235 [Fusarium oxysporum f. sp. lycopersici 4287]
CL1602.Contig1_All	1698	95.2067	2.3	-5.37136	Down	0.841369	K02132|1|1e-14|82.4|maw:MAC_05245|F-type H+-transporting ATPase subunit alpha;K11422|2|2e-07|58.5|cci:CC1G_15535|histone-lysine N-methyltransferase SETD1 [EC:2.1.1.43];K19475|4|5e-07|57.0|pco:PHACADRAFT_158458|WAS/WASL-interacting protein;K05747|5|1e-06|55.5|tms:TREMEDRAFT_72246|Wiskott-Aldrich syndrome protein	GO:0016021//integral component of membrane	-	-	gi|587749223|gb|EXA46939.1|/3.20226e-165/hypothetical protein FOVG_04225 [Fusarium oxysporum f. sp. pisi HDV247]
CL3828.Contig3_All	2037	40.9833	0.99	-5.37146	Down	0.827162	K14411|1|1e-06|55.8|ndi:NDAI_0G03970|RNA-binding protein Musashi;K11361|2|8e-06|53.1|tbl:TBLA_0I00130|transcription factor SPT20	-	-	-	gi|902733321|gb|KNB04890.1|/0/hypothetical protein FOXG_06889 [Fusarium oxysporum f. sp. lycopersici 4287]
Unigene2364_All	3076	174.953	4.21	-5.37701	Down	0.846356	-	GO:0016021//integral component of membrane	GO:0004930//G-protein coupled receptor activity	GO:0007166//cell surface receptor signaling pathway;GO:0007186//G-protein coupled receptor signaling pathway	gi|475662669|gb|EMT60465.1|/0/Cyclic AMP receptor-like protein A [Fusarium oxysporum f. sp. cubense race 4]
Unigene7336_All	2348	164.953	3.94	-5.38772	Down	0.846749	K10531|1|0.0|996|fgr:FGSG_05371|L-ornithine N5-oxygenase [EC:1.13.12.-]	-	GO:0016491//oxidoreductase activity	GO:0055114//oxidation-reduction process	gi|591502177|gb|EXM31546.1|/0/L-ornithine N5-oxygenase [Fusarium oxysporum f. sp. vasinfectum 25433]
CL1615.Contig1_All	2691	34.4233	0.82	-5.39162	Down	0.823449	K09123|1|0.0|984|fgr:FGSG_12672|uncharacterized protein	-	GO:0016772//transferase activity, transferring phosphorus-containing groups	GO:0016310//phosphorylation	gi|591500526|gb|EXM29935.1|/0/hypothetical protein FOTG_04977 [Fusarium oxysporum f. sp. vasinfectum 25433]
Unigene6025_All	1077	146.067	3.47667	-5.39278	Down	0.845873	-	-	-	-	gi|342874607|gb|EGU76603.1|/5.9849e-78/hypothetical protein FOXB_12902 [Fusarium oxysporum Fo5176]
CL1448.Contig5_All	3612	26.7367	0.633333	-5.39971	Down	0.814748	K05607|1|1e-12|76.6|cthr:CTHT_0018780|methylglutaconyl-CoA hydratase [EC:4.2.1.18]	GO:0016021//integral component of membrane	-	-	gi|591504532|gb|EXM33855.1|/0/hypothetical protein FOTG_02371 [Fusarium oxysporum f. sp. vasinfectum 25433]
Unigene7383_All	1204	2932.2	68.7533	-5.41441	Down	0.852381	K13993|1|4e-15|83.2|nfi:NFIA_077000|HSP20 family protein;K01183|3|7e-12|72.4|ani:AN8241.2|chitinase [EC:3.2.1.14];K19851|5|2e-10|67.4|sce:YIR019C|flocculation protein FLO11	-	-	-	gi|342879607|gb|EGU80852.1|/3.5774e-122/hypothetical protein FOXB_08719 [Fusarium oxysporum Fo5176]
CL2711.Contig2_All	1571	24.1867	0.556667	-5.44125	Down	0.811455	K04091|1|0.0|685|mgr:MGG_05555|alkanesulfonate monooxygenase [EC:1.14.14.5]	-	GO:0004497//monooxygenase activity;GO:0016705//oxidoreductase activity, acting on paired donors, with incorporation or reduction of molecular oxygen	GO:0055114//oxidation-reduction process	gi|587709984|gb|EWZ81321.1|/0/alkanesulfonate monooxygenase [Fusarium oxysporum f. sp. lycopersici MN25]
CL3431.Contig3_All	5587	189.02	4.33	-5.44803	Down	0.848409	K08773|1|0.0|1173|nhe:NECHADRAFT_31076|RalA-binding protein 1;K09242|3|4e-07|59.3|pgu:PGUG_05411|transcriptional regulatory protein LEU3	GO:0005634//nucleus	GO:0000981//RNA polymerase II transcription factor activity, sequence-specific DNA binding;GO:0008270//zinc ion binding	GO:0006357//regulation of transcription from RNA polymerase II promoter	gi|342879523|gb|EGU80768.1|/0/hypothetical protein FOXB_08635 [Fusarium oxysporum Fo5176]
Unigene5791_All	2522	86.5433	1.97333	-5.45472	Down	0.84202	K15384|1|5e-22|107|aor:AOR_1_476164|aspyridone synthetase, hybrid polyketide synthase / nonribosomal peptide synthetase;K15394|3|1e-21|105|act:ACLA_078660|hybrid polyketide synthase / nonribosomal peptide synthetase ACE1;K15419|5|2e-20|102|ani:AN2547.2|emericellamide biosynthesis, highly reducing iterative type I polyketide synthase	-	-	-	gi|587736454|gb|EXA34170.1|/0/hypothetical protein FOVG_14607 [Fusarium oxysporum f. sp. pisi HDV247]
Unigene3787_All	1863	22.88	0.52	-5.45943	Down	0.809753	K01288|1|0.0|985|nhe:NECHADRAFT_63845|carboxypeptidase D [EC:3.4.16.6]	-	-	-	gi|477519586|gb|ENH71756.1|/0/Carboxypeptidase cpdS [Fusarium oxysporum f. sp. cubense race 1]
Unigene10673_All	2530	89.9933	2.03667	-5.46554	Down	0.843274	K03128|1|4e-14|81.3|nte:NEUTE1DRAFT70654|transcription initiation factor TFIID subunit 2;K12879|3|4e-13|77.8|mrr:Moror_1420|THO complex subunit 2;K12821|4|4e-13|77.8|ttt:THITE_2113423|pre-mRNA-processing factor 40	-	-	-	gi|587747848|gb|EXA45564.1|/0/hypothetical protein FOVG_06539 [Fusarium oxysporum f. sp. pisi HDV247]
Unigene7046_All	1432	68.5267	1.52667	-5.48821	Down	0.840598	K17742|1|8e-56|218|wse:WALSEDRAFT_32727|sorbose reductase [EC:1.1.1.289];K17738|4|3e-51|203|lel:LELG_04668|D-arabinitol 2-dehydrogenase [EC:1.1.1.250]	-	GO:0016491//oxidoreductase activity	GO:0055114//oxidation-reduction process	gi|475677268|gb|EMT74280.1|/2.45727e-176/D-arabinitol 2-dehydrogenase [ribulose-forming] [Fusarium oxysporum f. sp. cubense race 4]
Unigene2432_All	2905	756.033	16.83	-5.48934	Down	0.854062	-	-	-	-	gi|591506879|gb|EXM36142.1|/2.50363e-118/hypothetical protein FOTG_00416 [Fusarium oxysporum f. sp. vasinfectum 25433]
CL1702.Contig3_All	2446	46.9233	1	-5.55223	Down	0.835631	K01199|1|7e-24|113|maj:MAA_01169|glucan endo-1,3-beta-D-glucosidase [EC:3.2.1.39]	-	-	-	gi|591494865|gb|EXM24406.1|/0/hypothetical protein FOTG_08421 [Fusarium oxysporum f. sp. vasinfectum 25433]
Unigene3772_All	906	261.807	5.51667	-5.56856	Down	0.85339	-	-	-	-	gi|477508398|gb|ENH61692.1|/8.08306e-43/hypothetical protein FOC1_g10016516 [Fusarium oxysporum f. sp. cubense race 1]
CL1147.Contig1_All	503	37.8333	0.796667	-5.56954	Down	0.830363	-	-	-	-	gi|587666642|gb|EWY88983.1|/5.44942e-31/hypothetical protein FOYG_09968 [Fusarium oxysporum FOSC 3-a]
Unigene9556_All	2460	84.14	1.76333	-5.57641	Down	0.845957	-	-	-	-	gi|591499524|gb|EXM28948.1|/0/hypothetical protein FOTG_05208 [Fusarium oxysporum f. sp. vasinfectum 25433]
CL1149.Contig2_All	1813	77.4733	1.62	-5.57963	Down	0.845046	K01238|1|6e-08|60.1|zro:ZYRO0A01430g|SUN family beta-glucosidase [EC:3.2.1.-];K01199|2|1e-07|58.9|vda:VDAG_09510|glucan endo-1,3-beta-D-glucosidase [EC:3.2.1.39];K11778|5|1e-06|55.5|cthr:CTHT_0006750|ditrans,polycis-polyprenyl diphosphate synthase [EC:2.5.1.87]	-	-	-	gi|591502655|gb|EXM32024.1|/0/hypothetical protein FOTG_03635 [Fusarium oxysporum f. sp. vasinfectum 25433]
CL589.Contig1_All	3481	34.24	0.71	-5.59172	Down	0.828423	K19800|1|0.0|1237|fpu:FPSE_02012|serine/threonine protein kinase SCH9 [EC:2.7.11.1]	-	GO:0005524//ATP binding;GO:0004674//protein serine/threonine kinase activity	GO:0006468//protein phosphorylation	gi|591498183|gb|EXM27638.1|/0/AGC/AKT protein kinase [Fusarium oxysporum f. sp. vasinfectum 25433]
Unigene5106_All	1966	191.02	3.95	-5.59573	Down	0.852731	K08150|1|9e-55|215|afv:AFLA_090170|MFS transporter, SP family, solute carrier family 2 (myo-inositol transporter), member 13	GO:0016021//integral component of membrane	GO:0022891//substrate-specific transmembrane transporter activity	GO:0055085//transmembrane transport	gi|587686228|gb|EWZ32833.1|/0/MFS transporter, SP family, major inositol transporter [Fusarium oxysporum Fo47]
CL375.Contig6_All	3304	149.62	3.09	-5.59755	Down	0.851155	K01920|1|2e-07|59.3|ure:UREG_04364|glutathione synthase [EC:6.3.2.3]	-	-	-	gi|584142338|gb|EWG51658.1|/2.80154e-159/hypothetical protein FVEG_10565 [Fusarium verticillioides 7600]
Unigene1599_All	1185	41.68	0.856667	-5.60448	Down	0.833529	K20047|1|1e-07|58.2|ppa:PAS_chr3_0694|actin cytoskeleton-regulatory complex protein PAN1;K11238|2|2e-07|57.4|mtm:MYCTH_2301261|cytokinesis protein;K05747|4|4e-07|56.6|pbn:PADG_07974|Wiskott-Aldrich syndrome protein	-	-	-	gi|591505231|gb|EXM34534.1|/2.81546e-63/hypothetical protein FOTG_01350 [Fusarium oxysporum f. sp. vasinfectum 25433]
Unigene4665_All	1370	47.07	0.963333	-5.61063	Down	0.837488	-	-	-	-	gi|587658563|gb|EWY80940.1|/1.17526e-103/hypothetical protein FOYG_15233 [Fusarium oxysporum FOSC 3-a]
Unigene2698_All	3587	275.56	5.63	-5.61309	Down	0.85533	K01876|1|0.0|1677|fpu:FPSE_09210|aspartyl-tRNA synthetase [EC:6.1.1.12]	GO:0005737//cytoplasm	GO:0005524//ATP binding;GO:0004815//aspartate-tRNA ligase activity	GO:0006422//aspartyl-tRNA aminoacylation	gi|591451830|gb|EXL84140.1|/0/aspartyl-tRNA synthetase [Fusarium oxysporum f. sp. conglutinans race 2 54008]
Unigene5979_All	1953	21.8933	0.446667	-5.61515	Down	0.812331	K01514|1|2e-29|131|cci:CC1G_12482|exopolyphosphatase [EC:3.6.1.11];K11682|4|6e-23|110|ctp:CTRG_01623|SWR1-complex protein 3	-	-	-	gi|477515090|gb|ENH67446.1|/0/Halomucin [Fusarium oxysporum f. sp. cubense race 1]
[truncated: 1,029 more rows]

## Sheet: InVir 0h vs 120h
Table A3-2 All DEGs of the highly virulent strain InVir in planta at 120 hai compared to vegetative growth
[truncated: 1,576 more rows]

[truncated: 2 more sheets: WT 0h vs WT 24h, WT 0h vs 120h]
