# Supplementary material for: Transcriptome analysis of virulence-differentiated Fusarium oxysporum f. sp. cucumerinum isolates during cucumber colonisation reveals pathogenicity profiles
Source: BMC Genomics. 2019 Jul 10;20:570. doi: 10.1186/s12864-019-5949-x (PMC6622004; doi:10.1186/s12864-019-5949-x)
Supplement: Supplementary file 6 — Highly overlapping up- and down-regulated DEGs in both strains. (XLS 306 kb) [file 12864_2019_5949_MOESM6_ESM.xls]

## Sheet: overlopping up-regulated DEGs
Table A4-1. Highly overlopping up-regulated DEGs in both strains
GeneID	geneLength	InVir 0h vs InVir 24h					InVir 0h vs InVir 120h					WT 0h vs WT 24h					WT 0h vs WT 120h					Blast nr	Biological process
		Means-InVir 0h	Means-InVir 24h	log2Ratio(InVir 24h/InVir 0h)	Up-Down-Regulation(InVir 24h/InVir 0h)	Probability	Means-InVir 0h	Means-InVir 120h	log2Ratio(InVir 120h/ InVir0h)	Up-Down-Regulation(InVir 120h/InVir 0h)	Probability	Means-WT 0h	Means-WT 24h	log2Ratio(W_24h/W_0h)	Up-Down-Regulation(WT 24h/WT 0h)	Probability	Means-WT 0h	Means-WT 120h	log2Ratio(WT 120h/WT 0h)	Up-Down-Regulation(WT 120h/WT 0h)	Probability
Unigene9119_All	1553	0.803333	537.577	9.38626	Up	0.977569	0.803333	126.29	7.29653	Up	0.943981	1.34	629.26	8.87528	Up	0.960447	1.34	216.95	7.33899	Up	0.911769	Aldose 1-epimerase	metabolic process
CL1079.Contig1_All	4616	2.48	34.7167	3.80722	Up	0.80225	2.48	419.25	7.40133	Up	0.954803	1.53333	82.8	5.75489	Up	0.848165	1.53333	884.543	9.17212	Up	0.96617	glycerol kinase	metabolic process
Unigene650_All	1359	6.37333	63.0767	3.30699	Up	0.810832	6.37333	460.387	6.17465	Up	0.891498	7.53667	113.363	3.91088	Up	0.818007	7.53667	567.857	6.23546	Up	0.868506	Fructose-1,6-bisphosphatase	metabolic process
Unigene9051_All	3688	3.58667	244.757	6.09256	Up	0.870574	3.58667	360.587	6.65156	Up	0.917576	5.84667	266.887	5.51247	Up	0.845528	5.84667	346.28	5.88818	Up	0.851547	alpha 1,3-glucosidase	metabolic process
Unigene7311_All	1729	47.83	365.783	2.935	Up	0.820541	47.83	890.85	4.21919	Up	0.83148	17.5467	118.257	2.75265	Up	0.805893	17.5467	801.8	5.51397	Up	0.83953	chitinase	metabolic process
Unigene16658_All	678	0.553333	233.053	8.7183	Up	0.962206	0.553333	403.883	9.51157	Up	0.993815	0.0666667	113.81	10.7374	Up	0.986083	0.0666667	58.9567	9.78847	Up	0.957993	related to chitin binding protein	metabolic process
Unigene16837_All	361	0.3	218.52	9.50859	Up	0.976987	0.3	292.623	9.92987	Up	0.994392	0.01	107.887	13.3972	Up	0.993798	0.01	46.3267	12.1776	Up	0.971856	Bifunctional xylanase/deacetylase	metabolic process
Unigene7301_All	1547	4.92667	285.417	5.85631	Up	0.862791	4.92667	465.537	6.56214	Up	0.913544	8.81667	413.893	5.55288	Up	0.848429	8.81667	411.323	5.5439	Up	0.839275	3-ketoacyl-CoA thiolase B, peroxisomal	metabolic process
CL2337.Contig2_All	1374	0.646667	53.5767	6.37244	Up	0.868171	0.646667	50.5967	6.28988	Up	0.875523	1.30667	66.72	5.67416	Up	0.842993	1.30667	85.0733	6.02474	Up	0.845451	homogentisate 1,2-dioxygenase	metabolic process
CL2337.Contig1_All	607	0.636667	44.4	6.12388	Up	0.852745	0.636667	42.8133	6.07138	Up	0.85914	1.16333	45.3267	5.28402	Up	0.824752	1.16333	69.25	5.89548	Up	0.836173	homogentisate 1,2-dioxygenase	metabolic process
Unigene4851_All	1060	0.433333	592.49	10.4171	Up	0.991439	0.433333	158.973	8.51909	Up	0.979143	1.02667	1009.87	9.94199	Up	0.981033	1.02667	296.457	8.17371	Up	0.938395	Catechol 1,2-dioxygenase	metabolic process
Unigene2664_All	917	0.216667	55.3	7.99566	Up	0.930954	0.216667	221.473	9.99744	Up	0.993163	1.12667	112.843	6.64612	Up	0.891094	1.12667	157.297	7.12528	Up	0.901759	related to hydroxyquinol-1,2-dioxygenase	metabolic process
Unigene14595_All	698	0.72	43.8033	5.9269	Up	0.845614	0.72	31.1067	5.43308	Up	0.822124	0.01	60.5433	12.5638	Up	0.987893	0.01	41.8433	12.0308	Up	0.968889	primary-amine oxidase	metabolic process
Unigene9301_All	1744	8.79333	60.7633	2.78872	Up	0.802145	8.79333	98.44	3.48476	Up	0.809604	7.27	134.34	4.20779	Up	0.820935	7.27	97.8867	3.75109	Up	0.800443	2-methylcitrate synthase, mitochondrial	metabolic process
Unigene2618_All	1450	4.17667	201.37	5.59135	Up	0.853047	4.17667	54.7933	3.71358	Up	0.802523	1.59	126.803	6.31742	Up	0.876405	1.59	79.49	5.64367	Up	0.82952	sterol 24-C-methyltransferase	metabolic process
Unigene16005_All	248	0.01	39.12	11.9337	Up	0.974241	0.01	14.4367	10.4955	Up	0.923931	0.01	92.97	13.1825	Up	0.992591	0.01	37.66	11.8788	Up	0.965666	hypothetical protein FOYG_16696	metabolic process
Unigene6251_All	544	0.656667	99.0667	7.23709	Up	0.914295	0.656667	67.62	6.68614	Up	0.90448	1.43	370.39	8.01689	Up	0.940497	1.43	92.3833	6.01355	Up	0.845841	hypothetical protein FOXB_07313	metabolic process
Unigene3016_All	388	0.536667	89.57	7.38285	Up	0.918372	0.536667	31.6533	5.88219	Up	0.841596	0.626667	166.557	8.0541	Up	0.938816	0.626667	54.0833	6.43134	Up	0.856831	hypothetical protein FOWG_07561	metabolic process
Unigene3217_All	311	0.01	9.53	9.89633	Up	0.888732	0.01	21.3133	11.0575	Up	0.945583	0.01	21.8233	11.0917	Up	0.958576	0.01	13.0767	10.3528	Up	0.902417	hypothetical protein FOWG_12663	metabolic process
Unigene8638_All	711	0.52	26.5067	5.6717	Up	0.821992	0.52	35.6333	6.09857	Up	0.855467	0.63	45.1267	6.16248	Up	0.857384	0.63	38.5333	5.93461	Up	0.823921	hypothetical protein FOYG_11981	metabolic process
CL3779.Contig2_All	1492	1.43	33.2533	4.53941	Up	0.807308	1.43	39.68	4.79432	Up	0.81012	1.41667	48.1933	5.08826	Up	0.822271	1.41667	48.6067	5.10058	Up	0.803478	hypothetical protein FOWG_04235	metabolic process
CL3779.Contig1_All	1324	1.23667	46.6533	5.23745	Up	0.826825	1.23667	53.5833	5.43726	Up	0.837305	1.09667	69.6067	5.98803	Up	0.855588	1.09667	68.4567	5.96399	Up	0.838966	hypothetical protein FOWG_04235	metabolic process
Unigene9869_All	583	0.673333	61.2	6.50607	Up	0.876977	0.673333	993.453	10.5269	Up	0.998635	0.58	174.84	8.23577	Up	0.94369	0.58	557.517	9.90875	Up	0.979812	hypothetical protein FOIG_09158	metabolic process
Unigene10907_All	656	0.01	110.427	13.4308	Up	0.991187	0.01	70.3867	12.7811	Up	0.982341	0.5	101.963	7.67191	Up	0.926404	0.5	76.1167	7.25014	Up	0.897241	hypothetical protein FOXG_07492	metabolic process
Unigene458_All	880	1.07667	40.1433	5.22052	Up	0.823042	1.07667	1280.99	10.2165	Up	0.998371	0.273333	34.8933	6.99615	Up	0.889156	0.273333	1332.66	12.2514	Up	0.998671	hypothetical protein FOQG_19426	metabolic process
Unigene8724_All	472	0.203333	170.733	9.71368	Up	0.978977	0.203333	168.863	9.69779	Up	0.990332	1.23333	211.957	7.42506	Up	0.922995	1.23333	169.663	7.10397	Up	0.901289	hypothetical protein NECHADRAFT_66980	metabolic process
Unigene1579_All	878	0.45	302.857	9.39449	Up	0.976308	0.45	215.803	8.90558	Up	0.986007	1.05667	310.717	8.19994	Up	0.944496	1.05667	236.1	7.80373	Up	0.926975	hypothetical protein NECHADRAFT_66980	metabolic process
CL3898.Contig2_All	2897	13.5433	130.853	3.2723	Up	0.819196	13.5433	2053.17	7.24412	Up	0.951103	25.2067	205.893	3.03002	Up	0.812889	25.2067	2716.87	6.752	Up	0.894314	unnamed protein product	metabolic process
CL2581.Contig1_All	576	0.156667	16.4	6.70985	Up	0.841649	0.156667	27.82	7.47228	Up	0.917128	0.496667	45.22	6.50854	Up	0.875076	0.496667	78.22	7.29912	Up	0.899624	MFS transporter, SP family, general alpha glucoside:H+ symporter	transport
CL2581.Contig2_All	1154	0.136667	16.2567	6.89423	Up	0.849355	0.136667	32.5267	7.89482	Up	0.937055	0.446667	32.41	6.1811	Up	0.851114	0.446667	102.09	7.83643	Up	0.921114	MFS transporter, SP family, general alpha glucoside:H+ symporter	transport
Unigene6735_All	384	0.943333	253.183	8.0682	Up	0.947193	0.943333	102.507	6.76373	Up	0.9148	0.01	537.167	15.7131	Up	0.999098	0.01	298.223	14.8641	Up	0.996516	MFS transporter, SP family, general alpha glucoside:H+ symporter	transport
Unigene5867_All	1049	1.06667	47.4533	5.47533	Up	0.833249	1.06667	102.13	6.58115	Up	0.905125	0.916667	69.39	6.24219	Up	0.866955	0.916667	107.287	6.87086	Up	0.887976	Ca2+-transporting ATPase	transport
Unigene3458_All	3007	1.82	70.5533	5.2767	Up	0.835106	1.82	121.383	6.05949	Up	0.87705	1.07333	106.173	6.62818	Up	0.890138	1.07333	140.797	7.03537	Up	0.897905	Ca2+-transporting ATPase	transport
CL502.Contig6_All	3559	0.263333	18.6567	6.14666	Up	0.823112	0.263333	118.057	8.80837	Up	0.980005	2.24	50.88	4.50553	Up	0.813689	2.24	61.3367	4.77518	Up	0.80243	Ca2+-transporting ATPase 3	transport
Unigene7523_All	715	0.98	108.813	6.79486	Up	0.896789	0.98	30.7633	4.97229	Up	0.806617	0.173333	83.6233	8.91421	Up	0.953641	0.173333	48.9533	8.14171	Up	0.915569	potassium/sodium efflux P-type ATPase, fungal-type	transport
Unigene8441_All	2228	21.4267	131.583	2.6185	Up	0.808534	21.4267	577.313	4.75188	Up	0.83998	20.47	182.427	3.15573	Up	0.81375	20.47	536.067	4.71083	Up	0.820926	General amino acid permease AGP2	transport
Unigene2367_All	2469	0.9	118.043	7.03518	Up	0.908775	0.9	109.687	6.92925	Up	0.925018	0.513333	136.207	8.05169	Up	0.937962	0.513333	104.617	7.671	Up	0.916549	Amino-acid permease inda1	transport
CL244.Contig3_All	2642	7.8	105.987	3.76426	Up	0.822391	7.8	117.497	3.913	Up	0.817901	7.85667	75.1167	3.25714	Up	0.808639	7.85667	206.913	4.71897	Up	0.817026	Dicarboxylic amino acid permease	transport
Unigene10250_All	1511	1.61	225.153	7.1277	Up	0.916068	1.61	448.857	8.12305	Up	0.977554	1.28	320.86	7.96966	Up	0.939006	1.28	476.313	8.53962	Up	0.949688	Succinate/fumarate mitochondrial transporter	transport
Unigene2377_All	2171	1.21333	56.2867	5.53575	Up	0.838321	1.21333	276.4	7.83164	Up	0.967988	0.953333	38.5267	5.33673	Up	0.823498	0.953333	218.08	7.83766	Up	0.927868	Carboxylic acid transporter protein like protein	transport
CL3106.Contig1_All	1715	0.496667	29.64	5.89912	Up	0.832766	0.496667	45.9367	6.53122	Up	0.886786	0.41	71.0533	7.43713	Up	0.916426	0.41	25.4267	5.95457	Up	0.809191	putative carnitine/acyl carnitine carrier	transport
Unigene16630_All	209	0.413333	45.8333	6.79295	Up	0.884396	0.413333	18.7533	5.5037	Up	0.801803	0.01	23.7533	11.2139	Up	0.962772	0.01	7.03667	9.45875	Up	0.838241	PiT family inorganic phosphate transporter	transport
Unigene12907_All	277	0.01	59.6033	12.5412	Up	0.983628	0.01	54.75	12.4186	Up	0.977364	0.633333	40.48	5.9981	Up	0.848233	0.633333	32.7133	5.69077	Up	0.808473	Putative quinate permease	transport
Unigene8578_All	565	0.47	32.73	6.12181	Up	0.84457	0.47	70.5767	7.23039	Up	0.933185	0.466667	20.2267	5.43772	Up	0.805853	0.466667	178.627	8.58034	Up	0.946076	hypothetical protein FOYG_01415	transport
Unigene11926_All	306	0.01	88.8167	13.1166	Up	0.989163	0.01	161.44	13.9787	Up	0.992627	0.336667	191.517	9.15193	Up	0.963483	0.336667	281.85	9.70939	Up	0.974414	hypothetical protein FOIG_11752	transport
CL3302.Contig1_All	910	3.08	66.91	4.44122	Up	0.821809	3.08	88.4233	4.84342	Up	0.828139	0.913333	137.49	7.23397	Up	0.914237	0.913333	210.767	7.85029	Up	0.927989	hypothetical protein FOWG_14355	transport
Unigene6648_All	600	0.793333	25.2433	4.99183	Up	0.803084	0.793333	76.3533	6.58862	Up	0.900834	0.146667	16.7533	6.83576	Up	0.856516	0.146667	190.94	10.3464	Up	0.982283	hypothetical protein FOYG_01415	transport
Unigene10053_All	350	0.01	607.963	15.8917	Up	0.998746	0.01	55.27	12.4323	Up	0.977561	1.15	574.377	8.96422	Up	0.961911	1.15	130.95	6.83124	Up	0.888661	hypothetical protein FOZG_15938	transport
Unigene7005_All	1523	1.27333	111.437	6.45147	Up	0.881265	1.27333	68.7667	5.75503	Up	0.855508	0.153333	17.0933	6.80062	Up	0.856238	0.153333	166.407	10.0838	Up	0.977315	hypothetical protein FOVG_03862	transport
Unigene12448_All	268	0.01	150.563	13.8781	Up	0.993793	0.01	12.8667	10.3294	Up	0.915933	0.01	117.097	13.5154	Up	0.994299	0.01	32.8467	11.6815	Up	0.960497	hypothetical protein FOZG_15938	transport
Unigene12206_All	251	0.01	154.763	13.9178	Up	0.993954	0.01	22.0167	11.1044	Up	0.946995	1.38	234.233	7.40713	Up	0.922567	1.38	70.4067	5.67297	Up	0.828459	hypothetical protein FOZG_15938	transport
Unigene15623_All	388	0.27	121.593	8.81489	Up	0.959803	0.27	297.337	10.1049	Up	0.994962	0.413333	303.25	9.51899	Up	0.972384	0.413333	471.68	10.1563	Up	0.983659	hypothetical protein FOXG_19242	transport
Unigene16578_All	238	0.63	79.7633	6.98423	Up	0.90191	0.63	84.1	7.06061	Up	0.928745	0.01	33.9533	11.7293	Up	0.975699	0.01	43.9767	12.1025	Up	0.970527	hypothetical protein FOXG_04936	transport
Unigene11900_All	456	0.01	233.347	14.5102	Up	0.996238	0.01	343.803	15.0693	Up	0.996945	0.393333	456.943	10.182	Up	0.984246	0.393333	602.587	10.5812	Up	0.989634	hypothetical protein FOYG_04946	transport
Unigene10225_All	2013	2.35333	212.813	6.49874	Up	0.88799	2.35333	500.103	7.73138	Up	0.967078	1.41	301.22	7.73898	Up	0.933156	1.41	1539.15	10.0922	Up	0.984068	hypothetical protein FOXB_13728	transport
Unigene7213_All	679	0.553333	41.11	6.2152	Up	0.855085	0.553333	1185.94	11.0656	Up	0.999111	0.72	51.1133	6.14956	Up	0.859438	0.72	1288.58	10.8055	Up	0.992823	Alcohol oxidase	oxidation-reduction process
Unigene6100_All	781	0.723333	96.9367	7.06624	Up	0.907934	0.723333	2523.77	11.7686	Up	0.999722	2.56667	123.473	5.58816	Up	0.845379	2.56667	2571.02	9.96823	Up	0.982189	Alcohol oxidase	oxidation-reduction process
Unigene8322_All	1603	1.52667	60.2033	5.30139	Up	0.833543	1.52667	51.6133	5.07929	Up	0.823842	0.466667	20.5267	5.45896	Up	0.80733	0.466667	61.3633	7.03884	Up	0.885572	N1-acetylpolyamine oxidase	oxidation-reduction process
Unigene14595_All	698	0.72	43.8033	5.9269	Up	0.845614	0.72	31.1067	5.43308	Up	0.822124	0.01	60.5433	12.5638	Up	0.987893	0.01	41.8433	12.0308	Up	0.968889	primary-amine oxidase	oxidation-reduction process
Unigene10647_All	1691	3.67667	84.0933	4.51552	Up	0.826265	3.67667	493.873	7.0696	Up	0.942317	2.86	46.55	4.02469	Up	0.808449	2.86	389.56	7.08969	Up	0.90527	betaine-aldehyde dehydrogenase	oxidation-reduction process
CL2337.Contig2_All	1374	0.646667	53.5767	6.37244	Up	0.868171	0.646667	50.5967	6.28988	Up	0.875523	1.30667	66.72	5.67416	Up	0.842993	1.30667	85.0733	6.02474	Up	0.845451	homogentisate 1,2-dioxygenase	oxidation-reduction process
CL2337.Contig1_All	607	0.636667	44.4	6.12388	Up	0.852745	0.636667	42.8133	6.07138	Up	0.85914	1.16333	45.3267	5.28402	Up	0.824752	1.16333	69.25	5.89548	Up	0.836173	homogentisate 1,2-dioxygenase	oxidation-reduction process
Unigene4851_All	1060	0.433333	592.49	10.4171	Up	0.991439	0.433333	158.973	8.51909	Up	0.979143	1.02667	1009.87	9.94199	Up	0.981033	1.02667	296.457	8.17371	Up	0.938395	Catechol 1,2-dioxygenase	oxidation-reduction process
Unigene2664_All	917	0.216667	55.3	7.99566	Up	0.930954	0.216667	221.473	9.99744	Up	0.993163	1.12667	112.843	6.64612	Up	0.891094	1.12667	157.297	7.12528	Up	0.901759	related to hydroxyquinol-1,2-dioxygenase	oxidation-reduction process
Unigene2456_All	2026	1.89	485.703	8.00555	Up	0.947165	1.89	126.657	6.06639	Up	0.878381	0.6	188.133	8.29258	Up	0.945201	0.6	64.8667	6.75637	Up	0.875106	catalase-peroxidase 2	oxidation-reduction process
Unigene568_All	1667	4.52	64.4667	3.83416	Up	0.816597	4.52	140.43	4.95738	Up	0.836932	11.9233	101.223	3.08568	Up	0.809723	11.9233	154.633	3.69699	Up	0.805317	acyl-CoA dehydrogenase	oxidation-reduction process
Unigene10703_All	2023	14.12	1301.83	6.52666	Up	0.893069	14.12	3566.68	7.9807	Up	0.97638	19.78	2666.2	7.0746	Up	0.912908	19.78	3720.8	7.55543	Up	0.924841	Aldehyde dehydrogenase	oxidation-reduction process
Unigene7048_All	1139	0.97	654.607	9.39843	Up	0.978066	0.97	87.7033	6.4985	Up	0.897751	1.12333	841.443	9.54894	Up	0.974302	1.12333	70.79	5.97769	Up	0.840591	Aldehyde reductase 1	oxidation-reduction process
CL3482.Contig2_All	1069	6.49333	50.7667	2.96685	Up	0.802019	6.49333	124.047	4.25578	Up	0.822925	8.03667	72.6433	3.17616	Up	0.807541	8.03667	138.847	4.11075	Up	0.807768	enoyl-[acyl-carrier protein] reductase I	oxidation-reduction process
CL1799.Contig2_All	4663	7.00333	208.187	4.89369	Up	0.837628	7.00333	225.687	5.01014	Up	0.841773	13.0833	215.533	4.04211	Up	0.821674	13.0833	240.877	4.20249	Up	0.812561	hypothetical protein FOXB_05598	oxidation-reduction process
CL1799.Contig1_All	3042	9.57667	260.243	4.76419	Up	0.837165	9.57667	268.74	4.81054	Up	0.838222	18.8433	294.517	3.96622	Up	0.822203	18.8433	279.64	3.89144	Up	0.810641	hypothetical protein FOXB_05598	oxidation-reduction process
Unigene4779_All	1794	0.823333	51.3367	5.96237	Up	0.850118	0.823333	83.5767	6.66548	Up	0.907304	3.59333	72.9067	4.34266	Up	0.817139	3.59333	81.2333	4.49868	Up	0.804129	hypothetical protein FOXB_06642	oxidation-reduction process
Unigene5684_All	1975	0.996667	281.667	8.14266	Up	0.949189	0.996667	78.1967	6.29385	Up	0.884139	0.953333	463.84	8.92643	Up	0.960955	0.953333	195.753	7.68184	Up	0.922471	hypothetical protein FOPG_06562	oxidation-reduction process
Unigene3998_All	2411	3.99667	47.71	3.57742	Up	0.808534	3.99667	324.913	6.34511	Up	0.900297	5.26667	156.8	4.89589	Up	0.828812	5.26667	173.293	5.04018	Up	0.821907	hypothetical protein FOZG_11874	oxidation-reduction process
Unigene5247_All	1355	0.63	86.66	7.10387	Up	0.90806	0.63	312.987	8.95653	Up	0.98856	0.0366667	25.3367	9.43254	Up	0.942097	0.0366667	307.897	13.0357	Up	0.996469	hypothetical protein FOTG_09553	oxidation-reduction process
Unigene6715_All	380	0.146667	33.89	7.85217	Up	0.915276	0.146667	35.6467	7.92508	Up	0.941258	0.496667	22.9367	5.52923	Up	0.814028	0.496667	38.5733	6.27918	Up	0.839429	hypothetical protein FOYG_13613	oxidation-reduction process
Unigene11009_All	350	0.16	607.667	11.891	Up	0.998102	0.16	211.73	10.3699	Up	0.993557	0.293333	540.94	10.8487	Up	0.992028	0.293333	54.2633	7.53129	Up	0.900698	Pectate lyase E	Cell wall degradation and remodelling
Unigene887_All	445	0.65	571.3	9.77959	Up	0.984273	0.65	166.847	8.00387	Up	0.969767	0.01	410.41	15.3248	Up	0.998651	0.01	86.9067	13.0853	Up	0.985713	pectate lyase E	Cell wall degradation and remodelling
Unigene309_All	898	0.88	142.71	7.34137	Up	0.920747	0.88	170.13	7.59492	Up	0.956921	0.566667	92.6567	7.35325	Up	0.915918	0.566667	46.1667	6.34821	Up	0.84815	pectate lyase	Cell wall degradation and remodelling
Unigene7311_All	1729	47.83	365.783	2.935	Up	0.820541	47.83	890.85	4.21919	Up	0.83148	17.5467	118.257	2.75265	Up	0.805893	17.5467	801.8	5.51397	Up	0.83953	chitinase	Cell wall degradation and remodelling
Unigene16658_All	678	0.553333	233.053	8.7183	Up	0.962206	0.553333	403.883	9.51157	Up	0.993815	0.0666667	113.81	10.7374	Up	0.986083	0.0666667	58.9567	9.78847	Up	0.957993	related to chitin binding protein	Cell wall degradation and remodelling
CL2845.Contig1_All	3982	23.32	546.353	4.55019	Up	0.836647	23.32	497.89	4.41619	Up	0.833394	17.29	887.943	5.68246	Up	0.853141	17.29	448.527	4.69718	Up	0.82053	beta-glucosidase	Cell wall degradation and remodelling
CL2845.Contig2_All	4208	20.9567	522.403	4.63968	Up	0.837929	20.9567	472.503	4.49484	Up	0.834297	16.0467	851.427	5.72954	Up	0.855086	16.0467	425.843	4.72998	Up	0.820483	beta-glucosidase	Cell wall degradation and remodelling
Unigene9051_All	3688	3.58667	244.757	6.09256	Up	0.870574	3.58667	360.587	6.65156	Up	0.917576	5.84667	266.887	5.51247	Up	0.845528	5.84667	346.28	5.88818	Up	0.851547	alpha 1,3-glucosidase	Cell wall degradation and remodelling
CL2393.Contig1_All	4089	3.4	113.08	5.05567	Up	0.836171	3.4	1758.2	9.01435	Up	0.992308	1.92	38.7767	4.33601	Up	0.807391	1.92	164.093	6.41727	Up	0.872259	exoglucanase type C	Cell wall degradation and remodelling
Unigene1511_All	1440	23.4267	1852.58	6.30524	Up	0.883261	23.4267	306.06	3.70759	Up	0.822491	6.25333	1762.93	8.13913	Up	0.944686	6.25333	155.91	4.63994	Up	0.814152	endoglucanase	Cell wall degradation and remodelling
Unigene2514_All	948	0.333333	136.85	8.68141	Up	0.958163	0.333333	85.1533	7.99695	Up	0.962285	0.926667	103.473	6.80299	Up	0.896809	0.926667	59.5367	6.00558	Up	0.837751	feruloyl esterase	Cell wall degradation and remodelling
Unigene7605_All	1288	5.74	403.497	6.13536	Up	0.873713	5.74	111.457	4.27929	Up	0.821825	0.0966667	37.81	8.61153	Up	0.936152	0.0966667	51.2233	9.04957	Up	0.939396	gluconolactonase	Cell wall degradation and remodelling
Unigene5206_All	851	0.143333	66.09	8.84891	Up	0.953869	0.143333	63.0167	8.78022	Up	0.970256	0.916667	72.7467	6.31034	Up	0.870948	0.916667	44.37	5.59704	Up	0.815139	hypothetical protein FOXB_07492	Cell wall degradation and remodelling
Unigene10125_All	2369	1.82333	45.07	4.62752	Up	0.816331	1.82333	78.81	5.43373	Up	0.844807	1.42	33.9867	4.58101	Up	0.806714	1.42	84.25	5.89071	Up	0.839409	Protein sda1	ribosome biogenesis
Unigene421_All	1207	14.81	282.62	4.25422	Up	0.832535	14.81	325.84	4.45952	Up	0.832858	12.1767	164.917	3.75955	Up	0.818766	12.1767	364.96	4.90555	Up	0.823176	Ribosome biogenesis protein rlp24	ribosome biogenesis
Unigene10224_All	2480	3.20333	62.2767	4.28105	Up	0.81947	3.20333	71.6033	4.48238	Up	0.818403	2.03333	45.8333	4.49448	Up	0.811906	2.03333	64.1067	4.97856	Up	0.806633	ribosome biogenesis protein ERB1	ribosome biogenesis
CL3091.Contig2_All	1786	28.27	957.39	5.08176	Up	0.844213	28.27	398.28	3.81644	Up	0.824813	36.9067	703.86	4.25334	Up	0.825734	36.9067	304.177	3.04296	Up	0.800651	60S ribosomal protein L3	ribosome biogenesis
Unigene326_All	1266	1.6	90.5167	5.82204	Up	0.853453	1.6	85.45	5.73894	Up	0.857762	1.74333	45.6567	4.71091	Up	0.814489	1.74333	94.2133	5.75601	Up	0.83616	U3 small nucleolar RNA-associated protein 6	ribosome biogenesis
Unigene8229_All	1035	2.52667	111.003	5.45722	Up	0.845257	2.52667	127.58	5.65802	Up	0.85935	2.58333	55.3033	4.42006	Up	0.814272	2.58333	131.93	5.6744	Up	0.837409	mRNA turnover protein 4 like protein	ribosome biogenesis
Unigene7122_All	1182	23.44	330.463	3.81745	Up	0.829824	23.44	363.17	3.9536	Up	0.826075	19.9333	189.127	3.2461	Up	0.814997	19.9333	328.65	4.0433	Up	0.81281	ACA ribonucleoprotein complex subunit 2	ribosome biogenesis
Unigene642_All	1283	17.3067	374.223	4.4345	Up	0.834615	17.3067	260.737	3.91319	Up	0.824283	17.6867	224.89	3.66849	Up	0.8192	17.6867	253.47	3.84108	Up	0.809815	probable nucleolar rRNA processing protein GAR1	ribosome biogenesis
Unigene7034_All	2083	3.98	128.28	5.01038	Up	0.836423	3.98	190.527	5.58108	Up	0.860457	3.4	84.79	4.64029	Up	0.821742	3.4	187.987	5.78895	Up	0.844035	hypothetical protein FOPG_00077	ribosome biogenesis
CL1079.Contig1_All	4616	2.48	34.7167	3.80722	Up	0.80225	2.48	419.25	7.40133	Up	0.954803	1.53333	82.8	5.75489	Up	0.848165	1.53333	884.543	9.17212	Up	0.96617	glycerol kinase	macromolecule modification
Unigene650_All	1359	6.37333	63.0767	3.30699	Up	0.810832	6.37333	460.387	6.17465	Up	0.891498	7.53667	113.363	3.91088	Up	0.818007	7.53667	567.857	6.23546	Up	0.868506	Fructose-1,6-bisphosphatase	macromolecule modification
Unigene2618_All	1450	4.17667	201.37	5.59135	Up	0.853047	4.17667	54.7933	3.71358	Up	0.802523	1.59	126.803	6.31742	Up	0.876405	1.59	79.49	5.64367	Up	0.82952	sterol 24-C-methyltransferase	macromolecule modification
Unigene2861_All	1691	39.5567	416.67	3.39691	Up	0.826587	39.5567	374.683	3.24368	Up	0.816156	35.24	312.707	3.14952	Up	0.815519	35.24	371.56	3.39831	Up	0.806861	rRNA 2'-O-methyltransferase fibrillarin	macromolecule modification
Unigene4018_All	1960	15.5067	329.627	4.40987	Up	0.834174	15.5067	306.173	4.30339	Up	0.829606	13.9933	196.397	3.81096	Up	0.819952	13.9933	306.47	4.45293	Up	0.815784	FK506-binding protein 4	macromolecule modification
Unigene6991_All	2265	3.11667	61.2733	4.29718	Up	0.819196	3.11667	86.5233	4.79501	Up	0.826843	2.60333	36.13	3.79477	Up	0.801067	2.60333	74.0067	4.82922	Up	0.807197	hypothetical protein FOXB_03305	macromolecule modification
CL3898.Contig2_All	2897	13.5433	130.853	3.2723	Up	0.819196	13.5433	2053.17	7.24412	Up	0.951103	25.2067	205.893	3.03002	Up	0.812889	25.2067	2716.87	6.752	Up	0.894314	unnamed protein product	macromolecule modification
Unigene2456_All	2026	1.89	485.703	8.00555	Up	0.947165	1.89	126.657	6.06639	Up	0.878381	0.6	188.133	8.29258	Up	0.945201	0.6	64.8667	6.75637	Up	0.875106	catalase-peroxidase 2	stress and defence
Unigene2282_All	434	0.116667	156.403	10.3887	Up	0.986522	0.116667	66.7167	9.15951	Up	0.975361	0.01	92.7267	13.1788	Up	0.992584	0.01	77.6367	12.9225	Up	0.983666	Sphingoid long-chain base transporter RSB1	stress and defence
CL1412.Contig4_All	2081	3.45	74.8267	4.43888	Up	0.823519	3.45	97.9267	4.82703	Up	0.829769	2.66333	53.0433	4.31587	Up	0.813058	2.66333	102.94	5.27243	Up	0.821524	DnaJ protein like protein xdj1	stress and defence
Unigene2861_All	1691	39.5567	416.67	3.39691	Up	0.826587	39.5567	374.683	3.24368	Up	0.816156	35.24	312.707	3.14952	Up	0.815519	35.24	371.56	3.39831	Up	0.806861	rRNA 2'-O-methyltransferase fibrillarin	RNA processing
CL2351.Contig1_All	1899	0.106667	139.763	10.3557	Up	0.98538	0.106667	123.783	10.1805	Up	0.988865	0.08	106.04	10.3723	Up	0.981603	0.08	130.183	10.6683	Up	0.983001	Centromere/microtubule-binding protein cbf5	RNA processing
Unigene6991_All	2265	3.11667	61.2733	4.29718	Up	0.819196	3.11667	86.5233	4.79501	Up	0.826843	2.60333	36.13	3.79477	Up	0.801067	2.60333	74.0067	4.82922	Up	0.807197	hypothetical protein FOXB_03305	RNA processing
Unigene5116_All	2084	8.55667	86.76	3.34191	Up	0.816345	8.55667	98.4567	3.52437	Up	0.810039	6.10333	75.0367	3.61993	Up	0.812103	6.10333	101.12	4.05033	Up	0.803518	tRNA pseudouridine38-40 synthase	pseudouridine synthesis
CL2351.Contig1_All	1899	0.106667	139.763	10.3557	Up	0.98538	0.106667	123.783	10.1805	Up	0.988865	0.08	106.04	10.3723	Up	0.981603	0.08	130.183	10.6683	Up	0.983001	Centromere/microtubule-binding protein cbf5	pseudouridine synthesis
Unigene642_All	1283	17.3067	374.223	4.4345	Up	0.834615	17.3067	260.737	3.91319	Up	0.824283	17.6867	224.89	3.66849	Up	0.8192	17.6867	253.47	3.84108	Up	0.809815	probable nucleolar rRNA processing protein GAR1	pseudouridine synthesis
Unigene4018_All	1960	15.5067	329.627	4.40987	Up	0.834174	15.5067	306.173	4.30339	Up	0.829606	13.9933	196.397	3.81096	Up	0.819952	13.9933	306.47	4.45293	Up	0.815784	FK506-binding protein 4	cellular process
CL1412.Contig4_All	2081	3.45	74.8267	4.43888	Up	0.823519	3.45	97.9267	4.82703	Up	0.829769	2.66333	53.0433	4.31587	Up	0.813058	2.66333	102.94	5.27243	Up	0.821524	DnaJ protein like protein xdj1	cellular process
Unigene458_All	880	1.07667	40.1433	5.22052	Up	0.823042	1.07667	1280.99	10.2165	Up	0.998371	0.273333	34.8933	6.99615	Up	0.889156	0.273333	1332.66	12.2514	Up	0.998671	hypothetical protein FOQG_19426	cellular process
CL2068.Contig1_All	712	10.5967	314.633	4.89199	Up	0.839393	10.5967	102.557	3.27474	Up	0.806692	6.88667	302.307	5.45606	Up	0.844837	6.88667	110.03	3.99795	Up	0.804431	40S ribosomal protein S28	translation
CL3091.Contig2_All	1786	28.27	957.39	5.08176	Up	0.844213	28.27	398.28	3.81644	Up	0.824813	36.9067	703.86	4.25334	Up	0.825734	36.9067	304.177	3.04296	Up	0.800651	60S ribosomal protein L3	translation
CL65.Contig3_All	1143	0.0833333	21.4233	8.00607	Up	0.902316	0.0833333	16.8733	7.66164	Up	0.899741	0.0933333	35.37	8.56592	Up	0.933651	0.0933333	27.0433	8.17866	Up	0.8971	hypothetical protein FOYG_03449	chromatin assembly
CL65.Contig2_All	1146	2.14333	375.013	7.45094	Up	0.929399	2.14333	198.617	6.53399	Up	0.907786	2.01333	191.527	6.57182	Up	0.890545	2.01333	182.13	6.49924	Up	0.877113	hypothetical protein FOYG_03449	chromatin assembly
Unigene10125_All	2369	1.82333	45.07	4.62752	Up	0.816331	1.82333	78.81	5.43373	Up	0.844807	1.42	33.9867	4.58101	Up	0.806714	1.42	84.25	5.89071	Up	0.839409	Protein sda1	single-organism organelle
Unigene9250_All	3230	10.6567	94.6433	3.15074	Up	0.814629	10.6567	225.56	4.40368	Up	0.829911	11.3667	130.83	3.52481	Up	0.81575	11.3667	188.637	4.05273	Up	0.809594	Acetyl-coenzyme A synthetase	single-organism organelle
Unigene11203_All	913	0.486667	61.1033	6.97217	Up	0.897496	0.486667	112.993	7.85909	Up	0.962013	0.01	4.47667	8.80628	Up	0.810123	0.01	106.52	13.3788	Up	0.988499	DASH complex subunit DAM1	cell cycle process
Unigene1822_All	1258	24.53	289.727	3.56207	Up	0.826986	24.53	544.617	4.47262	Up	0.834603	12.4633	372.987	4.90336	Up	0.831496	12.4633	829.407	6.05632	Up	0.860081	Pyridoxine biosynthesis protein PDX1	pyridine-containing compound biosynthetic process
Unigene8421_All	1645	6.06333	71.5667	3.5611	Up	0.815561	6.06333	101.983	4.07208	Up	0.817887	5.66667	49.05	3.11368	Up	0.801108	5.66667	87.7767	3.95327	Up	0.800477	DNA-directed RNA polymerase I subunit rpa49	transcription
Unigene78_All	2136	1.35333	89.91	6.05389	Up	0.861719	1.35333	336.897	7.95965	Up	0.972768	1.85	61.99	5.06644	Up	0.824887	1.85	342.81	7.53374	Up	0.921067	hypothetical protein FOYG_13665	signal transduction
CL2300.Contig3_All	2319	0.01	14.3133	10.4831	Up	0.924909	0.01	36.56	11.8361	Up	0.967126	0.01	13.3367	10.3812	Up	0.927401	0.01	38.6833	11.9175	Up	0.966472	hypothetical protein FOYG_07355	organelle localization
Unigene10752_All	1499	27.7733	297.423	3.42075	Up	0.825739	27.7733	339.33	3.61092	Up	0.821391	19.9	200.98	3.33621	Up	0.816258	19.9	305.33	3.93953	Up	0.811702	DnaJ like subfamily C member 2	-
Unigene1798_All	2326	80.2367	1015.53	3.66183	Up	0.830335	80.2367	1123.71	3.80787	Up	0.826883	68.84	702.79	3.35177	Up	0.819057	68.84	1234.1	4.16407	Up	0.816059	Heat shock protein SSB1	-
CL2217.Contig2_All	1979	4.78333	202.19	5.40155	Up	0.84801	4.78333	68.2067	3.83382	Up	0.808328	5.89	124.987	4.40736	Up	0.822094	5.89	93.2133	3.9842	Up	0.801712	cellular nucleic acid-binding protein	-
CL229.Contig2_All	3137	17.2367	334.93	4.28031	Up	0.833123	17.2367	362.287	4.39358	Up	0.83222	4.20667	222.187	5.72295	Up	0.851798	4.20667	375.73	6.48087	Up	0.879987	nucleolin	-
Unigene3687_All	1440	3.68667	107.99	4.87244	Up	0.832885	3.68667	651.35	7.46497	Up	0.95796	2.46	122.86	5.64221	Up	0.847236	2.46	876.647	8.47719	Up	0.949238	BUD22 family protein C4F10.06	-
Unigene340_All	960	7.06	300.573	5.41191	Up	0.849733	7.06	71.1933	3.334	Up	0.801946	0.45	98.33	7.77156	Up	0.929041	0.45	98.4867	7.77386	Up	0.918671	Expansin-like protein 5	-
Unigene9367_All	1219	11.2333	101.2	3.17135	Up	0.815883	11.2333	230.26	4.35741	Up	0.829117	3.66667	67.4833	4.20199	Up	0.815261	3.66667	161.737	5.46303	Up	0.832138	microsomal epoxide hydrolase	-
Unigene5085_All	2426	14.6267	171.267	3.54957	Up	0.824198	14.6267	189.007	3.69176	Up	0.819001	13.0167	118.563	3.18723	Up	0.812069	13.0167	163.81	3.65359	Up	0.804995	Nucleolar protein 58	-
Unigene11126_All	328	0.523333	1019.56	10.9279	Up	0.995608	0.523333	444.513	9.73028	Up	0.995295	0.166667	571.793	11.7443	Up	0.996889	0.166667	425.63	11.3184	Up	0.994528	Six11	-
Unigene751_All	1312	3.49333	1056.05	8.23985	Up	0.954009	3.49333	525.23	7.2322	Up	0.949107	0.173333	702.617	11.985	Up	0.997777	0.173333	260.543	10.5538	Up	0.98662	murein transglycosylase	-
Unigene5158_All	1477	6.15667	126.157	4.35692	Up	0.828338	6.15667	127.347	4.37047	Up	0.824351	4.90333	91.22	4.21752	Up	0.818292	4.90333	103.83	4.40432	Up	0.807069	Brix domain-containing protein C1B9.03c	-
Unigene605_All	2020	3.79333	73.85	4.28306	Up	0.822083	3.79333	115.173	4.9242	Up	0.83387	3.34333	40.87	3.61168	Up	0.802735	3.34333	108.097	5.01489	Up	0.8162	ATP-dependent RNA helicase HAS1	-
Unigene3900_All	921	3.36	99.3433	4.88589	Up	0.832121	3.36	125.05	5.2179	Up	0.843029	3.70333	53.7733	3.85999	Up	0.809567	3.70333	130.143	5.13513	Up	0.821517	60S ribosomal subunit assembly/export protein loc-1	-
Unigene8246_All	883	5.67667	94.8133	4.06197	Up	0.823372	5.67667	113.157	4.31713	Up	0.822959	5.02667	59.4367	3.56368	Up	0.808557	5.02667	123.42	4.61783	Up	0.81142	Nucleolar protein 16	-
Unigene5632_All	1434	0.48	2140.67	12.1227	Up	0.99932	0.48	72.99	7.24852	Up	0.934788	0.513333	4293.27	13.0299	Up	0.999675	0.513333	749.057	10.511	Up	0.989137	rml2p	-
Unigene11784_All	365	0.01	14.2033	10.472	Up	0.924376	0.01	36.2567	11.824	Up	0.96684	0.553333	50.1067	6.50071	Up	0.876012	0.553333	78.9533	7.15671	Up	0.894535	uncharacterized protein LW93_6398	-
CL2217.Contig3_All	1868	11.69	308.723	4.72297	Up	0.837263	11.69	133.693	3.51558	Up	0.813542	11.6067	160.873	3.7929	Up	0.818759	11.6067	161.233	3.79612	Up	0.806156	cellular nucleic acid-binding protein	-
Unigene5799_All	1326	2.53333	188.72	6.21907	Up	0.874392	2.53333	229.88	6.5037	Up	0.906903	0.753333	213.477	8.14657	Up	0.942124	0.753333	272.333	8.49787	Up	0.946814	Esterase estB	-
Unigene3276_All	260	0.01	57.1067	12.4794	Up	0.982837	0.01	101.28	13.3061	Up	0.987996	0.24	38.4733	7.32468	Up	0.903106	0.24	97.98	8.67331	Up	0.94231	hypothetical protein FOMG_18888	-
Unigene12930_All	322	0.01	46.1767	12.1729	Up	0.978661	0.01	16.8767	10.7208	Up	0.93326	0.333333	29.2067	6.45319	Up	0.861695	0.333333	30.5967	6.52027	Up	0.844673	hypothetical protein FOMG_04341	-
Unigene3875_All	490	1.51	2094.11	10.4376	Up	0.992567	1.51	112.34	6.21718	Up	0.884858	2.46667	5454.53	11.1107	Up	0.994821	2.46667	1954.82	9.63025	Up	0.976354	hypothetical protein AN5245.2	-
Unigene2590_All	1181	5.43667	133.11	4.61375	Up	0.831253	5.43667	122.113	4.48935	Up	0.826021	5.39	62.9633	3.54615	Up	0.809276	5.39	108.347	4.32923	Up	0.807143	hypothetical protein FOYG_12278	-
CL3378.Contig2_All	1537	1.86	10683.9	12.4879	Up	0.999776	1.86	954.96	9.00399	Up	0.991764	2.08	33260.5	13.9649	Up	0.999946	2.08	16964	12.9936	Up	0.999772	hypothetical protein CERSUDRAFT_61265, partial	-
Unigene10245_All	1317	3	81.5	4.76377	Up	0.828528	3	129.953	5.43689	Up	0.851162	2.24333	62.27	4.79482	Up	0.819939	2.24333	108.327	5.5936	Up	0.832326	hypothetical protein FOPG_02859	-
Unigene8163_All	744	7.58667	168.557	4.47362	Up	0.831708	7.58667	146.4	4.27031	Up	0.824507	5.15333	81.23	3.97843	Up	0.815411	5.15333	127.153	4.62492	Up	0.811729	hypothetical protein FOXB_00660	-
CL2259.Contig2_All	2115	6.52667	87.1933	3.7398	Up	0.820142	6.52667	139.313	4.41584	Up	0.826266	4.59667	65.49	3.83261	Up	0.812211	4.59667	107.947	4.55359	Up	0.809245	hypothetical protein FOXB_09735	-
Unigene13851_All	398	0.263333	135.303	9.00509	Up	0.964791	0.263333	295.303	10.1311	Up	0.995023	0.01	33.0433	11.6901	Up	0.974994	0.01	18.4567	10.8499	Up	0.929614	hypothetical protein FOC4_g10007778	-
Unigene14201_All	354	0.466667	33.8433	6.18034	Up	0.848129	0.466667	376.017	9.65419	Up	0.994243	0.276667	35.3967	6.99932	Up	0.889549	0.276667	107.043	8.59583	Up	0.941887	hypothetical protein FOTG_12189	-
Unigene4098_All	1324	0.393333	194.59	8.95047	Up	0.966024	0.393333	30.0033	6.25323	Up	0.858339	1.27333	219.293	7.42811	Up	0.923117	1.27333	163.267	7.00248	Up	0.897073	hypothetical protein FOVG_19695	-
Unigene6936_All	1650	2.71333	77.0933	4.82847	Up	0.828394	2.71333	313.557	6.85252	Up	0.928127	1.06	33.43	4.97901	Up	0.811486	1.06	65.77	5.95529	Up	0.838201	hypothetical protein FOTG_08073	-
Unigene5115_All	2085	21.1	263.44	3.64216	Up	0.827491	21.1	244.48	3.5344	Up	0.818417	16.7	191.087	3.51631	Up	0.817505	16.7	220.167	3.72068	Up	0.807962	hypothetical protein FVEG_11633	-
Unigene17200_All	971	0.6	70.6267	6.87911	Up	0.895941	0.6	350.637	9.1908	Up	0.991248	0.01	17.5567	10.7778	Up	0.946598	0.01	74.5433	12.8639	Up	0.982927	hypothetical protein FOYG_14192	-
Unigene15756_All	401	0.51	40.3967	6.3076	Up	0.859015	0.51	118.903	7.86508	Up	0.962848	0.366667	97.1733	8.04995	Up	0.93582	0.366667	697.92	10.8944	Up	0.992863	hypothetical protein FOVG_04091	-
Unigene283_All	1239	2.09	52.9633	4.66342	Up	0.820429	2.09	82.4067	5.30119	Up	0.840462	1.07	39.76	5.21564	Up	0.8212	1.07	71.7333	6.06696	Up	0.844525	hypothetical protein FOXB_07568	-
Unigene223_All	1185	1.27333	105.507	6.37258	Up	0.877293	1.27333	113.537	6.4784	Up	0.900182	2.1	160.5	6.25604	Up	0.87387	2.1	223.763	6.73544	Up	0.888922	hypothetical protein FOVG_05906	-
Unigene1920_All	460	0.733333	84.6867	6.85152	Up	0.896466	0.733333	766.653	10.0299	Up	0.997447	0.523333	31.88	5.92878	Up	0.839841	0.523333	583.307	10.1223	Up	0.983498	hypothetical protein FOWG_17837	-
Unigene852_All	789	0.98	37.39	5.25373	Up	0.822335	0.98	401.7	8.67912	Up	0.986469	0.0566667	36.9067	9.34717	Up	0.951078	0.0566667	87.9967	10.6007	Up	0.977449	hypothetical protein FOTG_12189	-
Unigene7079_All	1423	1.86667	1085.53	9.18372	Up	0.9745	1.86667	465.323	7.96163	Up	0.97384	3.26667	1005.33	8.26564	Up	0.947533	3.26667	121.58	5.21794	Up	0.822598	hypothetical protein FOXB_02826	-
CL1023.Contig1_All	556	0.243333	256.75	10.0432	Up	0.985471	0.243333	788.927	11.6627	Up	0.998927	0.0833333	406.513	12.2521	Up	0.997749	0.0833333	782.293	13.1965	Up	0.998765	hypothetical protein FOVG_14589	-
CL2954.Contig1_All	1306	2.51	7904.86	11.6208	Up	0.998844	2.51	306.067	6.93001	Up	0.932717	2.12	19527.4	13.1691	Up	0.999803	2.12	5553.79	11.3552	Up	0.996757	hypothetical protein MELLADRAFT_92712	-
CL2530.Contig2_All	905	4.14	44.9967	3.44212	Up	0.805389	4.14	1977.71	8.89998	Up	0.991085	1.96333	50.1233	4.67411	Up	0.815356	1.96333	3944.2	10.9722	Up	0.994569	hypothetical protein FOC4_g10015249	-
Unigene5823_All	2167	2.92667	47.84	4.03089	Up	0.812485	2.92667	71.3467	4.60752	Up	0.820535	2.48	36.24	3.86917	Up	0.801874	2.48	69.41	4.80673	Up	0.805962	hypothetical protein FOXB_08690	-
Unigene2480_All	1195	1.10333	181.413	7.36127	Up	0.922989	1.10333	31.2167	4.82238	Up	0.803589	0.52	48.1733	6.53358	Up	0.876683	0.52	28.0833	5.75506	Up	0.805391	hypothetical protein FOVG_07084	-
CL1023.Contig2_All	1319	2.59667	63.11	4.60314	Up	0.82286	2.59667	126.983	5.61183	Up	0.858135	3.60667	72.6133	4.3315	Up	0.817092	3.60667	109.807	4.92816	Up	0.814622	hypothetical protein FOVG_14589	-
Unigene9910_All	369	0.15	56.51	8.5574	Up	0.94528	0.15	118.007	9.61969	Up	0.986523	0.453333	202.94	8.80627	Up	0.956603	0.453333	597.11	10.3632	Up	0.986895	hypothetical protein FOVG_04091	-
Unigene7455_All	753	1.73667	75.82	5.44819	Up	0.840479	1.73667	671.94	8.59587	Up	0.986604	0.656667	26.16	5.31606	Up	0.812855	0.656667	120.627	7.52117	Up	0.913823	hypothetical protein FOYG_03135	-
Unigene12323_All	360	0.01	4.83333	8.91687	Up	0.804289	0.01	22.4533	11.1327	Up	0.947986	0.143333	101.593	9.46922	Up	0.966941	0.143333	72.8833	8.99007	Up	0.945592	hypothetical protein FOWG_05217	-
Unigene758_All	757	0.596667	1041.32	10.7692	Up	0.99462	0.596667	508.33	9.73462	Up	0.995655	0.543333	611.75	10.1369	Up	0.984063	0.543333	444.79	9.67707	Up	0.975408	hypothetical protein FOXB_07982	-
Unigene5982_All	1222	0.613333	55.62	6.50279	Up	0.874644	0.613333	40.4533	6.04344	Up	0.856716	1.23333	55.0867	5.48107	Up	0.833781	1.23333	71.9767	5.86689	Up	0.835838	hypothetical protein FOTG_00481	-
CL1353.Contig2_All	1250	0.873333	46.22	5.72584	Up	0.840416	0.873333	241.777	8.11293	Up	0.974689	2.46	42.2033	4.10063	Up	0.807256	2.46	98.3867	5.32173	Up	0.822954	hypothetical protein FOTG_11671	-
Unigene3484_All	1101	1.62667	3625.66	11.1221	Up	0.997142	1.62667	312.447	7.58555	Up	0.960384	1.88	9859.7	12.3566	Up	0.999193	1.88	5051.49	11.3918	Up	0.996898	hypothetical protein J056_003247	-
Unigene14374_All	632	0.346667	168.4	8.92413	Up	0.964672	0.346667	270.103	9.60575	Up	0.992674	0.136667	68.0567	8.95993	Up	0.952516	0.136667	69.8867	8.99821	Up	0.945042	hypothetical protein FOTG_16866	-
Unigene14245_All	377	0.28	52.6	7.55349	Up	0.916411	0.28	215.147	9.58568	Up	0.99131	0.01	16.0467	10.6481	Up	0.940883	0.01	168.8	14.043	Up	0.993018	hypothetical protein FOMG_18999	-
Unigene4782_All	1571	4.83667	85.24	4.13945	Up	0.822769	4.83667	145.907	4.91489	Up	0.836151	4.81333	55.9433	3.53886	Up	0.807615	4.81333	125.04	4.69921	Up	0.812837	hypothetical protein FOVG_07629	-
Unigene7476_All	497	0.836667	293.88	8.45636	Up	0.957176	0.836667	589.987	9.46181	Up	0.994473	1.08667	302.81	8.12236	Up	0.942537	1.08667	569.597	9.03389	Up	0.961987	hypothetical protein FOMG_19566	-
Unigene5694_All	668	4.64667	28170.8	12.5657	Up	0.999839	4.64667	1734.19	8.54385	Up	0.986625	3.73	72574.1	14.248	Up	0.999966	3.73	29683.9	12.9582	Up	0.999745	hypothetical protein RirG_049370	-
CL217.Contig1_All	879	0.85	85.1767	6.64685	Up	0.887338	0.85	43.6433	5.68215	Up	0.841582	0.34	91.4967	8.07204	Up	0.935915	0.34	41.4733	6.93051	Up	0.871547	hypothetical protein FOC4_g10005083	-
CL3244.Contig1_All	2720	5.82	90.9267	3.96561	Up	0.822328	5.82	133.607	4.52083	Up	0.827841	4.00333	60.3967	3.9152	Up	0.811899	4.00333	123.533	4.94755	Up	0.816777	hypothetical protein FOYG_09405	-
CL1409.Contig8_All	6082	0.0833333	72.8633	9.77208	Up	0.972286	0.0833333	119.937	10.4911	Up	0.98911	0.01	25.3667	11.3087	Up	0.965707	0.01	90.79	13.1483	Up	0.986358	hypothetical protein FOTG_03110	-
CL2259.Contig1_All	1398	7.04	79.5933	3.499	Up	0.816765	7.04	117	4.05479	Up	0.819306	3.7	77.2233	4.38344	Up	0.817831	3.7	84.7633	4.51784	Up	0.805431	hypothetical protein FOXB_09735	-
Unigene1690_All	783	2.95333	164.077	5.79588	Up	0.85767	2.95333	481.223	7.34822	Up	0.953289	4.68667	198.97	5.40784	Up	0.84159	4.68667	248.96	5.73121	Up	0.843887	hypothetical protein FOTG_14057	-
Unigene312_All	1752	6.35333	123.603	4.28206	Up	0.827589	6.35333	251.23	5.30535	Up	0.851142	0.66	32.3933	5.61709	Up	0.828229	0.66	166.083	7.97523	Up	0.92995	hypothetical protein FVEG_06584	-
Unigene2285_All	587	0.45	47.5167	6.72236	Up	0.88151	0.45	34.9667	6.27991	Up	0.864599	0.646667	28.91	5.4824	Up	0.819918	0.646667	48.99	6.24332	Up	0.844277	hypothetical protein FOTG_00481	-
Unigene272_All	2569	4.06333	64.15	3.98071	Up	0.817557	4.06333	83.3967	4.35925	Up	0.818879	3.18667	45.3767	3.83183	Up	0.806639	3.18667	79.2733	4.63672	Up	0.805727	hypothetical protein FOTG_04573	-
Unigene4013_All	2355	4.08	53.2567	3.70632	Up	0.812191	4.08	94.6033	4.53525	Up	0.824018	3.13	38.0233	3.60265	Up	0.800877	3.13	83.0967	4.73056	Up	0.807311	hypothetical protein FOTG_03996	-
CL100.Contig5_All	2315	2.25	60.5433	4.74997	Up	0.824009	2.25	70.6267	4.97222	Up	0.827881	0.1	36.7633	8.52212	Up	0.933535	0.1	62.73	9.29301	Up	0.949386	hypothetical protein FOPG_06497	-
Unigene10893_All	960	1.86667	93.6067	5.64808	Up	0.848829	1.86667	1796.9	9.91083	Up	0.997712	0.246667	38.5233	7.28703	Up	0.902218	0.246667	1369.19	12.4385	Up	0.998926	hypothetical protein FOMG_19517	-
Unigene10978_All	459	0.523333	24	5.51916	Up	0.813613	0.523333	76.0433	7.18295	Up	0.932153	0.533333	25.7933	5.59582	Up	0.82044	0.533333	128.68	7.91453	Up	0.925874	hypothetical protein FOVG_18839	-
Unigene8220_All	560	1.89667	3535.7	10.8643	Up	0.995825	1.89667	270.073	7.15374	Up	0.9432	1.59	10687.4	12.7146	Up	0.999553	1.59	4810.55	11.563	Up	0.997496	hypothetical protein G7K_1408-t1	-
Unigene2241_All	552	0.803333	167.637	7.70512	Up	0.934611	0.803333	506.823	9.30127	Up	0.993285	0.01	228.267	14.4784	Up	0.99716	0.01	534.863	15.7069	Up	0.998335	hypothetical protein FOVG_14589	-
Unigene7989_All	1176	1.09333	170.657	7.28622	Up	0.920621	1.09333	2066.69	10.8844	Up	0.999294	1.17333	510.303	8.7646	Up	0.957762	1.17333	1187.91	9.9836	Up	0.981994	hypothetical protein FOVG_07095	-
Unigene2620_All	1464	8.12	125.417	3.94911	Up	0.825263	8.12	144.817	4.1566	Up	0.82247	5.35667	72.97	3.7679	Up	0.812801	5.35667	146.043	4.76892	Up	0.815327	hypothetical protein FOPG_06469	-
Unigene9094_All	2717	4.49	63.9567	3.83231	Up	0.81645	4.49	271.763	5.91949	Up	0.876453	6.67667	80.61	3.59376	Up	0.812692	6.67667	300.65	5.49281	Up	0.837019	hypothetical protein FOQG_14008	-
Unigene2948_All	1538	3.43	132.89	5.27588	Up	0.841712	3.43	96.2533	4.81056	Up	0.829477	2.75667	73.17	4.73026	Up	0.821003	2.75667	97.5667	5.14539	Up	0.818053	hypothetical protein FOC1_g10007236	-
Unigene16068_All	414	0.483333	317.517	9.3596	Up	0.975782	0.483333	304.403	9.29875	Up	0.99154	0.01	333.053	15.0235	Up	0.998244	0.01	157.123	13.9396	Up	0.992454	hypothetical protein FOTG_13389	-
Unigene1309_All	3930	3.97333	79.8433	4.32875	Up	0.823778	3.97333	180.86	5.50838	Up	0.856716	4.23	51.5667	3.60771	Up	0.807066	4.23	103.733	4.61608	Up	0.809352	hypothetical protein FVEG_00929	-
CL2682.Contig1_All	3411	5.10667	291.9	5.83695	Up	0.862035	5.10667	524.467	6.68233	Up	0.920503	23.6467	231.093	3.28877	Up	0.815987	23.6467	298.253	3.65683	Up	0.808943	hypothetical protein FOVG_08742	-
Unigene2244_All	338	0.34	35.7767	6.71734	Up	0.874609	0.34	112.91	8.37542	Up	0.973603	0.156667	60.7133	8.59817	Up	0.943785	0.156667	136.43	9.76625	Up	0.970493	hypothetical protein GLRG_01054	-
Unigene16470_All	631	0.813333	108.867	7.0645	Up	0.9086	0.813333	598.01	9.52211	Up	0.99484	0.206667	49.07	7.89139	Up	0.924411	0.206667	391.36	10.887	Up	0.991641	uncharacterized protein FFUJ_11689	-
Unigene6061_All	541	47.8233	355.413	2.89371	Up	0.81982	47.8233	533.087	3.47858	Up	0.821065	31.7433	172.58	2.44274	Up	0.801345	31.7433	305.2	3.26523	Up	0.804344	uncharacterized protein FFUJ_00714	-
Unigene2075_All	405	1.36333	12295.2	13.1387	Up	0.999923	1.36333	8571.81	12.6182	Up	0.999966	0.12	7748.05	15.9785	Up	0.999919	0.12	9180.73	16.2233	Up	0.999946	predicted protein	-
Unigene1061_All	229	0.01	38.23	11.9005	Up	0.973575	0.01	1033.92	16.6578	Up	0.999341	0.01	12.0533	10.2352	Up	0.918982	0.01	648.007	15.9837	Up	0.998657	-	-
Unigene5631_All	668	0.753333	563.39	9.54663	Up	0.980273	0.753333	40.1567	5.73621	Up	0.841766	1.00333	1578.62	10.6197	Up	0.990476	1.00333	370.223	8.52745	Up	0.948761	-	-
Unigene1636_All	242	3.33667	70201.4	14.3608	Up	1	3.33667	5010.53	10.5523	Up	0.999294	4.46667	154108	15.0744	Up	1	4.46667	41762.3	13.1907	Up	0.999805	-	-

## Sheet: Overlopping down-regulated DEGs
Table A4-2. Highly overlopping down-regulated DEGs in both strains
GeneID	geneLength	InVir 0h vs InVir 24h					InVir 0h vs InVir 120h					WT 0h vs WT 24h					WT 0h vs WT 120h					Blast nr	Biological process
		Means-InVir 0h	Means-InVir 24h	log2Ratio(InVir 24h/InVir 0h)	Up-Down-Regulation(InVir 24h/InVir 0h)	Probability	Means-InVir 0h	Means-InVir 120h	log2Ratio(InVir 120h/ InVir0h)	Up-Down-Regulation(InVir 120h/InVir 0h)	Probability	Means-WT 0h	Means-WT 24h	log2Ratio(W_24h/W_0h)	Up-Down-Regulation(WT 24h/WT 0h)	Probability	Means-WT 0h	Means-WT 120h	log2Ratio(WT 120h/WT 0h)	Up-Down-Regulation(WT 120h/WT 0h)	Probability
Unigene3964_All	1575	6.49667	0.01	-9.34356	Down	0.844892	6.49667	0.01	-9.34356	Down	0.852167	6.23667	0.01	-9.28463	Down	0.851134	6.23667	0.01	-9.28463	Down	0.823954	glyceraldehyde-3-phosphate dehydrogenase	metabolic process
Unigene6424_All	1995	11407.2	530.113	-4.4275	down	0.836857	11407.2	231.757	-5.62119	Down	0.867966	11324.2	509.683	-4.47367	Down	0.828121	11324.2	260.597	-5.44145	Down	0.838469	Glyceraldehyde-3-phosphate dehydrogenase	metabolic process
Unigene8290_All	510	75.4333	0.01	-12.881	Down	0.987299	75.4333	1.85333	-5.34701	Down	0.840306	58.04	0.01	-12.5028	Down	0.987276	58.04	0.01	-12.5028	Down	0.977764	glyceraldehyde-3-phosphate dehydrogenase	metabolic process
CL148.Contig4_All	1628	16.9567	0.01	-10.7276	Down	0.936664	16.9567	0.01	-10.7276	Down	0.933498	35.76	1.33	-4.74885	Down	0.809994	35.76	0.01	-11.8041	Down	0.963706	hexokinase	metabolic process
CL1795.Contig2_All	2908	145.817	17.6	-3.05051	Down	0.817536	145.817	16.3167	-3.15974	Down	0.808464	360.023	21.4467	-4.06927	Down	0.823206	360.023	14.2967	-4.65434	Down	0.819147	hexokinase	metabolic process
CL1795.Contig1_All	2852	162.753	19.73	-3.04422	Down	0.818265	162.753	18.04	-3.17342	Down	0.810127	394.993	26.1433	-3.91731	Down	0.822698	394.993	17.88	-4.46541	Down	0.817368	hexokinase	metabolic process
CL464.Contig5_All	6212	7.75	0.01	-9.59805	Down	0.866378	7.75	0.01	-9.59805	Down	0.871646	6.21333	0.01	-9.27922	Down	0.850632	6.21333	0.01	-9.27922	Down	0.82335	Galactokinase	metabolic process
CL1438.Contig2_All	3969	642.78	83.0533	-2.95222	Down	0.821893	642.78	27.9167	-4.52513	Down	0.836002	607.787	77.6967	-2.96764	Down	0.814536	607.787	26.5767	-4.51533	Down	0.81908	Pyruvate kinase	metabolic process
Unigene10262_All	3520	419.997	15.2867	-4.78003	Down	0.8387	419.997	15.8367	-4.72904	Down	0.838086	539.723	22.5433	-4.58145	Down	0.8285	539.723	17.5567	-4.94213	Down	0.824183	6-phosphofructokinase	metabolic process
CL2481.Contig6_All	2570	47.0733	0.01	-12.2007	Down	0.97904	47.0733	0.01	-12.2007	Down	0.973963	49.3867	0.01	-12.2699	Down	0.984673	49.3867	0.01	-12.2699	Down	0.973797	thiamine pyrophosphokinase	metabolic process
CL2481.Contig7_All	2626	12.46	0.01	-10.2831	Down	0.913581	12.46	0.01	-10.2831	Down	0.913442	6.39667	0.01	-9.32118	Down	0.853927	6.39667	0.01	-9.32118	Down	0.82709	thiamine pyrophosphokinase	metabolic process
CL1963.Contig4_All	4880	271.443	14.11	-4.26586	Down	0.832444	271.443	18.1067	-3.90606	Down	0.82446	358.697	14.9533	-4.58423	Down	0.827809	358.697	9.81	-5.19237	Down	0.82901	endo-1,3(4)-beta-glucanase	metabolic process
CL1963.Contig3_All	4563	289.337	13.8167	-4.38827	Down	0.833775	289.337	20.0267	-3.85275	Down	0.823692	380.533	14.8533	-4.67916	Down	0.828568	380.533	9.94667	-5.25767	Down	0.83091	endo-1,3(4)-beta-glucanase	metabolic process
CL1564.Contig2_All	2198	291.763	31.9667	-3.19016	Down	0.823351	291.763	7.77667	-5.2295	Down	0.8492	473.497	49.4033	-3.26067	Down	0.817607	473.497	17.39	-4.76702	Down	0.821517	endoglucanase type K	metabolic process
CL1313.Contig4_All	3563	560.433	37.99	-3.88285	Down	0.83126	560.433	63.0467	-3.15205	Down	0.815701	516.703	59.9833	-3.1067	Down	0.816129	516.703	63.55	-3.02337	Down	0.802068	1,3-beta-glucanosyltransferase gel1	metabolic process
CL1313.Contig3_All	3770	540.787	30.3733	-4.15418	Down	0.83306	540.787	46.67	-3.53449	Down	0.821628	504.753	47.5067	-3.40938	Down	0.819146	504.753	47.33	-3.41475	Down	0.807835	1,3-beta-glucanosyltransferase gel1	metabolic process
CL926.Contig4_All	4629	8.90333	0.01	-9.7982	Down	0.881944	8.90333	0.01	-9.7982	Down	0.885157	9.92	0.01	-9.9542	Down	0.901398	9.92	0.01	-9.9542	Down	0.875958	5'-methylthioadenosine phosphorylase	metabolic process
CL926.Contig7_All	4677	8.97	0.01	-9.80896	Down	0.882708	8.97	0.01	-9.80896	Down	0.885877	6.52	0.01	-9.34873	Down	0.856327	6.52	0.01	-9.34873	Down	0.829386	5'-methylthioadenosine phosphorylase	metabolic process
Unigene1777_All	1663	56.9233	0.523333	-6.76515	Down	0.887457	56.9233	0.536667	-6.72885	Down	0.903359	46.84	0.346667	-7.07805	Down	0.897981	46.84	0.206667	-7.82429	Down	0.905391	Putative glycosidase	metabolic process
CL84.Contig1_All	2965	70.31	3.2	-4.45759	Down	0.823063	70.31	1.67	-5.39581	Down	0.841386	194.51	6.46	-4.91217	Down	0.830283	194.51	2.79667	-6.11999	Down	0.85816	mixed-linked glucanase precursor MLG1	metabolic process
Unigene2846_All	1886	3372.37	334.797	-3.33241	Down	0.827967	3372.37	85.9533	-5.29407	Down	0.855684	3404.56	297.073	-3.51858	Down	0.821003	3404.56	106.427	-4.99954	Down	0.827452	Enolase	metabolic process
Unigene291_All	2035	873.62	185.987	-2.23181	Down	0.803238	873.62	101.883	-3.10009	Down	0.815783	1457.6	146.773	-3.31193	Down	0.818881	1457.6	86.3333	-4.07753	Down	0.815542	triosephosphate isomerase	metabolic process
Unigene1806_All	2713	117.497	0.01	-13.5203	Down	0.991762	117.497	0.01	-13.5203	Down	0.989639	19.1667	0.01	-10.9044	Down	0.951716	19.1667	0.193333	-6.63137	Down	0.82719	Phosphoenolpyruvate synthase	metabolic process
CL557.Contig4_All	2808	154.44	0.01	-13.9148	Down	0.993954	154.44	4.46333	-5.11278	Down	0.841576	82.94	1.30333	-5.99179	Down	0.857418	82.94	0.98	-6.40314	Down	0.863317	probable beta-succinyl CoA synthetase precursor	metabolic process
Unigene1603_All	3579	578.217	25.7633	-4.48822	Down	0.836093	578.217	84.9267	-2.76732	Down	0.807377	355.55	11.1367	-4.99666	Down	0.833665	355.55	13.3667	-4.73334	Down	0.819899	nitrite reductase	metabolic process
Unigene8380_All	1739	438.3	35.2967	-3.63431	Down	0.829018	438.3	71.8	-2.60986	Down	0.802503	487.42	32.2167	-3.91929	Down	0.82307	487.42	47.5733	-3.35694	Down	0.807271	Ceramide very long chain fatty acid hydroxylase SCS7	metabolic process
Unigene1658_All	2157	781.747	101.89	-2.93969	Down	0.822069	781.747	30.0533	-4.7011	Down	0.839491	752.793	107.723	-2.80492	Down	0.812245	752.793	35.2967	-4.41465	Down	0.81804	2,3-bisphosphoglycerate-independent phosphoglycerate mutase	metabolic process
CL2358.Contig2_All	1647	24.35	0.0633333	-8.58674	Down	0.922436	24.35	0.01	-11.2497	Down	0.951897	25.23	0.01	-11.3009	Down	0.96549	25.23	0.01	-11.3009	Down	0.948473	26S protease regulatory subunit 7 like protein	metabolic process
CL2644.Contig1_All	5490	121.213	5.26667	-4.52451	Down	0.829817	121.213	11.1067	-3.44805	Down	0.811295	93.4933	3.69333	-4.66187	Down	0.822657	93.4933	6.02	-3.95703	Down	0.801672	Nitrate reductase [NADPH]	metabolic process
CL499.Contig3_All	5163	13.1633	0.01	-10.3623	Down	0.918134	13.1633	0.01	-10.3623	Down	0.917515	16.4567	0.01	-10.6845	Down	0.942687	16.4567	0.01	-10.6845	Down	0.921289	malate dehydrogenase (oxaloacetate-decarboxylating)(NADP+)	metabolic process
CL2719.Contig2_All	3864	190.257	2.27	-6.38911	Down	0.883156	190.257	10.3667	-4.19792	Down	0.82577	250.467	3.73667	-6.06672	Down	0.86684	250.467	13.0767	-4.25955	Down	0.813313	DNA repair protein rad16	metabolic process
Unigene3456_All	7537	227.143	2.73667	-6.37504	Down	0.883296	227.143	2.18	-6.70313	Down	0.918561	404.757	3.19	-6.98735	Down	0.908956	404.757	3.37667	-6.90531	Down	0.898436	hypothetical protein FOPG_09666	metabolic process
Unigene6893_All	1193	15.05	0.01	-10.5555	Down	0.928509	15.05	0.01	-10.5555	Down	0.926579	10.43	0.01	-10.0265	Down	0.906116	10.43	0.01	-10.0265	Down	0.881061	hypothetical protein FOXB_13959	metabolic process
Unigene7376_All	1214	69.87	0.01	-12.7705	Down	0.986115	69.87	0.01	-12.7705	Down	0.982266	10.9933	0.01	-10.1024	Down	0.911091	10.9933	0.01	-10.1024	Down	0.886324	hypothetical protein FOTG_11266	metabolic process
Unigene9517_All	1585	4972.51	143.61	-5.11375	Down	0.845656	4972.51	71.5967	-6.11794	Down	0.890337	3933.78	130.603	-4.91265	Down	0.833571	3933.78	70.5467	-5.8012	Down	0.850158	hypothetical protein FOYG_12714	metabolic process
Unigene1289_All	3919	92.5033	0.813333	-6.82951	Down	0.896908	92.5033	1.95667	-5.56304	Down	0.852079	68.4533	1.02667	-6.05908	Down	0.857967	68.4533	1.14667	-5.8996	Down	0.835938	hypothetical protein FOTG_08523	metabolic process
CL1919.Contig2_All	5679	20.4367	0.01	-10.9969	Down	0.948111	20.4367	0.256667	-6.31512	Down	0.845609	14.5467	0.01	-10.5065	Down	0.933657	14.5467	0.01	-10.5065	Down	0.91146	hypothetical protein FOTG_00143	metabolic process
Unigene2825_All	680	88.7067	0.01	-13.1148	Down	0.989142	88.7067	0.1	-9.7929	Down	0.9838	25.2133	0.01	-11.3	Down	0.965429	25.2133	0.01	-11.3	Down	0.948453	uncharacterized protein LW94_13929	metabolic process
CL2022.Contig1_All	1593	14.4467	0.01	-10.4965	Down	0.92556	14.4467	0.01	-10.4965	Down	0.923972	7.98667	0.01	-9.64145	Down	0.879306	7.98667	0.01	-9.64145	Down	0.852937	uncharacterized protein FFUJ_09198	metabolic process
CL1045.Contig1_All	663	6.54333	0.01	-9.35388	Down	0.845684	6.54333	0.01	-9.35388	Down	0.852683	7.16667	0.01	-9.48516	Down	0.867511	7.16667	0.01	-9.48516	Down	0.840557	unnamed protein product	metabolic process
CL1824.Contig1_All	1138	2035.76	199.557	-3.3507	Down	0.827953	2035.76	83.9333	-4.60018	Down	0.838249	1576.72	193.827	-3.02409	Down	0.815919	1576.72	57.1567	-4.78586	Down	0.823088	peroxiredoxin (alkyl hydroperoxide reductase subunit C)	oxidation-reduction process
CL1824.Contig2_All	1226	2381.73	217.37	-3.45379	Down	0.828822	2381.73	105.837	-4.4921	Down	0.836185	1758.07	203.46	-3.11118	Down	0.816963	1758.07	73.5633	-4.57886	Down	0.820906	peroxiredoxin (alkyl hydroperoxide reductase subunit C)	oxidation-reduction process
CL1824.Contig3_All	1349	764.44	83.4633	-3.19519	Down	0.825648	764.44	38.9	-4.29656	Down	0.832213	470.05	81.51	-2.52777	Down	0.80649	470.05	45.43	-3.3711	Down	0.807318	Peroxiredoxin-1	oxidation-reduction process
Unigene6424_All	1995	11407.2	530.113	-4.4275	down	0.836857	11407.2	231.757	-5.62119	Down	0.867966	11324.2	509.683	-4.47367	Down	0.828121	11324.2	260.597	-5.44145	Down	0.838469	Glyceraldehyde-3-phosphate dehydrogenase	oxidation-reduction process
Unigene8290_All	510	75.4333	0.01	-12.881	Down	0.987299	75.4333	1.85333	-5.34701	Down	0.840306	58.04	0.01	-12.5028	Down	0.987276	58.04	0.01	-12.5028	Down	0.977764	glyceraldehyde-3-phosphate dehydrogenase	oxidation-reduction process
CL2711.Contig2_All	1571	24.1867	0.556667	-5.44125	Down	0.811455	24.1867	0.253333	-6.57703	Down	0.868496	6.44	0.01	-9.33092	Down	0.854849	6.44	0.01	-9.33092	Down	0.827821	alkanesulfonate monooxygenase	oxidation-reduction process
Unigene8196_All	1512	9.07333	0.01	-9.82549	Down	0.883871	9.07333	0.01	-9.82549	Down	0.886848	7.32333	0.01	-9.51636	Down	0.869823	7.32333	0.01	-9.51636	Down	0.842914	Alpha-ketoglutarate-dependent sulfonate dioxygenase	oxidation-reduction process
Unigene7399_All	1242	123.787	1.07333	-6.84961	Down	0.900004	123.787	0.15	-9.68868	Down	0.98729	48.2067	0.01	-12.235	Down	0.984165	48.2067	0.01	-12.235	Down	0.973139	Alpha-ketoglutarate-dependent taurine dioxygenase	oxidation-reduction process
CL362.Contig3_All	1618	2843.08	211.913	-3.74591	Down	0.831666	2843.08	49.95	-5.83083	Down	0.877084	3579.03	240.353	-3.89634	Down	0.82362	3579.03	79.88	-5.48559	Down	0.840396	thiamine biosynthetic enzyme	oxidation-reduction process
CL362.Contig2_All	1457	3386.12	231.37	-3.87136	Down	0.832528	3386.12	50.8333	-6.05771	Down	0.887153	4397.22	242.577	-4.18008	Down	0.82585	4397.22	85.09	-5.69146	Down	0.846358	thiamine biosynthetic enzyme	oxidation-reduction process
Unigene7094_All	1198	266.127	7.28	-5.19203	Down	0.844101	266.127	2.4	-6.79293	Down	0.924787	149.253	9.77333	-3.93277	Down	0.819688	149.253	3.80667	-5.29309	Down	0.826479	alcohol dehydrogenase (NADP+)	oxidation-reduction process
CL499.Contig3_All	5163	13.1633	0.01	-10.3623	Down	0.918134	13.1633	0.01	-10.3623	Down	0.917515	16.4567	0.01	-10.6845	Down	0.942687	16.4567	0.01	-10.6845	Down	0.921289	malate dehydrogenase (oxaloacetate-decarboxylating)(NADP+)	oxidation-reduction process
Unigene7046_All	1432	68.5267	1.52667	-5.48821	Down	0.840598	68.5267	3.15667	-4.44019	Down	0.816543	143.727	1.20333	-6.90015	Down	0.902496	143.727	6.57667	-4.44983	Down	0.810849	D-arabinitol 2-dehydrogenase	oxidation-reduction process
Unigene1756_All	1668	71.4033	0.01	-12.8018	Down	0.986437	71.4033	0.01	-12.8018	Down	0.982633	19.5333	0.01	-10.9317	Down	0.952617	19.5333	0.01	-10.9317	Down	0.933353	acyl-CoA dehydrogenase	oxidation-reduction process
Unigene423_All	1152	535.297	4.67667	-6.83871	Down	0.905903	535.297	5.18667	-6.68939	Down	0.921317	476.483	13.8633	-5.10308	Down	0.83637	476.483	6.46667	-6.20326	Down	0.866351	pyridoxamine 5'-phosphate oxidase	oxidation-reduction process
Unigene384_All	1980	774.597	7.54667	-6.68146	Down	0.899353	774.597	120.823	-2.68055	Down	0.805823	385.947	5.86667	-6.03972	Down	0.866827	385.947	19.9467	-4.27418	Down	0.815354	Osmotic growth protein 1	oxidation-reduction process
CL1322.Contig5_All	839	7.13	0.01	-9.47776	Down	0.856353	7.13	0.01	-9.47776	Down	0.862324	6.98667	0.01	-9.44846	Down	0.864569	6.98667	0.01	-9.44846	Down	0.837482	probable ubiquinol-cytochrome-c reductase Rieske iron-sulfur protein	oxidation-reduction process
Unigene3967_All	1590	141.823	19.7567	-2.84368	Down	0.81418	141.823	15.3267	-3.20998	Down	0.809482	169.237	21.7567	-2.95951	Down	0.811025	169.237	17.4733	-3.27582	Down	0.800806	oxidoreductase	oxidation-reduction process
Unigene1603_All	3579	578.217	25.7633	-4.48822	Down	0.836093	578.217	84.9267	-2.76732	Down	0.807377	355.55	11.1367	-4.99666	Down	0.833665	355.55	13.3667	-4.73334	Down	0.819899	nitrite reductase	oxidation-reduction process
CL2644.Contig1_All	5490	121.213	5.26667	-4.52451	Down	0.829817	121.213	11.1067	-3.44805	Down	0.811295	93.4933	3.69333	-4.66187	Down	0.822657	93.4933	6.02	-3.95703	Down	0.801672	Nitrate reductase [NADPH]	oxidation-reduction process
Unigene8380_All	1739	438.3	35.2967	-3.63431	Down	0.829018	438.3	71.8	-2.60986	Down	0.802503	487.42	32.2167	-3.91929	Down	0.82307	487.42	47.5733	-3.35694	Down	0.807271	Ceramide very long chain fatty acid hydroxylase SCS7	oxidation-reduction process
CL3195.Contig1_All	5170	16.7567	0.01	-10.7105	Down	0.935928	16.7567	0.01	-10.7105	Down	0.932819	6.17333	0.01	-9.26991	Down	0.849704	6.17333	0.01	-9.26991	Down	0.822531	tRNA-dihydrouridine synthase 3	oxidation-reduction process
CL1730.Contig7_All	3232	23.3333	0.01	-11.1882	Down	0.954857	23.3333	0.01	-11.1882	Down	0.949752	13.2	0.01	-10.3663	Down	0.926601	13.2	0.01	-10.3663	Down	0.903243	hypothetical protein FOTG_04877	oxidation-reduction process
Unigene8449_All	2114	229.043	10.34	-4.46931	Down	0.833424	229.043	14.59	-3.97257	Down	0.823903	256.4	9.02	-4.82913	Down	0.829897	256.4	7.78	-5.04248	Down	0.824404	hypothetical protein FOTG_01236	oxidation-reduction process
CL2361.Contig2_All	8295	210.103	0.69	-8.25029	Down	0.950759	210.103	0.01	-14.3588	Down	0.99446	367.157	0.163333	-11.1344	Down	0.993465	367.157	0.0966667	-11.8911	Down	0.995838	hypothetical protein FOYG_13472	oxidation-reduction process
Unigene3620_All	2179	78.0167	0.01	-12.9296	Down	0.987733	78.0167	1.54	-5.66278	Down	0.853057	124.43	0.42	-8.21073	Down	0.94131	124.43	3.62667	-5.10055	Down	0.82006	hypothetical protein FOTG_08479	oxidation-reduction process
Unigene1780_All	2719	131.107	3.94333	-5.05518	Down	0.837389	131.107	6.15	-4.41401	Down	0.825593	180.763	5.1	-5.14746	Down	0.834696	180.763	2.00667	-6.49316	Down	0.877039	hypothetical protein FOTG_02396	oxidation-reduction process
Unigene2787_All	727	16.9967	0.01	-10.731	Down	0.936811	16.9967	0.01	-10.731	Down	0.933674	18.7667	0.01	-10.874	Down	0.950624	18.7667	0.01	-10.874	Down	0.930796	hypothetical protein FOVG_12668	oxidation-reduction process
CL1787.Contig2_All	2658	194.427	0.68	-8.15948	Down	0.948104	194.427	24.96	-2.96154	Down	0.807126	222.68	0.01	-14.4427	Down	0.997085	222.68	0.01	-14.4427	Down	0.994985	hypothetical protein FOWG_16222	oxidation-reduction process
CL1190.Contig1_All	1861	22.9467	0.01	-11.1641	Down	0.954009	22.9467	0.0366667	-9.2896	Down	0.944245	6.50667	0.01	-9.34577	Down	0.856191	6.50667	0.01	-9.34577	Down	0.829171	hypothetical protein FOXB_07788	oxidation-reduction process
Unigene3585_All	3588	318.39	0.12	-11.3735	Down	0.995622	318.39	1.45	-7.7786	Down	0.967146	182.487	0.98	-7.54079	Down	0.925828	182.487	2.72333	-6.06627	Down	0.855629	hypothetical protein FOTG_02235	oxidation-reduction process
CL3117.Contig1_All	2999	42.7	0.01	-12.06	Down	0.976595	42.7	0.786667	-5.76234	Down	0.844604	70.3567	0.01	-12.7805	Down	0.989744	70.3567	1.32333	-5.73244	Down	0.830393	hypothetical protein FAVG1_07430	oxidation-reduction process
CL1730.Contig8_All	1405	87.6	6.07333	-3.85037	Down	0.821053	87.6	0.653333	-7.06697	Down	0.930035	77.4533	2.06	-5.23261	Down	0.830927	77.4533	1.29667	-5.90045	Down	0.838107	hypothetical protein FOTG_04877	oxidation-reduction process
Unigene2825_All	680	88.7067	0.01	-13.1148	Down	0.989142	88.7067	0.1	-9.7929	Down	0.9838	25.2133	0.01	-11.3	Down	0.965429	25.2133	0.01	-11.3	Down	0.948453	uncharacterized protein LW94_13929	oxidation-reduction process
CL2206.Contig3_All	2393	27.5467	0.01	-11.4277	Down	0.9625	27.5467	0.436667	-5.9792	Down	0.840856	11.46	0.01	-10.1624	Down	0.914765	11.46	0.01	-10.1624	Down	0.890332	MFS transporter, SHS family, lactate transporter	transport
Unigene1460_All	2185	174.357	0.586667	-8.21528	Down	0.94893	174.357	2.83	-5.9451	Down	0.876181	147.327	0.01	-13.8467	Down	0.995553	147.327	0.243333	-9.24187	Down	0.960389	High-affinity glucose transporter	transport
CL2348.Contig2_All	1866	13.9367	0.01	-10.4447	Down	0.922982	13.9367	0.01	-10.4447	Down	0.92163	10.8567	0.01	-10.0844	Down	0.910068	10.8567	0.01	-10.0844	Down	0.885243	high-affinity iron transporter	transport
Unigene1736_All	1809	572.587	0.01	-15.8052	Down	0.998648	572.587	5.53	-6.69407	Down	0.921487	314.283	0.01	-14.9398	Down	0.998143	314.283	1.03	-8.25328	Down	0.940745	Malic acid transport protein	transport
Unigene3825_All	964	98.88	13.0533	-2.92126	Down	0.811981	98.88	7.09333	-3.80114	Down	0.813861	198.143	8.57333	-4.53054	Down	0.825484	198.143	3.15333	-5.97352	Down	0.851574	Copper transport protein ctr4	transport
Unigene10386_All	1772	57.2833	1.48	-5.27445	Down	0.831806	57.2833	3.90667	-3.87411	Down	0.805103	76.8	1.09667	-6.12991	Down	0.86322	76.8	1.08	-6.152	Down	0.849997	Metal tolerance protein 5	transport
CL3152.Contig1_All	1802	148.55	0.01	-13.8587	Down	0.993709	148.55	0.01	-13.8587	Down	0.991866	117.903	0.01	-13.5253	Down	0.994347	117.903	0.01	-13.5253	Down	0.989775	hypothetical protein FOTG_15374	transport
CL1377.Contig1_All	6772	63.03	1.55667	-5.33951	Down	0.83519	63.03	0.133333	-8.88486	Down	0.971315	45.6033	1.33667	-5.09243	Down	0.821288	45.6033	0.0966667	-8.88191	Down	0.932669	hypothetical protein FOTG_08511	transport
Unigene1735_All	1773	21.32	0.55	-5.27663	Down	0.801606	21.32	0.133333	-7.32103	Down	0.900053	9.2	0.01	-9.84549	Down	0.894233	9.2	0.01	-9.84549	Down	0.868137	hypothetical protein FOTG_09770	transport
CL3152.Contig2_All	2328	11.0167	0.01	-10.1055	Down	0.903108	11.0167	0.01	-10.1055	Down	0.904283	7.69	0.01	-9.58684	Down	0.875253	7.69	0.01	-9.58684	Down	0.848882	hypothetical protein FOTG_15374	transport
Unigene1770_All	1682	383.237	1.61667	-7.88907	Down	0.943312	383.237	1.12667	-8.41003	Down	0.982314	245.11	1.49667	-7.35553	Down	0.920927	245.11	0.833333	-8.20032	Down	0.938026	hypothetical protein FOVG_14600	transport
Unigene7410_All	1476	311.463	12.5733	-4.63062	Down	0.836058	311.463	12.4533	-4.64446	Down	0.835968	147.283	10.98	-3.74564	Down	0.818224	147.283	4.20333	-5.13092	Down	0.822672	hypothetical protein FOTG_12959	transport
Unigene7874_All	1927	307.957	1.38667	-7.79496	Down	0.939739	307.957	9.21	-5.06338	Down	0.844672	317.307	1.06	-8.22567	Down	0.945249	317.307	3.46333	-6.51757	Down	0.881631	hypothetical protein FOCG_16983	transport
CL3388.Contig1_All	966	154.753	5.11333	-4.91956	Down	0.836528	154.753	18.9533	-3.02945	Down	0.806963	85.47	3.87667	-4.46253	Down	0.819891	85.47	4.81333	-4.15031	Down	0.801564	hypothetical protein FOPG_06515	transport
Unigene7059_All	2487	221.92	0.01	-14.4378	Down	0.995993	221.92	0.01	-14.4378	Down	0.994833	185.003	0.01	-14.1753	Down	0.996475	185.003	0.136667	-10.4027	Down	0.982652	hypothetical protein FOZG_02758	transport
Unigene5082_All	2274	1149.02	0.01	-16.81	Down	0.999384	1149.02	0.306667	-11.8714	Down	0.999341	1556.42	0.01	-17.2479	Down	0.999709	1556.42	0.436667	-11.7994	Down	0.997892	hypothetical protein FOPG_02441	transport
CL1377.Contig2_All	9546	145.26	2.25	-6.01257	Down	0.864417	145.26	4.02	-5.1753	Down	0.843266	154.297	3.6	-5.42157	Down	0.84058	154.297	3.88	-5.31351	Down	0.82672	hypothetical protein FOTG_08511	transport
Unigene6236_All	2057	368.017	0.01	-15.1675	Down	0.997779	368.017	0.0333333	-13.4305	Down	0.997176	377.707	0.01	-15.205	Down	0.998502	377.707	0.326667	-10.1752	Down	0.983384	hypothetical protein FOWG_15271	transport
CL1209.Contig6_All	2326	25.4733	0.49	-5.70006	Down	0.821382	25.4733	0.203333	-6.969	Down	0.892327	16.4667	0.01	-10.6853	Down	0.942727	16.4667	0.01	-10.6853	Down	0.921349	hypothetical protein FOC1_g10014909	transport
CL1209.Contig1_All	1499	329.47	10.9233	-4.91466	Down	0.840157	329.47	26.3233	-3.64573	Down	0.821608	434.207	13.3267	-5.02599	Down	0.834079	434.207	15.0967	-4.84608	Down	0.822263	hypothetical protein FOC1_g10014909	transport
CL3514.Contig2_All	666	141.053	0.01	-13.784	Down	0.993275	141.053	0.77	-7.51717	Down	0.952746	202.573	0.01	-14.3062	Down	0.99676	202.573	0.01	-14.3062	Down	0.994347	hypothetical protein FOPG_15212	transport
CL3514.Contig1_All	717	19.2167	0.01	-10.9081	Down	0.944678	19.2167	0.01	-10.9081	Down	0.940273	33.49	0.01	-11.7095	Down	0.975271	33.49	0.01	-11.7095	Down	0.961262	hypothetical protein FOPG_15212	transport
CL839.Contig2_All	9348	19.8067	0.33	-5.90738	Down	0.8168	19.8067	0.373333	-5.72938	Down	0.813848	13.0967	0.01	-10.355	Down	0.92593	13.0967	0.01	-10.355	Down	0.902538	hypothetical protein FOQG_07792	transport
Unigene10129_All	4088	2646.82	0.36	-12.844	Down	0.999678	2646.82	9.73333	-8.08711	Down	0.97881	1798.38	0.243333	-12.8515	Down	0.999478	1798.38	3.89	-8.85271	Down	0.9591	hypothetical protein FOXB_06179	transport
CL2343.Contig2_All	4874	14.4533	0.01	-10.4972	Down	0.92556	14.4533	0.25	-5.85333	Down	0.800948	19.0567	0.01	-10.8961	Down	0.951424	19.0567	0.01	-10.8961	Down	0.931883	hypothetical protein FOVG_02495	transport
Unigene4750_All	2309	763.163	8.21333	-6.53788	Down	0.893209	763.163	2.32	-8.36172	Down	0.983189	735.88	8.20667	-6.48653	Down	0.889725	735.88	4.91667	-7.22565	Down	0.911964	hypothetical protein FOXB_12023	transport
Unigene6234_All	2182	48.6167	0.876667	-5.79328	Down	0.843043	48.6167	0.01	-12.2472	Down	0.974757	12.59	0.01	-10.2981	Down	0.922717	12.59	0.01	-10.2981	Down	0.899235	hypothetical protein FOMG_09596	transport
CL77.Contig51_All	3619	14.97	0.01	-10.5479	Down	0.928061	14.97	0.136667	-6.77527	Down	0.854713	7.72	0.01	-9.59246	Down	0.875612	7.72	0.01	-9.59246	Down	0.849258	hypothetical protein FOMG_09820	transport
CL2481.Contig6_All	2570	47.0733	0.01	-12.2007	Down	0.97904	47.0733	0.01	-12.2007	Down	0.973963	49.3867	0.01	-12.2699	Down	0.984673	49.3867	0.01	-12.2699	Down	0.973797	thiamine pyrophosphokinase	macromolecule modification
CL2481.Contig7_All	2626	12.46	0.01	-10.2831	Down	0.913581	12.46	0.01	-10.2831	Down	0.913442	6.39667	0.01	-9.32118	Down	0.853927	6.39667	0.01	-9.32118	Down	0.82709	thiamine pyrophosphokinase	macromolecule modification
Unigene1806_All	2713	117.497	0.01	-13.5203	Down	0.991762	117.497	0.01	-13.5203	Down	0.989639	19.1667	0.01	-10.9044	Down	0.951716	19.1667	0.193333	-6.63137	Down	0.82719	Phosphoenolpyruvate synthase	macromolecule modification
CL1228.Contig2_All	3352	11.0767	0.01	-10.1133	Down	0.903668	11.0767	0.01	-10.1133	Down	0.904731	13.0967	0.01	-10.355	Down	0.92593	13.0967	0.01	-10.355	Down	0.902538	PRP4 protein kinase	macromolecule modification
CL3195.Contig1_All	5170	16.7567	0.01	-10.7105	Down	0.935928	16.7567	0.01	-10.7105	Down	0.932819	6.17333	0.01	-9.26991	Down	0.849704	6.17333	0.01	-9.26991	Down	0.822531	tRNA-dihydrouridine synthase 3	macromolecule modification
CL1615.Contig3_All	4356	12.8633	0.01	-10.329	Down	0.916341	12.8633	0.01	-10.329	Down	0.915866	15.6267	0.01	-10.6098	Down	0.939053	15.6267	0.01	-10.6098	Down	0.917462	hypothetical protein FOTG_04977	macromolecule modification
Unigene4020_All	1985	10.1833	0.01	-9.99199	Down	0.895654	10.1833	0.01	-9.99199	Down	0.89769	32.6433	0.01	-11.6726	Down	0.974594	32.6433	0.53	-5.94465	Down	0.818422	hypothetical protein FOXB_01280	macromolecule modification
CL702.Contig1_All	1569	19.43	0.28	-6.11672	Down	0.823589	19.43	0.08	-7.92407	Down	0.915818	43.0567	0.01	-12.072	Down	0.98186	43.0567	0.553333	-6.28194	Down	0.842504	hypothetical protein FOTG_01228	macromolecule modification
CL251.Contig1_All	5773	6.25	0.01	-9.28771	Down	0.839484	6.25	0.01	-9.28771	Down	0.847428	5.43	0.01	-9.08481	Down	0.834147	5.43	0.01	-9.08481	Down	0.806378	hypothetical protein FOTG_00913	macromolecule modification
CL3354.Contig2_All	1786	12.4567	0.01	-10.2827	Down	0.913581	12.4567	0.01	-10.2827	Down	0.913442	9.82	0.01	-9.93958	Down	0.900354	9.82	0.01	-9.93958	Down	0.874945	hypothetical protein FOTG_06551	macromolecule modification
CL362.Contig2_All	1457	3386.12	231.37	-3.87136	Down	0.832528	3386.12	50.8333	-6.05771	Down	0.887153	4397.22	242.577	-4.18008	Down	0.82585	4397.22	85.09	-5.69146	Down	0.846358	thiamine biosynthetic enzyme	cellular biosynthetic process
CL362.Contig3_All	1618	2843.08	211.913	-3.74591	Down	0.831666	2843.08	49.95	-5.83083	Down	0.877084	3579.03	240.353	-3.89634	Down	0.82362	3579.03	79.88	-5.48559	Down	0.840396	thiamine biosynthetic enzyme	cellular biosynthetic process
CL1679.Contig2_All	2724	4943.16	57.2867	-6.43109	Down	0.889314	4943.16	6.27667	-9.62122	Down	0.996809	6202.73	96.8333	-6.00126	Down	0.866372	6202.73	3.16333	-10.9372	Down	0.994401	probable thiamine repressed nmt1 protein	cellular biosynthetic process
CL3354.Contig2_All	1786	12.4567	0.01	-10.2827	Down	0.913581	12.4567	0.01	-10.2827	Down	0.913442	9.82	0.01	-9.93958	Down	0.900354	9.82	0.01	-9.93958	Down	0.874945	hypothetical protein FOTG_06551	cellular biosynthetic process
CL2481.Contig6_All	2570	47.0733	0.01	-12.2007	Down	0.97904	47.0733	0.01	-12.2007	Down	0.973963	49.3867	0.01	-12.2699	Down	0.984673	49.3867	0.01	-12.2699	Down	0.973797	thiamine pyrophosphokinase	cellular biosynthetic process
CL2481.Contig7_All	2626	12.46	0.01	-10.2831	Down	0.913581	12.46	0.01	-10.2831	Down	0.913442	6.39667	0.01	-9.32118	Down	0.853927	6.39667	0.01	-9.32118	Down	0.82709	thiamine pyrophosphokinase	cellular biosynthetic process
CL926.Contig4_All	4629	8.90333	0.01	-9.7982	Down	0.881944	8.90333	0.01	-9.7982	Down	0.885157	9.92	0.01	-9.9542	Down	0.901398	9.92	0.01	-9.9542	Down	0.875958	5'-methylthioadenosine phosphorylase	cellular biosynthetic process
CL926.Contig7_All	4677	8.97	0.01	-9.80896	Down	0.882708	8.97	0.01	-9.80896	Down	0.885877	6.52	0.01	-9.34873	Down	0.856327	6.52	0.01	-9.34873	Down	0.829386	5'-methylthioadenosine phosphorylase	cellular biosynthetic process
Unigene1315_All	1641	100.437	4.71667	-4.41237	Down	0.82686	100.437	2.28	-5.46111	Down	0.849743	89.01	10.5367	-3.07855	Down	0.808401	89.01	2.46667	-5.17333	Down	0.817684	Molybdopterin synthase catalytic subunit	cellular biosynthetic process
Unigene423_All	1152	535.297	4.67667	-6.83871	Down	0.905903	535.297	5.18667	-6.68939	Down	0.921317	476.483	13.8633	-5.10308	Down	0.83637	476.483	6.46667	-6.20326	Down	0.866351	pyridoxamine 5'-phosphate oxidase	cellular biosynthetic process
CL1824.Contig1_All	1138	2035.76	199.557	-3.3507	Down	0.827953	2035.76	83.9333	-4.60018	Down	0.838249	1576.72	193.827	-3.02409	Down	0.815919	1576.72	57.1567	-4.78586	Down	0.823088	peroxiredoxin	stress and defence
CL1824.Contig2_All	1226	2381.73	217.37	-3.45379	Down	0.828822	2381.73	105.837	-4.4921	Down	0.836185	1758.07	203.46	-3.11118	Down	0.816963	1758.07	73.5633	-4.57886	Down	0.820906	peroxiredoxin	stress and defence
CL1824.Contig3_All	1349	764.44	83.4633	-3.19519	Down	0.825648	764.44	38.9	-4.29656	Down	0.832213	470.05	81.51	-2.52777	Down	0.80649	470.05	45.43	-3.3711	Down	0.807318	Peroxiredoxin-1	stress and defence
CL362.Contig3_All	1618	2843.08	211.913	-3.74591	Down	0.831666	2843.08	49.95	-5.83083	Down	0.877084	3579.03	240.353	-3.89634	Down	0.82362	3579.03	79.88	-5.48559	Down	0.840396	thiamine biosynthetic enzyme	stress and defence
CL362.Contig2_All	1457	3386.12	231.37	-3.87136	Down	0.832528	3386.12	50.8333	-6.05771	Down	0.887153	4397.22	242.577	-4.18008	Down	0.82585	4397.22	85.09	-5.69146	Down	0.846358	thiamine biosynthetic enzyme	stress and defence
CL1412.Contig3_All	2231	8.57	0.01	-9.74315	Down	0.878007	8.57	0.01	-9.74315	Down	0.881722	6.36	0.01	-9.31288	Down	0.853324	6.36	0.01	-9.31288	Down	0.826425	DnaJ protein like protein xdj1	stress and defence
Unigene3964_All	1575	6.49667	0.01	-9.34356	Down	0.844892	6.49667	0.01	-9.34356	Down	0.852167	6.23667	0.01	-9.28463	Down	0.851134	6.23667	0.01	-9.28463	Down	0.823954	glyceraldehyde-3-phosphate dehydrogenase	stress and defence
CL2719.Contig2_All	3864	190.257	2.27	-6.38911	Down	0.883156	190.257	10.3667	-4.19792	Down	0.82577	250.467	3.73667	-6.06672	Down	0.86684	250.467	13.0767	-4.25955	Down	0.813313	DNA repair protein rad16	stress and defence
CL2358.Contig2_All	1647	24.35	0.0633333	-8.58674	Down	0.922436	24.35	0.01	-11.2497	Down	0.951897	25.23	0.01	-11.3009	Down	0.96549	25.23	0.01	-11.3009	Down	0.948473	26S protease regulatory subunit 7 like protein	regulation of biological process
CL2608.Contig4_All	1733	26.9233	0.01	-11.3946	Down	0.961589	26.9233	0.01	-11.3946	Down	0.956283	12.33	0.01	-10.268	Down	0.921029	12.33	0.01	-10.268	Down	0.897294	hypothetical protein FOCG_08403	regulation of biological process
CL797.Contig1_All	3271	165.277	0.01	-14.0126	Down	0.994417	165.277	0.01	-14.0126	Down	0.992885	176.5	4.55333	-5.2766	Down	0.837231	176.5	2.02	-6.44917	Down	0.874448	hypothetical protein FOVG_05166	regulation of biological process
CL797.Contig2_All	3326	456.077	7.19333	-5.98647	Down	0.868403	456.077	8.05667	-5.82295	Down	0.874009	443.95	0.01	-15.4381	Down	0.99876	443.95	3.95333	-6.81118	Down	0.894696	hypothetical protein FOVG_05166	regulation of biological process
CL1610.Contig1_All	2002	67.12	0.01	-12.7125	Down	0.985471	67.12	2.39667	-4.80764	Down	0.82336	55.8933	0.01	-12.4485	Down	0.986707	55.8933	0.01	-12.4485	Down	0.976905	hypothetical protein FOTG_13437	regulation of biological process
CL1610.Contig2_All	1934	565.11	0.01	-15.7862	Down	0.998627	565.11	4.60667	-6.93866	Down	0.935514	633.29	0.01	-15.9506	Down	0.999193	633.29	0.346667	-10.8351	Down	0.992219	hypothetical protein FOTG_13437	regulation of biological process
CL1610.Contig3_All	1949	119.373	0.01	-13.5432	Down	0.991923	119.373	1.67	-6.15949	Down	0.882075	156.01	0.01	-13.9294	Down	0.99579	156.01	0.01	-13.9294	Down	0.992387	hypothetical protein FOTG_13437	regulation of biological process
Unigene2692_All	1106	1105.45	158.333	-2.8036	Down	0.819771	1105.45	174.943	-2.65968	Down	0.805795	1045.93	65.6433	-3.99399	Down	0.823911	1045.93	104.477	-3.32353	Down	0.807996	hypothetical protein FOIG_07126	regulation of biological process
Unigene2364_All	3076	174.953	4.21	-5.37701	Down	0.846356	174.953	18.6433	-3.23024	Down	0.811607	137.467	3.50667	-5.29284	Down	0.837095	137.467	5.81	-4.5644	Down	0.81193	Cyclic AMP receptor-like protein A	signal transduction
Unigene2364_All	3076	174.953	4.21	-5.37701	Down	0.846356	174.953	18.6433	-3.23024	Down	0.811607	137.467	3.50667	-5.29284	Down	0.837095	137.467	5.81	-4.5644	Down	0.81193	Cyclic AMP receptor-like protein A	signal transduction
CL1919.Contig2_All	5679	20.4367	0.01	-10.9969	Down	0.948111	20.4367	0.256667	-6.31512	Down	0.845609	14.5467	0.01	-10.5065	Down	0.933657	14.5467	0.01	-10.5065	Down	0.91146	hypothetical protein FOTG_00143	signal transduction
CL362.Contig3_All	1618	2843.08	211.913	-3.74591	Down	0.831666	2843.08	49.95	-5.83083	Down	0.877084	3579.03	240.353	-3.89634	Down	0.82362	3579.03	79.88	-5.48559	Down	0.840396	thiamine biosynthetic enzyme	cellular component organization
CL362.Contig2_All	1457	3386.12	231.37	-3.87136	Down	0.832528	3386.12	50.8333	-6.05771	Down	0.887153	4397.22	242.577	-4.18008	Down	0.82585	4397.22	85.09	-5.69146	Down	0.846358	thiamine biosynthetic enzyme	cellular component organization
CL1412.Contig3_All	2231	8.57	0.01	-9.74315	Down	0.878007	8.57	0.01	-9.74315	Down	0.881722	6.36	0.01	-9.31288	Down	0.853324	6.36	0.01	-9.31288	Down	0.826425	DnaJ protein like protein xdj1	cellular process
CL3340.Contig3_All	3033	44.08	0.01	-12.1059	Down	0.977421	44.08	1.99333	-4.46687	Down	0.807398	99.0333	0.01	-13.2737	Down	0.993086	99.0333	1.41667	-6.12734	Down	0.852796	hypothetical protein FOVG_07425	cellular process
Unigene3964_All	1575	6.49667	0.01	-9.34356	Down	0.844892	6.49667	0.01	-9.34356	Down	0.852167	6.23667	0.01	-9.28463	Down	0.851134	6.23667	0.01	-9.28463	Down	0.823954	glyceraldehyde-3-phosphate dehydrogenase	biological adhesion
CL2358.Contig2_All	1647	24.35	0.0633333	-8.58674	Down	0.922436	24.35	0.01	-11.2497	Down	0.951897	25.23	0.01	-11.3009	Down	0.96549	25.23	0.01	-11.3009	Down	0.948473	26S protease regulatory subunit 7 like protein	cellular macromolecular complex assembly
Unigene6943_All	2741	590.023	49.6733	-3.57023	Down	0.828801	590.023	20.8333	-4.82381	Down	0.841005	218.903	39.6167	-2.46611	Down	0.802802	218.903	20.1367	-3.4424	Down	0.804538	glutamyl-tRNA synthetase	translation
CL1995.Contig1_All	1226	12.77	0.01	-10.3185	Down	0.915514	12.77	0.01	-10.3185	Down	0.915254	12.15	0.01	-10.2467	Down	0.919788	12.15	0.01	-10.2467	Down	0.895824	thiazole biosynthetic enzyme, chloroplastic	-
CL1995.Contig3_All	1262	6.5	0.01	-9.3443	Down	0.844892	6.5	0.01	-9.3443	Down	0.852167	7.26667	0.01	-9.50515	Down	0.869118	7.26667	0.01	-9.50515	Down	0.842128	thiazole biosynthetic enzyme, chloroplastic	-
CL1995.Contig2_All	1293	12.6267	0.01	-10.3023	Down	0.914632	12.6267	0.01	-10.3023	Down	0.914385	13.8767	0.01	-10.4384	Down	0.930349	13.8767	0.01	-10.4384	Down	0.907687	thiazole biosynthetic enzyme, chloroplastic	-
CL1995.Contig5_All	1365	12.7333	0.01	-10.3144	Down	0.915304	12.7333	0.01	-10.3144	Down	0.914996	11.5133	0.01	-10.1691	Down	0.915084	11.5133	0.01	-10.1691	Down	0.890688	thiazole biosynthetic enzyme, chloroplastic	-
CL1995.Contig4_All	1331	7.47667	0.01	-9.54625	Down	0.861951	7.47667	0.01	-9.54625	Down	0.867661	8.33	0.01	-9.70217	Down	0.883787	8.33	0.01	-9.70217	Down	0.857778	thiazole biosynthetic enzyme, chloroplastic	-
CL920.Contig1_All	1329	7.34	0.01	-9.51964	Down	0.859709	7.34	0.01	-9.51964	Down	0.865407	8.01	0.01	-9.64566	Down	0.879557	8.01	0.01	-9.64566	Down	0.853286	fructose-bisphosphate aldolase	-
CL920.Contig2_All	1361	8.36667	0.01	-9.70851	Down	0.875177	8.36667	0.01	-9.70851	Down	0.879535	8.01	0.01	-9.64566	Down	0.879557	8.01	0.01	-9.64566	Down	0.853286	fructose-bisphosphate aldolase	-
CL1323.Contig3_All	1465	5.05	0.01	-8.98014	Down	0.810552	5.05	0.01	-8.98014	Down	0.819829	5.88	0.01	-9.19967	Down	0.844037	5.88	0.01	-9.19967	Down	0.816751	fructose-bisphosphate aldolase	-
Unigene10338_All	3571	31.86	0.01	-11.6375	Down	0.968034	31.86	0.433333	-6.20013	Down	0.857341	34.4333	0.88	-5.29016	Down	0.819749	34.4333	0.376667	-6.51437	Down	0.848231	nitrate reductase (NADH)	-
CL3582.Contig2_All	4047	110.207	4.55333	-4.59714	Down	0.829683	110.207	1.45667	-6.2414	Down	0.885883	131.9	1.96	-6.07245	Down	0.864386	131.9	0.69	-7.57863	Down	0.916838	ribonucleoside-triphosphate reductase	-
Unigene10471_All	916	177.997	0.01	-14.1196	Down	0.994837	177.997	1.07667	-7.36913	Down	0.949297	652.54	0.01	-15.9938	Down	0.99922	652.54	0.01	-15.9938	Down	0.998677	2,3-bisphosphoglycerate-dependent phosphoglycerate mutase	-
Unigene10504_All	425	90.3933	0.01	-13.142	Down	0.989324	90.3933	0.58	-7.28402	Down	0.939262	57.7533	1.63333	-5.14401	Down	0.825897	57.7533	0.01	-12.4957	Down	0.97767	phosphoglycerate kinase	-
Unigene580_All	2233	114.007	3.23	-5.14144	Down	0.837838	114.007	7.97	-3.83839	Down	0.816428	121.18	6.03333	-4.32805	Down	0.821376	121.18	7.34	-4.04523	Down	0.80574	lysosomal cobalamin transporter	-
Unigene9500_All	1737	1303.99	78.43	-4.05538	Down	0.833431	1303.99	85.3	-3.93424	Down	0.828465	1456.08	53.9167	-4.75521	Down	0.831232	1456.08	82.7967	-4.13637	Down	0.816133	murein transglycosylase	-
Unigene9156_All	3176	6.82333	0.01	-9.41433	Down	0.850987	6.82333	0.01	-9.41433	Down	0.857415	7.12667	0.01	-9.47708	Down	0.866813	7.12667	0.01	-9.47708	Down	0.839799	glycine dehydrogenase	-
Unigene10689_All	2949	128.9	0.113333	-10.1515	Down	0.982781	128.9	0.66	-7.60957	Down	0.955203	131.66	0.01	-13.6845	Down	0.995018	131.66	1.15	-6.83904	Down	0.888748	carboxylesterase 2	-
Unigene3979_All	1653	472.56	0.34	-10.4407	Down	0.991229	472.56	31.5633	-3.90418	Down	0.825933	443.31	0.466667	-9.89171	Down	0.979515	443.31	26.81	-4.04747	Down	0.813844	cytochrome P450 55A1	-
Unigene4606_All	4135	304.41	5.20333	-5.87044	Down	0.86305	304.41	0.533333	-9.15676	Down	0.990488	119.107	6.09667	-4.28809	Down	0.820786	119.107	0.76	-7.29204	Down	0.90523	cysteine synthase A	-
Unigene8137_All	1315	1589.1	63.15	-4.65329	Down	0.839043	1589.1	236.387	-2.74899	Down	0.808274	1708.83	68.26	-4.64582	Down	0.829815	1708.83	116.137	-3.87911	Down	0.814146	L-xylulose reductase	-
CL2404.Contig2_All	1402	8.07333	0.01	-9.65702	Down	0.870988	8.07333	0.01	-9.65702	Down	0.875652	7.75667	0.01	-9.59929	Down	0.876208	7.75667	0.01	-9.59929	Down	0.849903	serine--glyoxylate transaminase	-
CL3823.Contig1_All	2940	55.0567	0.19	-8.17877	Down	0.935543	55.0567	0.723333	-6.25011	Down	0.875143	13.15	0.193333	-6.08783	Down	0.808557	13.15	0.116667	-6.81653	Down	0.81148	Putative fungistatic metabolite	-
Unigene1811_All	2034	304.437	13.3433	-4.51195	Down	0.834678	304.437	17.1933	-4.14622	Down	0.827481	382.043	14.3167	-4.73797	Down	0.829293	382.043	19.8267	-4.26822	Down	0.815294	cyclopropane-fatty-acyl-phospholipid synthase	-
Unigene9142_All	2937	4867.01	15.6567	-8.28011	Down	0.955368	4867.01	281.867	-4.10995	Down	0.831052	1761.39	16.41	-6.746	Down	0.901398	1761.39	103.92	-4.08317	Down	0.815683	Pyruvate decarboxylase	-
Unigene10159_All	2874	29.4333	0.116667	-7.97891	Down	0.914414	29.4333	0.42	-6.13092	Down	0.850823	46.3567	0.01	-12.1786	Down	0.98346	46.3567	0.01	-12.1786	Down	0.971863	cupric reductase transmembrane component 7	-
CL3435.Contig1_All	3201	9.4	0.01	-9.87652	Down	0.887422	9.4	0.01	-9.87652	Down	0.890168	8.25	0.01	-9.68825	Down	0.882702	8.25	0.01	-9.68825	Down	0.856603	heat shock 70kDa protein 4	-
CL2548.Contig2_All	3342	5.95	0.01	-9.21675	Down	0.832941	5.95	0.01	-9.21675	Down	0.841358	9.11667	0.01	-9.83236	Down	0.893284	9.11667	0.01	-9.83236	Down	0.867069	2,4-dihydroxyhept-2-ene-1,7-dioic acid aldolase	-
Unigene10756_All	1507	59.54	0.01	-12.5396	Down	0.9836	59.54	0.313333	-7.57002	Down	0.9421	69.89	0.01	-12.7709	Down	0.989669	69.89	0.01	-12.7709	Down	0.981772	Lipid phosphate phosphatase 1	-
CL285.Contig1_All	3262	14.5133	0.01	-10.5032	Down	0.92584	14.5133	0.01	-10.5032	Down	0.924271	11.3333	0.01	-10.1464	Down	0.913728	11.3333	0.01	-10.1464	Down	0.889386	hypothetical protein FOTG_00589	-
CL2521.Contig2_All	1048	9.57333	0.01	-9.90288	Down	0.88923	9.57333	0.01	-9.90288	Down	0.891906	5.23667	0.01	-9.0325	Down	0.829693	5.23667	0.01	-9.0325	Down	0.801826	hypothetical protein FOZG_17283, partial	-
CL591.Contig4_All	4994	1484.91	4.15333	-8.48189	Down	0.960118	1484.91	25.9	-5.84128	Down	0.87682	2062.41	0.896667	-11.1675	Down	0.995119	2062.41	4.71333	-8.77337	Down	0.957106	hypothetical protein FOTG_14251	-
Unigene1849_All	1298	34.7167	0.01	-11.7614	Down	0.971053	34.7167	0.83	-5.38637	Down	0.824398	27.3767	0.01	-11.4187	Down	0.968554	27.3767	0.42	-6.02641	Down	0.815381	hypothetical protein FOWG_10317	-
CL3186.Contig1_All	693	13.4133	0.01	-10.3895	Down	0.919809	13.4133	0.01	-10.3895	Down	0.918826	6.55333	0.01	-9.35609	Down	0.856862	6.55333	0.01	-9.35609	Down	0.82993	hypothetical protein FOZG_17185	-
CL78.Contig3_All	1625	8.58333	0.01	-9.74539	Down	0.878119	8.58333	0.01	-9.74539	Down	0.881823	7.61	0.01	-9.57175	Down	0.874161	7.61	0.01	-9.57175	Down	0.847694	hypothetical protein A1O5_08735	-
CL3539.Contig1_All	1394	90.14	0.01	-13.138	Down	0.989303	90.14	0.193333	-8.86493	Down	0.977262	66.59	0.416667	-7.32027	Down	0.911681	66.59	0.01	-12.7011	Down	0.980886	hypothetical protein FOVG_05753	-
Unigene152_All	8012	8.09	0.01	-9.66	Down	0.871275	8.09	0.0133333	-9.24496	Down	0.873445	60.1333	0.01	-12.5539	Down	0.987798	60.1333	0.0466667	-10.3316	Down	0.967076	hypothetical protein FOTG_12765	-
Unigene10653_All	1626	233.693	3.92	-5.89762	Down	0.862721	233.693	3.7	-5.98095	Down	0.87908	235.18	1.33333	-7.46258	Down	0.924072	235.18	6.07333	-5.27513	Down	0.828687	hypothetical protein FOTG_08466	-
CL2939.Contig2_All	1465	119.19	0.303333	-8.61814	Down	0.955761	119.19	10.6967	-3.47803	Down	0.811913	176.767	0.01	-14.1096	Down	0.996299	176.767	9.70667	-4.18673	Down	0.810433	hypothetical protein FOXB_10483	-
CL2348.Contig3_All	6111	73.07	0.566667	-7.01064	Down	0.902386	73.07	0.0833333	-9.77617	Down	0.980623	114.807	0.25	-8.84306	Down	0.954664	114.807	0.493333	-7.86243	Down	0.923129	hypothetical protein FOTG_18010	-
Unigene1723_All	720	476.43	0.01	-15.54	Down	0.998361	476.43	12.71	-5.22823	Down	0.850999	795.103	0.01	-16.2789	Down	0.999376	795.103	7.69667	-6.69076	Down	0.890661	hypothetical protein FOTG_01968	-
CL938.Contig2_All	1432	6.3	0.01	-9.29921	Down	0.840584	6.3	0.01	-9.29921	Down	0.848501	10.44	0.01	-10.0279	Down	0.906197	10.44	0.01	-10.0279	Down	0.881121	hypothetical protein FOC1_g10005439	-
Unigene5681_All	2132	271.133	0.556667	-8.92797	Down	0.967137	271.133	11.2567	-4.59015	Down	0.834223	114.383	0.793333	-7.17173	Down	0.910956	114.383	2.75333	-5.37655	Down	0.825881	hypothetical protein FOTG_12142	-
Unigene560_All	1623	27.52	0.01	-11.4263	Down	0.962458	27.52	0.19	-7.17834	Down	0.90558	17.51	0.356667	-5.61746	Down	0.805534	17.51	0.01	-10.774	Down	0.925747	hypothetical protein FOC1_g10004949	-
CL3257.Contig1_All	885	106.843	3.41333	-4.96817	Down	0.834223	106.843	0.86	-6.95694	Down	0.926192	76.7533	2.59667	-4.8855	Down	0.823816	76.7533	0.01	-12.906	Down	0.983444	hypothetical protein BN1723_010777	-
CL2630.Contig2_All	1429	858.117	13.9833	-5.93939	Down	0.867394	858.117	87.75	-3.2897	Down	0.818906	1322.28	43.27	-4.93352	Down	0.83334	1322.28	64.12	-4.36611	Down	0.818113	hypothetical protein FOYG_08358	-
CL2648.Contig1_All	2783	17.4267	0.01	-10.7671	Down	0.938583	17.4267	0.01	-10.7671	Down	0.934978	8.13	0.01	-9.66711	Down	0.881082	8.13	0.01	-9.66711	Down	0.854978	hypothetical protein FOTG_02928	-
Unigene4035_All	1223	5.59333	0.01	-9.12756	Down	0.82485	5.59333	0.01	-9.12756	Down	0.833652	5.76333	0.01	-9.17076	Down	0.841644	5.76333	0.01	-9.17076	Down	0.814226	hypothetical protein FOXB_01200	-
CL2946.Contig2_All	1866	5.33	0.01	-9.05799	Down	0.818489	5.33	0.01	-9.05799	Down	0.827433	11.2933	0.01	-10.1413	Down	0.913437	11.2933	0.01	-10.1413	Down	0.889077	hypothetical protein FVEG_15759	-
CL1934.Contig6_All	7213	33.6333	0.01	-11.7157	Down	0.96994	33.6333	0.01	-11.7157	Down	0.964573	40.1433	0.01	-11.9709	Down	0.980213	40.1433	0.01	-11.9709	Down	0.967586	hypothetical protein FOXB_08007	-
Unigene10720_All	1450	51.2433	0.01	-12.3231	Down	0.980742	51.2433	0.98	-5.70844	Down	0.846919	53.68	0.01	-12.3902	Down	0.986117	53.68	0.01	-12.3902	Down	0.975952	hypothetical protein FOVG_13148	-
CL1147.Contig2_All	792	118.2	1.81333	-6.02644	Down	0.863548	118.2	7.42	-3.99367	Down	0.818417	157.323	0.01	-13.9414	Down	0.995851	157.323	11.0633	-3.82987	Down	0.806546	hypothetical protein FOYG_09968	-
Unigene6806_All	4924	190.473	1.09667	-7.44032	Down	0.926506	190.473	6.87	-4.79314	Down	0.835275	110.867	1.86	-5.89738	Down	0.855784	110.867	8.57333	-3.69283	Down	0.801464	hypothetical protein FOXB_12019	-
Unigene3840_All	412	23.48	0.01	-11.1972	Down	0.955151	23.48	0.596667	-5.29836	Down	0.804988	16.4	0.01	-10.6795	Down	0.942503	16.4	0.01	-10.6795	Down	0.921027	hypothetical protein FOYG_17041	-
CL28.Contig2_All	2838	1111.6	7.04333	-7.30216	Down	0.925602	1111.6	16.3067	-6.09103	Down	0.888721	712.613	6.75667	-6.72066	Down	0.899323	712.613	15.8733	-5.48844	Down	0.839308	hypothetical protein FOXB_04641	-
Unigene5111_All	1552	13.0967	0.01	-10.355	Down	0.917791	13.0967	0.01	-10.355	Down	0.917237	74.7233	0.01	-12.8673	Down	0.990462	74.7233	0.01	-12.8673	Down	0.983001	hypothetical protein FOTG_12772	-
CL3749.Contig1_All	256	13.8733	0.01	-10.4381	Down	0.92259	13.8733	0.01	-10.4381	Down	0.921297	12.22	0.01	-10.255	Down	0.920276	12.22	0.01	-10.255	Down	0.896267	hypothetical protein FOZG_09097	-
CL1771.Contig1_All	1484	16.95	0.01	-10.7271	Down	0.936643	16.95	0.01	-10.7271	Down	0.93345	68.2833	0.01	-12.7373	Down	0.989371	68.2833	0.01	-12.7373	Down	0.981349	hypothetical protein FOTG_12771	-
CL78.Contig4_All	1263	5.18	0.01	-9.01681	Down	0.81437	5.18	0.01	-9.01681	Down	0.823394	5.16667	0.01	-9.01309	Down	0.827931	5.16667	0.01	-9.01309	Down	0.800054	hypothetical protein A1O5_08735	-
CL2558.Contig2_All	2259	331.36	5.62667	-5.87998	Down	0.86401	331.36	14.27	-4.53734	Down	0.834087	1020.79	3.03	-8.39615	Down	0.950665	1020.79	16.0267	-5.99307	Down	0.857677	hypothetical protein FOXB_12762	-
CL2052.Contig1_All	1520	3493.96	38.0433	-6.52107	Down	0.893468	3493.96	446.227	-2.96901	Down	0.813888	3387.22	36.98	-6.51721	Down	0.891521	3387.22	298.37	-3.50493	Down	0.810681	hypothetical protein FOXB_12657	-
Unigene1613_All	3225	79.7333	4.40333	-4.17852	Down	0.82251	79.7333	1.03333	-6.26981	Down	0.883249	96.37	4.33	-4.47615	Down	0.820962	96.37	0.166667	-9.17547	Down	0.954629	hypothetical protein FOTG_04992	-
Unigene8253_All	1042	56.9267	1.42333	-5.32176	Down	0.833452	56.9267	0.293333	-7.60042	Down	0.942344	63.38	0.01	-12.6298	Down	0.988544	63.38	1.92667	-5.03985	Down	0.808546	hypothetical protein FOZG_04761	-
CL1423.Contig2_All	1791	7.15667	0.01	-9.48314	Down	0.856858	7.15667	0.01	-9.48314	Down	0.862847	35.2867	0.01	-11.7849	Down	0.976702	35.2867	0.01	-11.7849	Down	0.963249	hypothetical protein FOTG_12769	-
CL257.Contig4_All	3803	254.077	1.76	-7.17354	Down	0.917931	254.077	1.72667	-7.20113	Down	0.944972	299.613	2.69	-6.79935	Down	0.901303	299.613	1.98667	-7.23661	Down	0.909923	hypothetical protein FOXB_03568	-
Unigene3823_All	926	328.283	0.01	-15.0027	Down	0.997499	328.283	0.0733333	-12.1282	Down	0.996768	405.427	0.01	-15.3072	Down	0.998631	405.427	0.393333	-10.0095	Down	0.980799	hypothetical protein FOXB_14504	-
CL1702.Contig4_All	2512	70.0467	0.01	-12.7741	Down	0.986164	70.0467	0.01	-12.7741	Down	0.9823	22.85	0.01	-11.158	Down	0.960792	22.85	0.01	-11.158	Down	0.943209	hypothetical protein FOQG_08234	-
CL1862.Contig5_All	2451	42.57	0.01	-12.0556	Down	0.976455	42.57	0.946667	-5.49084	Down	0.833924	17.5967	0.01	-10.7811	Down	0.946747	17.5967	0.01	-10.7811	Down	0.926116	hypothetical protein FOXG_11668	-
Unigene1516_All	1768	243.897	1.45667	-7.38746	Down	0.925749	243.897	9.85667	-4.62903	Down	0.833666	189.52	1.36	-7.1226	Down	0.911505	189.52	6.40333	-4.88738	Down	0.818933	hypothetical protein FOC1_g10002946	-
Unigene3705_All	3209	114.973	0.01	-13.489	Down	0.991572	114.973	1.53667	-6.22535	Down	0.886304	127.21	0.586667	-7.76046	Down	0.930424	127.21	3.05333	-5.38068	Down	0.827049	hypothetical protein FOYG_09732	-
Unigene5058_All	1550	3708.37	96.43	-5.26516	Down	0.848991	3708.37	19.32	-7.58454	Down	0.963561	7512.91	125.77	-5.90051	Down	0.861716	7512.91	66.2567	-6.82516	Down	0.897657	hypothetical protein FOXB_06520	-
CL1830.Contig3_All	2122	70.35	0.01	-12.7803	Down	0.986192	70.35	0.01	-12.7803	Down	0.982334	31.1833	0.01	-11.6066	Down	0.973055	31.1833	0.493333	-5.98207	Down	0.818745	hypothetical protein FOPG_17132	-
Unigene5061_All	1652	5.49667	0.01	-9.10241	Down	0.822741	5.49667	0.01	-9.10241	Down	0.831629	8.55	0.01	-9.73978	Down	0.886729	8.55	0.01	-9.73978	Down	0.860725	hypothetical protein FOC4_g10012188	-
CL78.Contig2_All	1651	10.15	0.01	-9.98726	Down	0.895437	10.15	0.01	-9.98726	Down	0.897398	10.6233	0.01	-10.053	Down	0.907865	10.6233	0.01	-10.053	Down	0.882847	hypothetical protein A1O5_08735	-
Unigene9461_All	829	1162.98	0.01	-16.8275	Down	0.999384	1162.98	0.303333	-11.9046	Down	0.999355	1975.52	0.01	-17.5919	Down	0.99977	1975.52	2.60333	-9.56766	Down	0.975159	hypothetical protein FOPG_12929	-
CL3254.Contig2_All	1106	77.8667	0.01	-12.9268	Down	0.987719	77.8667	3.59667	-4.43627	Down	0.818919	133.287	0.01	-13.7022	Down	0.995085	133.287	0.52	-8.00181	Down	0.928526	hypothetical protein FOTG_14496	-
CL1702.Contig5_All	2563	31.2467	0.01	-11.6095	Down	0.967425	31.2467	0.01	-11.6095	Down	0.962061	7.50333	0.01	-9.55139	Down	0.872534	7.50333	0.01	-9.55139	Down	0.845915	hypothetical protein FOQG_08234	-
CL67.Contig5_All	1902	7.89	0.01	-9.62388	Down	0.868305	7.89	0.01	-9.62388	Down	0.873479	9.11333	0.01	-9.83184	Down	0.893155	9.11333	0.01	-9.83184	Down	0.866962	hypothetical protein FOTG_05884	-
CL3304.Contig1_All	599	186.973	0.01	-14.1905	Down	0.995138	186.973	0.77	-7.92376	Down	0.968436	110.977	1.07	-6.6965	Down	0.893446	110.977	5.99333	-4.21075	Down	0.806096	hypothetical protein FOYG_11500	-
Unigene3534_All	2938	242.123	6.17	-5.29433	Down	0.846321	242.123	3.41	-6.14983	Down	0.887649	297.86	3.06667	-6.60182	Down	0.893067	297.86	3.60667	-6.36782	Down	0.87287	hypothetical protein FOXB_04080	-
CL1409.Contig5_All	6201	8.88	0.01	-9.79442	Down	0.881706	8.88	0.0566667	-7.29192	Down	0.84032	6.09333	0.01	-9.25109	Down	0.848097	6.09333	0.01	-9.25109	Down	0.82096	hypothetical protein FOTG_03110	-
Unigene3513_All	579	11.18	0.01	-10.1267	Down	0.904425	11.18	0.01	-10.1267	Down	0.905322	7.59667	0.01	-9.56922	Down	0.87408	7.59667	0.01	-9.56922	Down	0.847519	hypothetical protein FOYG_01460	-
Unigene10419_All	684	1282.9	0.54	-11.2142	Down	0.997128	1282.9	62.7567	-4.35349	Down	0.833727	1137.61	0.913333	-10.2826	Down	0.986341	1137.61	13.3033	-6.41807	Down	0.878805	hypothetical protein FOC1_g10011794	-
Unigene7414_All	1176	891.097	0.95	-9.87344	Down	0.986101	891.097	0.01	-16.4433	Down	0.999233	104.817	0.01	-13.3556	Down	0.993601	104.817	2.36667	-5.46887	Down	0.827835	hypothetical protein FOC4_g10007563	-
CL501.Contig6_All	4317	16.2967	0.01	-10.6704	Down	0.934058	16.2967	0.01	-10.6704	Down	0.931345	6.26333	0.01	-9.29079	Down	0.851527	6.26333	0.01	-9.29079	Down	0.824411	hypothetical protein FOC1_g10013085	-
Unigene8232_All	1131	99.71	2.99667	-5.05631	Down	0.835064	99.71	11.5867	-3.10527	Down	0.803392	306.097	7.56667	-5.33819	Down	0.841027	306.097	23.5833	-3.69815	Down	0.809708	hypothetical protein FOTG_00231	-
CL270.Contig3_All	1149	9.27667	0.01	-9.85746	Down	0.88614	9.27667	0.01	-9.85746	Down	0.888932	8.97	0.01	-9.80896	Down	0.891548	8.97	0.01	-9.80896	Down	0.865384	hypothetical protein M437DRAFT_83248	-
Unigene10666_All	2677	9.08	0.01	-9.82655	Down	0.883983	9.08	0.01	-9.82655	Down	0.886902	68.4633	0.01	-12.7411	Down	0.989378	68.4633	0.01	-12.7411	Down	0.98139	hypothetical protein FOTG_12773	-
CL1771.Contig2_All	1419	12.4067	0.01	-10.2769	Down	0.913167	12.4067	0.01	-10.2769	Down	0.913136	58.7033	0.01	-12.5192	Down	0.987426	58.7033	0.01	-12.5192	Down	0.97804	hypothetical protein FOTG_12771	-
Unigene7383_All	1204	2932.2	68.7533	-5.41441	Down	0.852381	2932.2	43.7633	-6.06612	Down	0.88811	2593.14	395.387	-2.71337	Down	0.81152	2593.14	12.4333	-7.70435	Down	0.928614	hypothetical protein FOXB_08719	-
CL78.Contig5_All	1664	16.0367	0.01	-10.6472	Down	0.933049	16.0367	0.01	-10.6472	Down	0.930368	16.6967	0.01	-10.7053	Down	0.943459	16.6967	0.01	-10.7053	Down	0.922303	hypothetical protein A1O5_08735	-
CL405.Contig2_All	2180	49.4367	0.97	-5.67145	Down	0.839897	49.4367	1.44667	-5.09478	Down	0.82414	45.0833	0.263333	-7.41956	Down	0.909505	45.0833	1.20333	-5.22749	Down	0.804451	hypothetical protein FOXB_11679	-
Unigene1870_All	1504	16.81	0.01	-10.7151	Down	0.936145	16.81	0.0466667	-8.49271	Down	0.919742	64.77	0.01	-12.6611	Down	0.988747	64.77	0.01	-12.6611	Down	0.980295	hypothetical protein FOXB_12525	-
CL1983.Contig2_All	386	13.0967	0.01	-10.355	Down	0.917791	13.0967	0.153333	-6.41638	Down	0.82486	5.83	0.01	-9.18735	Down	0.843013	5.83	0.01	-9.18735	Down	0.815603	hypothetical protein FOTG_05202	-
CL3661.Contig2_All	5733	472.697	24.7533	-4.25522	Down	0.833971	472.697	10.61	-5.47742	Down	0.859961	571.627	14.4267	-5.30826	Down	0.841054	571.627	16.13	-5.14725	Down	0.829218	hypothetical protein FOTG_07605	-
Unigene9556_All	2460	84.14	1.76333	-5.57641	Down	0.845957	84.14	0.286667	-8.19727	Down	0.966603	95.0233	1.18333	-6.32735	Down	0.874439	95.0233	0.213333	-8.79903	Down	0.94517	hypothetical protein FOTG_05208	-
CL3186.Contig2_All	882	11.0833	0.01	-10.1142	Down	0.903668	11.0833	0.01	-10.1142	Down	0.904731	5.63667	0.01	-9.1387	Down	0.838763	5.63667	0.01	-9.1387	Down	0.811192	hypothetical protein FOTG_16974	-
Unigene10359_All	844	135.793	0.563333	-7.91321	Down	0.93894	135.793	7.45333	-4.18738	Down	0.822749	137.667	0.72	-7.57897	Down	0.926052	137.667	7.35333	-4.22664	Down	0.808587	hypothetical protein FOXB_11117	-
CL2164.Contig2_All	4386	199	17.0133	-3.54803	Down	0.825165	199	8.69333	-4.51672	Down	0.831249	169.45	9.43333	-4.16695	Down	0.821952	169.45	10.3467	-4.03362	Down	0.808755	hypothetical protein FOTG_00605	-
CL3415.Contig2_All	1093	109.78	0.01	-13.4223	Down	0.991159	109.78	1.61333	-6.08843	Down	0.878035	452.27	0.01	-15.4649	Down	0.9988	452.27	5.98333	-6.24009	Down	0.867989	hypothetical protein FOC1_g10003642	-
CL3179.Contig3_All	1645	38.0367	0.01	-11.8932	Down	0.973435	38.0367	0.01	-11.8932	Down	0.968097	185.69	0.01	-14.1806	Down	0.996489	185.69	0.01	-14.1806	Down	0.993676	hypothetical protein FOPG_15393	-
CL3100.Contig2_All	507	36.6567	0.01	-11.8399	Down	0.97263	36.6567	0.16	-7.83986	Down	0.939337	9.85333	0.01	-9.94447	Down	0.900652	9.85333	0.01	-9.94447	Down	0.87518	hypothetical protein FOTG_11623	-
CL1830.Contig2_All	2171	5.84333	0.01	-9.19065	Down	0.830433	5.84333	0.01	-9.19065	Down	0.838846	7.82333	0.01	-9.61164	Down	0.877083	7.82333	0.01	-9.61164	Down	0.850655	hypothetical protein FOXG_01403	-
CL3254.Contig1_All	1151	16.4567	0.01	-10.6845	Down	0.934681	16.4567	0.136667	-6.91187	Down	0.866948	19.0167	0.01	-10.893	Down	0.951336	19.0167	0.01	-10.893	Down	0.931782	hypothetical protein FOTG_14496	-
CL375.Contig6_All	3304	149.62	3.09	-5.59755	Down	0.851155	149.62	1.63333	-6.51734	Down	0.90558	230.817	1.11333	-7.69572	Down	0.930831	230.817	2.55333	-6.49822	Down	0.878684	hypothetical protein FVEG_10565	-
CL1660.Contig2_All	2877	9.62333	0.01	-9.91039	Down	0.889783	9.62333	0.01	-9.91039	Down	0.892422	17.6533	0.02	-9.78572	Down	0.933874	17.6533	0.01	-10.7857	Down	0.926338	hypothetical protein FOXB_13095	-
Unigene3514_All	1959	704.653	2.25	-8.29084	Down	0.954647	704.653	13.23	-5.73503	Down	0.871313	430.91	5.38	-6.32364	Down	0.88035	430.91	18.9133	-4.50991	Down	0.817751	hypothetical protein FOC4_g10012844	-
Unigene9273_All	660	18.2733	0.01	-10.8355	Down	0.941694	18.2733	0.01	-10.8355	Down	0.937693	9.54333	0.01	-9.89835	Down	0.897588	9.54333	0.01	-9.89835	Down	0.871796	hypothetical protein FOWG_17532	-
CL2142.Contig2_All	1221	9.52667	0.01	-9.89583	Down	0.888732	9.52667	0.01	-9.89583	Down	0.891505	6.18333	0.01	-9.27224	Down	0.849941	6.18333	0.01	-9.27224	Down	0.822732	hypothetical protein FOQG_02652	-
CL3797.Contig1_All	1477	5.53333	0.01	-9.11201	Down	0.823484	5.53333	0.01	-9.11201	Down	0.832247	8.76667	0.01	-9.77588	Down	0.889345	8.76667	0.01	-9.77588	Down	0.863182	hypothetical protein FOTG_14526	-
Unigene4702_All	1678	329.723	6.16	-5.74218	Down	0.859225	329.723	38.5167	-3.0977	Down	0.813135	439.023	2.63667	-7.37944	Down	0.92315	439.023	38.2067	-3.5224	Down	0.808855	hypothetical protein FOXB_16011	-
Unigene3765_All	2302	78.2333	0.01	-12.9336	Down	0.987761	78.2333	3.33333	-4.55275	Down	0.821092	82.95	0.01	-13.018	Down	0.99154	82.95	3.18	-4.70514	Down	0.807264	hypothetical protein FOTG_07676	-
CL3304.Contig2_All	927	1641.23	0.01	-17.3244	Down	0.99958	1641.23	9.17333	-7.48311	Down	0.959779	1592.89	0.01	-17.2813	Down	0.999715	1592.89	4.77667	-8.38143	Down	0.947298	hypothetical protein FOCG_10612	-
CL2164.Contig1_All	5191	26.2833	0.01	-11.3599	Down	0.960573	26.2833	0.483333	-5.76499	Down	0.828581	15.3833	0.01	-10.5872	Down	0.937874	15.3833	0.01	-10.5872	Down	0.916106	hypothetical protein FOTG_00605	-
CL1401.Contig1_All	1212	14.2233	0.01	-10.474	Down	0.924495	14.2233	0.01	-10.474	Down	0.922967	8.37667	0.01	-9.71023	Down	0.884492	8.37667	0.01	-9.71023	Down	0.858416	hypothetical protein FOVG_18660	-
CL3869.Contig1_All	1323	5.32	0.01	-9.05528	Down	0.818237	5.32	0.01	-9.05528	Down	0.827162	5.41333	0.01	-9.08037	Down	0.83376	5.41333	0.01	-9.08037	Down	0.805881	hypothetical protein MVEG_12081	-
CL1702.Contig2_All	2479	5100.63	37.4067	-7.09124	Down	0.918674	5100.63	18.3333	-8.12006	Down	0.979618	1296.5	0.516667	-11.2931	Down	0.995757	1296.5	4.81667	-8.07238	Down	0.938778	hypothetical protein FOQG_08234	-
CL2799.Contig2_All	716	456.343	0.01	-15.4778	Down	0.998284	456.343	0.46	-9.95427	Down	0.996083	5.88667	0.01	-9.20131	Down	0.844172	5.88667	0.01	-9.20131	Down	0.816885	hypothetical protein FOTG_15578	-
Unigene2649_All	2047	5.07667	0.01	-8.98774	Down	0.811322	5.07667	0.01	-8.98774	Down	0.820678	80.31	0.01	-12.9714	Down	0.991181	80.31	0.01	-12.9714	Down	0.984189	hypothetical protein FOTG_17047	-
CL2823.Contig2_All	1089	9.38	0.01	-9.87344	Down	0.88724	9.38	0.01	-9.87344	Down	0.889998	5.54667	0.01	-9.11548	Down	0.836851	5.54667	0.01	-9.11548	Down	0.809211	hypothetical protein FOZG_17312	-
CL2583.Contig2_All	2409	101.93	0.01	-13.3153	Down	0.990543	101.93	0.596667	-7.41644	Down	0.945834	219.977	0.01	-14.4251	Down	0.997038	219.977	1.50333	-7.19304	Down	0.906566	hypothetical protein FOQG_09576	-
CL28.Contig1_All	3294	877.853	0.576667	-10.572	Down	0.993051	877.853	7.26667	-6.91654	Down	0.934733	542.567	0.553333	-9.93744	Down	0.980586	542.567	5.80667	-6.54595	Down	0.88478	hypothetical protein FOXB_04641	-
CL1568.Contig2_All	1626	1149.48	9.69667	-6.88928	Down	0.909567	1149.48	113.51	-3.34009	Down	0.820291	1738.37	1.55333	-10.1282	Down	0.984497	1738.37	37.06	-5.55173	Down	0.842242	hypothetical protein FOXB_01548	-
CL1097.Contig2_All	757	9.72333	0.01	-9.92531	Down	0.891037	9.72333	0.01	-9.92531	Down	0.893447	6.42667	0.01	-9.32793	Down	0.854645	6.42667	0.01	-9.32793	Down	0.82762	hypothetical protein FOZG_15969	-
Unigene1046_All	1084	143.673	2.3	-5.96501	Down	0.862616	143.673	0.68	-7.72304	Down	0.959875	195.233	0.226667	-9.75041	Down	0.97521	195.233	0.01	-14.2529	Down	0.994052	hypothetical protein FOXB_15031	-
Unigene248_All	2337	1088.59	8.15333	-7.06086	Down	0.916873	1088.59	95.0667	-3.51738	Down	0.822667	866.083	4.36	-7.63403	Down	0.931231	866.083	20.1333	-5.42685	Down	0.837563	hypothetical protein FOTG_00783	-
CL1323.Contig2_All	1499	6.35667	0.01	-9.31213	Down	0.84188	6.35667	0.01	-9.31213	Down	0.849594	5.90333	0.01	-9.20539	Down	0.844355	5.90333	0.01	-9.20539	Down	0.817033	fructose-bisphosphate aldolase	-
CL470.Contig3_All	1725	11.4767	0.01	-10.1645	Down	0.906729	11.4767	0.01	-10.1645	Down	0.907508	8.71	0.01	-9.76653	Down	0.888661	8.71	0.01	-9.76653	Down	0.862457	hypothetical protein FOTG_09590	-
Unigene3778_All	1638	61.0667	0.01	-12.5762	Down	0.983986	61.0667	0.196667	-8.27849	Down	0.962278	85.23	0.01	-13.0571	Down	0.991825	85.23	0.01	-13.0571	Down	0.985264	hypothetical protein FOTG_07383	-
CL988.Contig2_All	947	536.333	0.01	-15.7108	Down	0.998529	536.333	2.27667	-7.88006	Down	0.971654	781.213	2.18667	-8.48084	Down	0.95217	781.213	0.97	-9.65352	Down	0.975932	hypothetical protein FOVG_09627	-
CL3828.Contig2_All	1941	43.6433	0.766667	-5.83102	Down	0.842181	43.6433	0.01	-12.0915	Down	0.971817	27.2733	0.01	-11.4133	Down	0.968439	27.2733	0.01	-11.4133	Down	0.952454	hypothetical protein FOZG_17285	-
Unigene8228_All	1006	1186.16	18.59	-5.99562	Down	0.870434	1186.16	178.15	-2.73513	Down	0.807873	939.733	12.5467	-6.22688	Down	0.876642	939.733	79.36	-3.56577	Down	0.810614	hypothetical protein FOXB_03993	-
CL2384.Contig2_All	2536	7.03667	0.01	-9.45875	Down	0.854812	7.03667	0.01	-9.45875	Down	0.860932	5.94333	0.01	-9.21513	Down	0.845169	5.94333	0.01	-9.21513	Down	0.817744	hypothetical protein FOTG_11207	-
CL422.Contig2_All	4538	38.5267	0.01	-11.9116	Down	0.973814	38.5267	1.66333	-4.53371	Down	0.805076	25.27	0.393333	-6.00553	Down	0.835489	25.27	0.01	-11.3032	Down	0.948546	hypothetical protein FOTG_18485	-
Unigene6946_All	4137	322.66	4.04	-6.31952	Down	0.881965	322.66	1.57	-7.68311	Down	0.963935	147.917	6.18333	-4.58026	Down	0.824975	147.917	1.06667	-7.11553	Down	0.900933	hypothetical protein FOC1_g10003663	-
Unigene8453_All	2392	27.3567	0.01	-11.4177	Down	0.962255	27.3567	0.41	-6.06012	Down	0.843864	37	0.01	-11.8533	Down	0.978247	37	0.486667	-6.24845	Down	0.837147	hypothetical protein FOTG_14984	-
Unigene7293_All	681	484.973	50.67	-3.2587	Down	0.825445	484.973	19.8667	-4.60948	Down	0.836477	717.767	20.6267	-5.12093	Down	0.836804	717.767	30.6733	-4.54846	Down	0.81947	hypothetical protein FOXB_09428	-
CL3539.Contig2_All	1452	9.2	0.01	-9.84549	Down	0.885307	9.2	0.09	-6.67557	Down	0.811838	5.49333	0.01	-9.10154	Down	0.835489	5.49333	0.01	-9.10154	Down	0.807875	hypothetical protein FOVG_05753	-
CL1694.Contig2_All	529	28.9433	0.01	-11.499	Down	0.964524	28.9433	0.01	-11.499	Down	0.95927	16.21	0.01	-10.6627	Down	0.941636	16.21	0.01	-10.6627	Down	0.920107	hypothetical protein FOMG_18685	-
Unigene1243_All	4910	70.8533	2.8	-4.66134	Down	0.825319	70.8533	0.626667	-6.82099	Down	0.912844	63.8333	4.16	-3.93965	Down	0.812625	63.8333	0.626667	-6.67047	Down	0.871373	hypothetical protein FOTG_15503	-
Unigene1911_All	346	7.63	0.01	-9.57554	Down	0.864395	7.63	0.01	-9.57554	Down	0.869922	11.77	0.01	-10.2009	Down	0.917185	11.77	0.01	-10.2009	Down	0.892884	hypothetical protein FOXG_19873	-
CL424.Contig1_All	1270	79.69	0.353333	-7.81723	Down	0.931326	79.69	7.83667	-3.34609	Down	0.804247	118.153	2.1	-5.81413	Down	0.852944	118.153	2.09667	-5.81642	Down	0.841014	hypothetical protein FOXB_16010	-
CL3264.Contig1_All	3024	79.1333	0.01	-12.9501	Down	0.987881	79.1333	0.25	-8.30621	Down	0.967662	22.49	0.01	-11.1351	Down	0.960081	22.49	0.01	-11.1351	Down	0.94245	hypothetical protein FOTG_14485	-
CL577.Contig3_All	1528	5.55	0.01	-9.11634	Down	0.823869	5.55	0.01	-9.11634	Down	0.832654	19.6067	0.01	-10.9371	Down	0.952909	19.6067	0.01	-10.9371	Down	0.933682	hypothetical protein FOTG_15172	-
Unigene6027_All	1020	591.557	0.01	-15.8522	Down	0.998711	591.557	0.506667	-10.1893	Down	0.997305	18.7667	0.01	-10.874	Down	0.950624	18.7667	0.01	-10.874	Down	0.930796	hypothetical protein FOVG_01974	-
CL2958.Contig1_All	1321	28.0267	0.01	-11.4526	Down	0.963277	28.0267	0.01	-11.4526	Down	0.957851	7.63333	0.01	-9.57617	Down	0.874446	7.63333	0.01	-9.57617	Down	0.847956	hypothetical protein FOC1_g10001621	-
Unigene16590_All	1077	10.9433	0.01	-10.0958	Down	0.902533	10.9433	0.116667	-6.55152	Down	0.820053	2415.27	0.01	-17.8818	Down	0.999803	2415.27	0.01	-17.8818	Down	0.999711	hypothetical protein FOQG_11446	-
Unigene10230_All	2621	144.917	0.01	-13.8229	Down	0.993478	144.917	0.01	-13.8229	Down	0.991615	59.12	0.176667	-8.38647	Down	0.939026	59.12	0.326667	-7.49968	Down	0.901417	hypothetical protein FOQG_12486	-
CL3237.Contig2_All	1101	12	0.01	-10.2288	Down	0.91033	12	0.0166667	-9.49185	Down	0.907997	27.5633	0.01	-11.4285	Down	0.968723	27.5633	0.1	-8.10661	Down	0.89612	hypothetical protein FOTG_12407	-
Unigene2631_All	1458	121.417	0.01	-13.5677	Down	0.992049	121.417	0.0466667	-11.3453	Down	0.98966	804.5	0.01	-16.2958	Down	0.999376	804.5	3.87333	-7.69837	Down	0.927868	hypothetical protein FVEG_12410	-
Unigene4014_All	2028	233.053	0.423333	-9.10465	Down	0.96994	233.053	2.18667	-6.73578	Down	0.920978	148.443	1.39667	-6.73178	Down	0.896165	148.443	7.16	-4.37381	Down	0.810574	hypothetical protein FOTG_10496	-
CL3705.Contig1_All	2654	14.5267	0.01	-10.5045	Down	0.925973	14.5267	0.01	-10.5045	Down	0.924366	9.19667	0.01	-9.84497	Down	0.894219	9.19667	0.01	-9.84497	Down	0.868117	hypothetical protein FOXB_09375	-
CL1140.Contig2_All	3607	78.99	11.5067	-2.7792	Down	0.806103	78.99	5.23667	-3.91495	Down	0.812361	112.083	4.24667	-4.7221	Down	0.824711	112.083	6.63333	-4.07869	Down	0.804881	hypothetical protein FOXB_11484	-
CL1862.Contig9_All	2536	51.8167	0.01	-12.3392	Down	0.981008	51.8167	0.01	-12.3392	Down	0.976183	21.0933	0.01	-11.0426	Down	0.95682	21.0933	0.01	-11.0426	Down	0.938442	hypothetical protein FOXG_11668	-
CL2901.Contig1_All	2653	12.1933	0.123333	-6.62739	Down	0.817774	12.1933	0.0333333	-8.51491	Down	0.899476	10.68	0.01	-10.0607	Down	0.908468	10.68	0.01	-10.0607	Down	0.883458	hypothetical protein FOTG_08465	-
CL625.Contig1_All	2922	7.28333	0.01	-9.50846	Down	0.858714	7.28333	0.01	-9.50846	Down	0.864585	5.38	0.01	-9.07146	Down	0.833144	5.38	0.01	-9.07146	Down	0.805116	hypothetical protein FOTG_09476	-
Unigene10198_All	1260	20.0133	0.01	-10.9667	Down	0.946962	20.0133	0.146667	-7.09228	Down	0.887757	12.42	0.01	-10.2784	Down	0.921564	12.42	0.01	-10.2784	Down	0.897919	hypothetical protein FOTG_16107	-
CL3749.Contig3_All	453	34.33	0.01	-11.7453	Down	0.970759	34.33	0.01	-11.7453	Down	0.965367	30.6167	0.01	-11.5801	Down	0.972526	30.6167	0.01	-11.5801	Down	0.957684	hypothetical protein FOZG_09097	-
Unigene4714_All	4433	228.85	0.763333	-8.22787	Down	0.950577	228.85	10.6467	-4.42593	Down	0.830169	447.427	0.4	-10.1274	Down	0.983528	447.427	2.02667	-7.7864	Down	0.929453	hypothetical protein FOQG_12004	-
Unigene10473_All	1091	37.1233	0.01	-11.8581	Down	0.972966	37.1233	0.01	-11.8581	Down	0.967594	10.88	0.01	-10.0875	Down	0.910224	10.88	0.01	-10.0875	Down	0.885411	hypothetical protein FOXG_22341	-
CL2348.Contig1_All	3854	84.4133	0.0866667	-9.92778	Down	0.976252	84.4133	0.0933333	-9.82086	Down	0.983047	130.29	0.7	-7.54016	Down	0.924391	130.29	0.866667	-7.23203	Down	0.903995	hypothetical protein FOTG_18010	-
Unigene9669_All	1353	67.3767	0.01	-12.718	Down	0.985548	67.3767	0.05	-10.3961	Down	0.980738	18.3633	0.01	-10.8426	Down	0.949363	18.3633	0.01	-10.8426	Down	0.929191	hypothetical protein FOPG_16322	-
CL3237.Contig3_All	1100	74.0933	0.62	-6.90093	Down	0.897216	74.0933	0.456667	-7.34206	Down	0.938182	183.543	0.01	-14.1638	Down	0.996441	183.543	1.04	-7.46339	Down	0.914918	hypothetical protein FOTG_12407	-
CL3207.Contig2_All	1874	86.73	3.63333	-4.57717	Down	0.827232	86.73	7.35667	-3.55941	Down	0.808457	66.73	6.58	-3.34218	Down	0.808327	66.73	2.11667	-4.97847	Down	0.807513	hypothetical protein FOZG_03977	-
CL577.Contig1_All	1478	27.71	0.01	-11.4362	Down	0.962724	27.71	0.203333	-7.09042	Down	0.902565	103.393	0.01	-13.3359	Down	0.993513	103.393	0.01	-13.3359	Down	0.988224	hypothetical protein FOTG_15172	-
Unigene7876_All	2288	6.64333	0.01	-9.37576	Down	0.847737	6.64333	0.01	-9.37576	Down	0.85455	8.38333	0.01	-9.71138	Down	0.884492	8.38333	0.01	-9.71138	Down	0.858416	hypothetical protein FOPG_11121	-
CL371.Contig4_All	3976	9.52333	0.01	-9.89532	Down	0.888627	9.52333	0.0633333	-7.23236	Down	0.84385	6.88333	0.01	-9.42696	Down	0.862753	6.88333	0.01	-9.42696	Down	0.835616	hypothetical protein FOTG_02730	-
CL2890.Contig2_All	864	163.75	2.16	-6.24432	Down	0.874413	163.75	9.17667	-4.15738	Down	0.823584	127.77	0.7	-7.51198	Down	0.923408	127.77	11.2667	-3.50342	Down	0.801067	hypothetical protein FOMG_06325	-
Unigene4918_All	1132	316.383	3.56667	-6.47095	Down	0.88806	316.383	24.7367	-3.67695	Down	0.821771	314.637	10.8033	-4.86414	Down	0.831171	314.637	23.24	-3.759	Down	0.810158	hypothetical protein FOXB_06115	-
CL3415.Contig1_All	1138	85.0467	0.01	-13.054	Down	0.988686	85.0467	1.19667	-6.15116	Down	0.877668	349.047	0.01	-15.0911	Down	0.998319	349.047	4.35	-6.32626	Down	0.871702	hypothetical protein FOC1_g10003642	-
CL2939.Contig1_All	1543	133.603	0.573333	-7.86437	Down	0.937371	133.603	12.0367	-3.47245	Down	0.813053	197.253	0.376667	-9.03255	Down	0.960758	197.253	13.77	-3.84045	Down	0.808285	hypothetical protein FOC1_g10002071	-
Unigene7877_All	2331	6.86	0.01	-9.42206	Down	0.851737	6.86	0.01	-9.42206	Down	0.858135	6.06	0.01	-9.24317	Down	0.84746	6.06	0.01	-9.24317	Down	0.820242	hypothetical protein FOQG_17397	-
Unigene4801_All	2821	139.003	11.42	-3.60548	Down	0.82333	139.003	3.05667	-5.50702	Down	0.85434	99.1867	4.93333	-4.32951	Down	0.819986	99.1867	3.54333	-4.80697	Down	0.811829	hypothetical protein FOTG_12245	-
CL3828.Contig3_All	2037	40.9833	0.99	-5.37146	Down	0.827162	40.9833	0.01	-12.0008	Down	0.970133	25.1467	0.01	-11.2962	Down	0.965327	25.1467	0.01	-11.2962	Down	0.948305	hypothetical protein FOXG_06889	-
CL2428.Contig2_All	5819	9.72	0.01	-9.92481	Down	0.891037	9.72	0.01	-9.92481	Down	0.893447	5.65	0.01	-9.14211	Down	0.83896	5.65	0.01	-9.14211	Down	0.811494	hypothetical protein FOTG_09244	-
Unigene1691_All	771	443.887	1.55	-8.16178	Down	0.95099	443.887	0.0866667	-12.3224	Down	0.9978	4954.85	0.01	-18.9185	Down	0.999905	4954.85	4.40667	-10.1349	Down	0.985129	hypothetical protein FOXB_10201	-
CL263.Contig2_All	1054	107.153	0.866667	-6.94998	Down	0.903836	107.153	0.01	-13.3874	Down	0.988607	20.16	0.01	-10.9773	Down	0.95438	20.16	0.01	-10.9773	Down	0.935556	hypothetical protein FOMG_04663	-
CL1852.Contig3_All	1063	20.3067	0.01	-10.9877	down	0.947774	20.3067	0.01	-10.9877	Down	0.943302	138.327	0.01	-13.7558	Down	0.995275	138.327	0.01	-13.7558	Down	0.991467	hypothetical protein FOVG_10027	-
CL3749.Contig2_All	753	3519.74	7.46333	-8.88143	Down	0.969078	3519.74	41.26	-6.41458	Down	0.907304	4856.93	27.5567	-7.4615	Down	0.92675	4856.93	67.0433	-6.17881	Down	0.867257	unnamed protein product	-
CL1045.Contig3_All	679	11.14	0.01	-10.1215	Down	0.904109	11.14	0.01	-10.1215	Down	0.905118	12.64	0.01	-10.3038	Down	0.923164	12.64	0.01	-10.3038	Down	0.899617	unnamed protein product	-
Unigene2747_All	290	15.4367	0.01	-10.5921	Down	0.930226	15.4367	0.01	-10.5921	Down	0.928114	7.92667	0.01	-9.63057	Down	0.878527	7.92667	0.01	-9.63057	Down	0.852132	-	-
CL696.Contig4_All	760	36.8	0.01	-11.8455	Down	0.972742	36.8	0.01	-11.8455	Down	0.967295	37.8467	0.01	-11.886	Down	0.978837	37.8467	0.01	-11.886	Down	0.965807	-	-
CL3485.Contig4_All	646	5.94667	0.01	-9.21594	Down	0.832941	5.94667	0.01	-9.21594	Down	0.841358	6.02333	0.01	-9.23442	Down	0.846728	6.02333	0.01	-9.23442	Down	0.819429	-	-
CL696.Contig3_All	769	27.3933	0.01	-11.4196	Down	0.962276	27.3933	0.01	-11.4196	Down	0.956887	26.94	0.01	-11.3955	Down	0.968005	26.94	0.01	-11.3955	Down	0.951917	-	-
CL1104.Contig12_All	1026	23.6767	0.01	-11.2093	Down	0.955691	23.6767	0.01	-11.2093	Down	0.950471	24.7533	0.01	-11.2734	Down	0.964615	24.7533	0.01	-11.2734	Down	0.947627	-	-
CL2880.Contig2_All	1001	8.34	0.01	-9.7039	Down	0.874778	8.34	0.01	-9.7039	Down	0.879142	8.45333	0.01	-9.72338	Down	0.88542	8.45333	0.01	-9.72338	Down	0.859355	-	-
CL1744.Contig5_All	719	8.30667	0.01	-9.69813	Down	0.874322	8.30667	0.01	-9.69813	Down	0.878761	7.26333	0.01	-9.50449	Down	0.868982	7.26333	0.01	-9.50449	Down	0.841974	-	-
CL1104.Contig3_All	1025	7.37333	0.01	-9.52617	Down	0.860255	7.37333	0.01	-9.52617	Down	0.865929	7.51667	0.01	-9.55395	Down	0.872778	7.51667	0.01	-9.55395	Down	0.846177	-	-
CL3537.Contig2_All	804	11.2467	0.01	-10.1353	Down	0.904978	11.2467	0.01	-10.1353	Down	0.905892	10.65	0.01	-10.0566	Down	0.908176	10.65	0.01	-10.0566	Down	0.883142	-	-
CL3713.Contig2_All	982	7.46	0.01	-9.54303	Down	0.861649	7.46	0.01	-9.54303	Down	0.867294	7.77667	0.01	-9.60301	Down	0.876439	7.77667	0.01	-9.60301	Down	0.850178	-	-
CL210.Contig6_All	622	5.64	0.01	-9.13955	Down	0.825929	5.64	0.01	-9.13955	Down	0.834671	5.52667	0.01	-9.11027	Down	0.836506	5.52667	0.01	-9.11027	Down	0.808849	-	-
Unigene8302_All	364	17.9767	0.01	-10.8119	Down	0.940636	17.9767	0.01	-10.8119	Down	0.936682	20.45	0.01	-10.9979	Down	0.955247	20.45	0.01	-10.9979	Down	0.936395	-	-
Unigene7385_All	1025	10.3633	0.01	-10.0173	Down	0.897132	10.3633	0.01	-10.0173	Down	0.89936	9.36	0.01	-9.87036	Down	0.895751	9.36	0.01	-9.87036	Down	0.869762	-	-
CL2691.Contig1_All	807	12.01	0.01	-10.23	Down	0.910379	12.01	0.01	-10.23	Down	0.910787	12.04	0.01	-10.2336	Down	0.9189	12.04	0.01	-10.2336	Down	0.894904	-	-
CL1547.Contig3_All	1060	8.31	0.01	-9.6987	Down	0.874322	8.31	0.01	-9.6987	Down	0.878761	7.89	0.01	-9.62388	Down	0.878025	7.89	0.01	-9.62388	Down	0.851581	-	-
CL1744.Contig4_All	959	5.53	0.01	-9.11114	Down	0.823484	5.53	0.01	-9.11114	Down	0.832247	6.31	0.01	-9.3015	Down	0.852463	6.31	0.01	-9.3015	Down	0.825337	-	-
Unigene7173_All	465	32.3167	0.01	-11.6581	Down	0.968532	32.3167	0.01	-11.6581	Down	0.963208	11.4233	0.01	-10.1578	Down	0.914359	11.4233	0.01	-10.1578	Down	0.890044	-	-
Unigene8768_All	790	6.38333	0.01	-9.31817	Down	0.842307	6.38333	0.01	-9.31817	Down	0.849981	6.62	0.01	-9.37069	Down	0.858062	6.62	0.01	-9.37069	Down	0.831205	-	-
CL696.Contig6_All	784	46.28	0.01	-12.1762	Down	0.978682	46.28	0.01	-12.1762	Down	0.973453	47.05	0.01	-12.2	Down	0.983738	47.05	0.01	-12.2	Down	0.972367	-	-
CL96.Contig1_All	508	7.9	0.01	-9.62571	Down	0.868445	7.9	0.01	-9.62571	Down	0.873649	6.61333	0.01	-9.36923	Down	0.857791	6.61333	0.01	-9.36923	Down	0.830963	-	-
CL2320.Contig2_All	660	11.03	0.01	-10.1072	Down	0.903206	11.03	0.01	-10.1072	Down	0.904357	11.7833	0.01	-10.2025	Down	0.917246	11.7833	0.01	-10.2025	Down	0.892951	-	-
CL1104.Contig1_All	1032	11.8267	0.01	-10.2078	Down	0.909195	11.8267	0.01	-10.2078	Down	0.909755	11.8467	0.01	-10.2103	Down	0.917748	11.8467	0.01	-10.2103	Down	0.893582	-	-
CL78.Contig1_All	1009	8.08333	0.01	-9.65881	Down	0.871184	8.08333	0.01	-9.65881	Down	0.875774	6.65333	0.01	-9.37793	Down	0.858577	6.65333	0.01	-9.37793	Down	0.831628	-	-
CL3419.Contig2_All	557	4.75	0.01	-8.89178	Down	0.801732	4.75	0.01	-8.89178	Down	0.811431	6.21333	0.01	-9.27922	Down	0.850632	6.21333	0.01	-9.27922	Down	0.82335	-	-
CL1104.Contig6_All	744	11.0367	0.01	-10.1081	Down	0.90329	11.0367	0.01	-10.1081	Down	0.904419	10.75	0.01	-10.0701	Down	0.9092	10.75	0.01	-10.0701	Down	0.884243	-	-
CL2104.Contig2_All	470	6.61333	0.01	-9.36923	Down	0.847225	6.61333	0.01	-9.36923	Down	0.853966	9.60667	0.01	-9.90789	Down	0.898205	9.60667	0.01	-9.90789	Down	0.872528	-	-
CL1104.Contig2_All	1021	12.9767	0.01	-10.3417	Down	0.917006	12.9767	0.01	-10.3417	Down	0.916626	12.6033	0.01	-10.2996	Down	0.922852	12.6033	0.01	-10.2996	Down	0.899335	-	-
CL3233.Contig1_All	520	8.89	0.01	-9.79604	Down	0.881832	8.89	0.01	-9.79604	Down	0.885082	8.35667	0.01	-9.70678	Down	0.884227	8.35667	0.01	-9.70678	Down	0.858181	-	-
CL1276.Contig3_All	1001	5.21667	0.01	-9.02698	Down	0.815546	5.21667	0.01	-9.02698	Down	0.824582	5.28333	0.01	-9.0453	Down	0.830669	5.28333	0.01	-9.0453	Down	0.802941	-	-
CL834.Contig1_All	585	8.41	0.01	-9.71596	Down	0.875737	8.41	0.01	-9.71596	Down	0.87997	8.87333	0.01	-9.79333	Down	0.890389	8.87333	0.01	-9.79333	Down	0.864209	-	-
CL1104.Contig4_All	1020	24.3833	0.01	-11.2517	Down	0.957099	24.3833	0.01	-11.2517	Down	0.951938	24.8367	0.01	-11.2783	Down	0.964765	24.8367	0.01	-11.2783	Down	0.947781	-	-
CL3293.Contig3_All	943	7.06333	0.01	-9.46421	Down	0.855141	7.06333	0.01	-9.46421	Down	0.861251	6.98	0.01	-9.44708	Down	0.864427	6.98	0.01	-9.44708	Down	0.837281	-	-
CL1547.Contig2_All	999	7.47333	0.01	-9.54561	Down	0.861796	7.47333	0.01	-9.54561	Down	0.86745	7.63	0.01	-9.57554	Down	0.874446	7.63	0.01	-9.57554	Down	0.847956	-	-
CL3485.Contig2_All	610	10.9367	0.01	-10.095	Down	0.902505	10.9367	0.01	-10.095	Down	0.903712	10.4267	0.01	-10.0261	Down	0.906116	10.4267	0.01	-10.0261	Down	0.881061	-	-
CL1104.Contig5_All	699	77.8067	0.01	-12.9257	Down	0.987712	77.8067	0.01	-12.9257	Down	0.984153	74.0233	0.01	-12.8538	Down	0.990347	74.0233	0.01	-12.8538	Down	0.982833	-	-
CL3257.Contig2_All	503	186.55	9.49	-4.29701	Down	0.830608	186.55	2.18333	-6.41689	Down	0.901044	144.62	2.63333	-5.77923	Down	0.853073	144.62	2.55667	-5.82186	Down	0.843061	-	-
CL290.Contig2_All	608	14.4433	0.01	-10.4962	Down	0.925532	14.4433	0.01	-10.4962	Down	0.923931	12.7633	0.01	-10.3178	Down	0.923957	12.7633	0.01	-10.3178	Down	0.900342	-	-
CL932.Contig2_All	627	6.4	0.01	-9.32193	Down	0.842742	6.4	0.01	-9.32193	Down	0.850314	7.54	0.01	-9.55842	Down	0.87309	7.54	0.01	-9.55842	Down	0.846425	-	-
Unigene4580_All	655	6.05	0.01	-9.24079	Down	0.835057	6.05	0.01	-9.24079	Down	0.843477	5.75667	0.01	-9.16909	Down	0.841644	5.75667	0.01	-9.16909	Down	0.814226	-	-
CL1104.Contig9_All	1005	37.9033	0.01	-11.8881	Down	0.973365	37.9033	0.01	-11.8881	Down	0.968001	40.79	0.01	-11.994	Down	0.980545	40.79	0.01	-11.994	Down	0.968077	-	-
CL2705.Contig3_All	990	5.27667	0.01	-9.04348	Down	0.817235	5.27667	0.01	-9.04348	Down	0.826096	5.26	0.01	-9.03892	Down	0.830174	5.26	0.01	-9.03892	Down	0.802397	-	-
CL3233.Contig2_All	541	6.69	0.01	-9.38586	Down	0.848654	6.69	0.01	-9.38586	Down	0.855317	8.30667	0.01	-9.69813	Down	0.883421	8.30667	0.01	-9.69813	Down	0.857422	-	-
CL1956.Contig2_All	580	5.7	0.01	-9.15482	Down	0.827281	5.7	0.01	-9.15482	Down	0.836029	5.68667	0.01	-9.15144	Down	0.839922	5.68667	0.01	-9.15144	Down	0.812555	-	-
CL1104.Contig10_All	974	20.6267	0.01	-11.0103	Down	0.948636	20.6267	0.01	-11.0103	Down	0.944021	19.9733	0.01	-10.9639	Down	0.953871	19.9733	0.01	-10.9639	Down	0.934851	-	-
CL3485.Contig3_All	628	5.94	0.01	-9.21432	Down	0.832675	5.94	0.01	-9.21432	Down	0.841141	6.72333	0.01	-9.39303	Down	0.859689	6.72333	0.01	-9.39303	Down	0.832897	-	-
CL2439.Contig2_All	993	10.2133	0.01	-9.99624	Down	0.89592	10.2133	0.01	-9.99624	Down	0.898009	10.9	0.01	-10.0901	Down	0.910359	10.9	0.01	-10.0901	Down	0.885566	-	-
CL1104.Contig7_All	987	6.68333	0.01	-9.38442	Down	0.84843	6.68333	0.01	-9.38442	Down	0.855195	5.90333	0.01	-9.20539	Down	0.844355	5.90333	0.01	-9.20539	Down	0.817033	-	-
CL696.Contig5_All	754	45.86	0.01	-12.163	Down	0.978528	45.86	0.01	-12.163	Down	0.973209	44.9333	0.01	-12.1336	Down	0.982755	44.9333	0.01	-12.1336	Down	0.971125	-	-
CL1104.Contig8_All	979	6.46667	0.01	-9.33688	Down	0.844255	6.46667	0.01	-9.33688	Down	0.851624	7.42333	0.01	-9.53592	Down	0.871199	7.42333	0.01	-9.53592	Down	0.844525	-	-
CL2526.Contig3_All	880	6.9	0.01	-9.43045	Down	0.85236	6.9	0.01	-9.43045	Down	0.858712	6.04	0.01	-9.2384	Down	0.847087	6.04	0.01	-9.2384	Down	0.819832	-	-
CL3344.Contig2_All	992	10.9267	0.01	-10.0936	Down	0.902456	10.9267	0.01	-10.0936	Down	0.903638	9.81667	0.01	-9.93909	Down	0.900354	9.81667	0.01	-9.93909	Down	0.874945	-	-
CL696.Contig2_All	764	14.94	0.01	-10.545	Down	0.9279	14.94	0.01	-10.545	Down	0.92605	14.7033	0.01	-10.5219	Down	0.934437	14.7033	0.01	-10.5219	Down	0.912246	-	-
Unigene4945_All	497	6.01333	0.01	-9.23202	Down	0.834216	6.01333	0.01	-9.23202	Down	0.842587	7.25333	0.01	-9.5025	Down	0.868853	7.25333	0.01	-9.5025	Down	0.841793	-	-
CL3485.Contig1_All	626	9.57667	0.01	-9.90338	Down	0.889377	9.57667	0.01	-9.90338	Down	0.892014	9.11333	0.01	-9.83184	Down	0.893155	9.11333	0.01	-9.83184	Down	0.866962	-	-
Unigene5678_All	826	7.94667	0.01	-9.63421	Down	0.869278	7.94667	0.01	-9.63421	Down	0.874274	8.24	0.01	-9.6865	Down	0.88254	8.24	0.01	-9.6865	Down	0.856448	-	-
CL1104.Contig11_All	998	18.9933	0.01	-10.8913	Down	0.943949	18.9933	0.01	-10.8913	Down	0.93969	18.13	0.01	-10.8242	Down	0.948618	18.13	0.01	-10.8242	Down	0.928298	-	-
CL1276.Contig1_All	1022	6.07	0.01	-9.24555	Down	0.835526	6.07	0.01	-9.24555	Down	0.843864	6.27333	0.01	-9.29309	Down	0.851724	6.27333	0.01	-9.29309	Down	0.824626	-	-
CL3293.Contig1_All	768	7.34333	0.01	-9.52029	Down	0.859709	7.34333	0.01	-9.52029	Down	0.865407	8.36667	0.01	-9.70851	Down	0.884363	8.36667	0.01	-9.70851	Down	0.858295	-	-
CL3344.Contig1_All	1005	9.34	0.01	-9.86728	Down	0.886834	9.34	0.01	-9.86728	Down	0.889584	8.62333	0.01	-9.7521	Down	0.887556	8.62333	0.01	-9.7521	Down	0.86137	-	-
CL1990.Contig3_All	607	10.0067	0.01	-9.96675	Down	0.893987	10.0067	0.01	-9.96675	Down	0.896122	12.0367	0.01	-10.2332	Down	0.9189	12.0367	0.01	-10.2332	Down	0.894904	-	-
Unigene4834_All	921	5.87333	0.01	-9.19804	Down	0.831043	5.87333	0.01	-9.19804	Down	0.839518	5.44333	0.01	-9.08835	Down	0.834404	5.44333	0.01	-9.08835	Down	0.806687	-	-
CL3134.Contig3_All	1120	11.8667	0.01	-10.2127	Down	0.909427	11.8667	0.01	-10.2127	Down	0.909952	12.9733	0.01	-10.3413	Down	0.925245	12.9733	0.01	-10.3413	Down	0.901826	-	-
CL696.Contig1_All	763	11.59	0.01	-10.1787	Down	0.907514	11.59	0.01	-10.1787	Down	0.908227	10.4833	0.01	-10.0339	Down	0.906468	10.4833	0.01	-10.0339	Down	0.881517	-	-
CL210.Contig5_All	625	8.27	0.01	-9.69174	Down	0.873734	8.27	0.01	-9.69174	Down	0.878205	8.09667	0.01	-9.66118	Down	0.880716	8.09667	0.01	-9.66118	Down	0.854549	-	-
CL2591.Contig2_All	555	11.18	0.01	-10.1267	Down	0.904425	11.18	0.01	-10.1267	Down	0.905322	9.95667	0.01	-9.95952	Down	0.901737	9.95667	0.01	-9.95952	Down	0.876334	-	-
CL3537.Contig1_All	807	13.8	0.01	-10.4305	Down	0.922183	13.8	0.01	-10.4305	Down	0.920958	14.0467	0.01	-10.456	Down	0.931278	14.0467	0.01	-10.456	Down	0.908741	-	-
CL2647.Contig3_All	828	6.21667	0.01	-9.28	Down	0.838805	6.21667	0.01	-9.28	Down	0.84696	5.81667	0.01	-9.18405	Down	0.842769	5.81667	0.01	-9.18405	Down	0.815408	-	-
CL834.Contig2_All	563	5.93333	0.01	-9.2127	Down	0.832409	5.93333	0.01	-9.2127	Down	0.840856	6.73667	0.01	-9.39589	Down	0.860034	6.73667	0.01	-9.39589	Down	0.833206	-	-
