# Supplementary material for: Transcriptome analysis of virulence-differentiated Fusarium oxysporum f. sp. cucumerinum isolates during cucumber colonisation reveals pathogenicity profiles
Source: BMC Genomics. 2019 Jul 10;20:570. doi: 10.1186/s12864-019-5949-x (PMC6622004; doi:10.1186/s12864-019-5949-x)
Supplement: Supplementary file 7 — The genomic distribution of the overlapping DEGs with over 64 fold change in the two strains. (XLS 205 kb) [file 12864_2019_5949_MOESM7_ESM.xls]

## Sheet: overlopping up-regulated DEGs
Table A5 The genomic distribution of the overlopping DEGs with over 64 fold change in the two strains
GeneID	GeneLength	Specificity	Fusarium oxysporum f. sp. lycopersici							F. oxysporum f. sp. radicis-cucumerinum								I0h vs I 24h					I0h vs I 120h					W0h vs W 24h					W0h vs W120h					Blast nr	Biological Process
			4287_UnigeneFrom	4287_Unigeneto	4287_Direction	4287_Chrome	4287_ChromeFrom	4287_ChromeTo	4287_Coverage	Forc016_UnigeneFrom	Forc016_Unigeneto	Forc016_Direction	Forc016_Chrome	Forc016_ChromeFrom	Forc016_ChromeTo	Forc016_Coverage		Means-I_0h	Means-I_24h	log2Ratio(I_24h/I_0h)	Up-Down-Regulation(I_24h/I_0h)	Probability	Means-I_0h	Means-I_120h	log2Ratio(I_120h/I_0h)	Up-Down-Regulation(I_120h/I_0h)	Probability	Means-W_0h	Means-W_24h	log2Ratio(W_24h/W_0h)	Up-Down-Regulation(W_24h/W_0h)	Probability	Means-W_0h	Means-W_120h	log2Ratio(W_120h/W_0h)	Up-Down-Regulation(W_120h/W_0h)	Probability
CL2581.Contig2_All	576	Core	0	1138	-	CHR7	4215079	4216426	98.61	0	1147	-	Chr7	4291341	4292538	99.39		0.156667	16.4	6.70985	Up	0.841649	0.156667	27.82	7.47228	Up	0.917128	0.496667	45.22	6.50854	Up	0.875076	0.496667	78.22	7.29912	Up	0.899624	MFS transporter, SP family, general alpha glucoside:H+ symporter	transport
Unigene10225_All	350	Core	5	2006	+	CHR9	1295117	1297168	99.4	5	2006	+	Chr9	1505933	1507984	99.4		0.01	607.963	15.8917	Up	0.998746	0.01	55.27	12.4323	Up	0.977561	1.15	574.377	8.96422	Up	0.961911	1.15	130.95	6.83124	Up	0.888661	hypothetical protein FOZG_15938	transport
Unigene10250_All	2013	Core	4	1504	+	CHR5	4132698	4134468	99.27	4	1504	+	Chr5	4329724	4331424	99.27		2.35333	212.813	6.49874	Up	0.88799	2.35333	500.103	7.73138	Up	0.967078	1.41	301.22	7.73898	Up	0.933156	1.41	1539.15	10.0922	Up	0.984068	hypothetical protein FOXB_13728	transport
Unigene11926_All	456	Core	209	299	-	Chr2	2572578	2572668	29.41	18	299	-	Chr2	2574984	2575325	91.83		0.01	233.347	14.5102	Up	0.996238	0.01	343.803	15.0693	Up	0.996945	0.393333	456.943	10.182	Up	0.984246	0.393333	602.587	10.5812	Up	0.989634	hypothetical protein FOYG_04946	transport
Unigene12323_All	306	Core	6	359	+	CHR9	1191716	1192189	98.06	6	359	+	Chr9	1402374	1402847	98.06		0.01	88.8167	13.1166	Up	0.989163	0.01	161.44	13.9787	Up	0.992627	0.336667	191.517	9.15193	Up	0.963483	0.336667	281.85	9.70939	Up	0.974414	hypothetical protein FOIG_11752	transport
Unigene12930_All	268	Core	21	321	+	CHR4	363450	363747	93.17	28	321	+	Chr4	552447	552737	90.99		0.01	150.563	13.8781	Up	0.993793	0.01	12.8667	10.3294	Up	0.915933	0.01	117.097	13.5154	Up	0.994299	0.01	32.8467	11.6815	Up	0.960497	hypothetical protein FOZG_15938	transport
Unigene15756_All	388	Core	11	397	-	Chr2	858997	859386	96.26	11	397	-	Chr2	873878	874267	96.26		0.27	121.593	8.81489	Up	0.959803	0.27	297.337	10.1049	Up	0.994962	0.413333	303.25	9.51899	Up	0.972384	0.413333	471.68	10.1563	Up	0.983659	hypothetical protein FOXG_19242	transport
Unigene16658_All	238	Core	0	673	-	CHR9	992570	993302	99.26	0	673	-	Chr9	1203667	1204399	99.26		0.63	79.7633	6.98423	Up	0.90191	0.63	84.1	7.06061	Up	0.928745	0.01	33.9533	11.7293	Up	0.975699	0.01	43.9767	12.1025	Up	0.970527	hypothetical protein FOXG_04936	transport
Unigene7213_All	384	Core	5	677	+	CHR5	739557	740282	98.97	5	677	+	Chr5	906074	906799	98.97		0.943333	253.183	8.0682	Up	0.947193	0.943333	102.507	6.76373	Up	0.9148	0.01	537.167	15.7131	Up	0.999098	0.01	298.223	14.8641	Up	0.996516	MFS transporter, SP family, general alpha glucoside:H+ symporter	transport
CL1023.Contig1_All	1553	Core	4	553	+	CHR8	3568983	3569777	98.74	44	553	+	Chr8	3699894	3700647	91.55		0.803333	537.577	9.38626	Up	0.977569	0.803333	126.29	7.29653	Up	0.943981	1.34	629.26	8.87528	Up	0.960447	1.34	216.95	7.33899	Up	0.911769	Aldose 1-epimerase	metabolic process
Unigene11009_All	656	Core	3	345	-	CHR7	4086151	4086493	97.71	3	345	-	Chr7	4141471	4141813	97.71		0.01	110.427	13.4308	Up	0.991187	0.01	70.3867	12.7811	Up	0.982341	0.5	101.963	7.67191	Up	0.926404	0.5	76.1167	7.25014	Up	0.897241	hypothetical protein FOXG_07492	metabolic process
Unigene16005_All	878	Core	7	240	-	Chr1	204007	204290	93.95	7	240	-	Chr1	286297	286580	93.95		0.45	302.857	9.39449	Up	0.976308	0.45	215.803	8.90558	Up	0.986007	1.05667	310.717	8.19994	Up	0.944496	1.05667	236.1	7.80373	Up	0.926975	hypothetical protein NECHADRAFT_66980	metabolic process
Unigene16068_All	248	Core	12	405	-	CHR5	296707	297157	94.93	12	405	-	Chr5	474198	474648	94.93		0.01	39.12	11.9337	Up	0.974241	0.01	14.4367	10.4955	Up	0.923931	0.01	92.97	13.1825	Up	0.992591	0.01	37.66	11.8788	Up	0.965666	hypothetical protein FOYG_16696	metabolic process
Unigene16837_All	678	Core	0	357	-	CHR9	993306	993714	98.89	0	357	-	Chr9	1204403	1204811	98.89		0.553333	233.053	8.7183	Up	0.962206	0.553333	403.883	9.51157	Up	0.993815	0.0666667	113.81	10.7374	Up	0.986083	0.0666667	58.9567	9.78847	Up	0.957993	related to chitin binding protein	metabolic process
Unigene17200_All	361	Core	4	968	+	CHR12	75922	76992	99.28	4	968	+	Chr12	456204	457274	99.28		0.3	218.52	9.50859	Up	0.976987	0.3	292.623	9.92987	Up	0.994392	0.01	107.887	13.3972	Up	0.993798	0.01	46.3267	12.1776	Up	0.971856	Bifunctional xylanase/deacetylase	metabolic process
Unigene3276_All	311	Core	313	961	+	CHR5	483377	484025	66.39	41	950	+	Chr5	653821	654730	93.14		0.01	9.53	9.89633	Up	0.888732	0.01	21.3133	11.0575	Up	0.945583	0.01	21.8233	11.0917	Up	0.958576	0.01	13.0767	10.3528	Up	0.902417	hypothetical protein FOWG_12663	metabolic process
Unigene6735_All	544	Core	5	381	+	CHR10	138452	138828	97.92	36	381	+	Chr10	402325	402670	89.84		0.656667	99.0667	7.23709	Up	0.914295	0.656667	67.62	6.68614	Up	0.90448	1.43	370.39	8.01689	Up	0.940497	1.43	92.3833	6.01355	Up	0.845841	hypothetical protein FOXB_07313	metabolic process
Unigene887_All	472	Core	9	436	-	CHR7	4086525	4086952	95.96	9	436	-	Chr7	4141845	4142272	95.96		0.203333	170.733	9.71368	Up	0.978977	0.203333	168.863	9.69779	Up	0.990332	1.23333	211.957	7.42506	Up	0.922995	1.23333	169.663	7.10397	Up	0.901289	hypothetical protein NECHADRAFT_66980	metabolic process
Unigene9869_All	583	Core	9	578	+	CHR7	4270487	4271056	97.6	9	578	+	Chr7	4342914	4343483	97.6		0.673333	61.2	6.50607	Up	0.876977	0.673333	993.453	10.5269	Up	0.998635	0.58	174.84	8.23577	Up	0.94369	0.58	557.517	9.90875	Up	0.979812	hypothetical protein FOIG_09158	metabolic process
Unigene2514_All	2026	Core	2	945	-	CHR13	879387	880330	99.47	2	945	-	Chr13	1069321	1070264	99.47		1.89	485.703	8.00555	Up	0.947165	1.89	126.657	6.06639	Up	0.878381	0.6	188.133	8.29258	Up	0.945201	0.6	64.8667	6.75637	Up	0.875106	catalase-peroxidase 2	oxidation-reduction process
Unigene309_All	917	Core	0	890	-	CHR11	1008194	1009084	99.11	0	890	-	Chr11	2779875	2780765	99.11		0.216667	55.3	7.99566	Up	0.930954	0.216667	221.473	9.99744	Up	0.993163	1.12667	112.843	6.64612	Up	0.891094	1.12667	157.297	7.12528	Up	0.901759	related to hydroxyquinol-1,2-dioxygenase	oxidation-reduction process
Unigene5247_All	1060	Core	2	1352	+	CHR12	706971	708321	99.63	2	1352	+	Chr12	1124948	1126298	99.63		0.433333	592.49	10.4171	Up	0.991439	0.433333	158.973	8.51909	Up	0.979143	1.02667	1009.87	9.94199	Up	0.981033	1.02667	296.457	8.17371	Up	0.938395	Catechol 1,2-dioxygenase	oxidation-reduction process
Unigene2664_All	948	Core	9	908	+	CHR11	894506	895616	98.04	9	854	+	Chr11	2666227	2667283	92.15		0.333333	136.85	8.68141	Up	0.958163	0.333333	85.1533	7.99695	Up	0.962285	0.926667	103.473	6.80299	Up	0.896809	0.926667	59.5367	6.00558	Up	0.837751	feruloyl esterase	Cell wall degradation and remodelling
Unigene3217_All	898	Core	2	295	-	CHR8	2856306	2856642	94.21	2	311	-	Chr8	2958640	2958992	99.36		0.88	142.71	7.34137	Up	0.920747	0.88	170.13	7.59492	Up	0.956921	0.566667	92.6567	7.35325	Up	0.915918	0.566667	46.1667	6.34821	Up	0.84815	pectate lyase	Cell wall degradation and remodelling
Unigene9119_All	445	Core	0	1547	-	CHR4	4706320	4707913	99.61	0	1547	-	Chr4	4959197	4960790	99.61		0.65	571.3	9.77959	Up	0.984273	0.65	166.847	8.00387	Up	0.969767	0.01	410.41	15.3248	Up	0.998651	0.01	86.9067	13.0853	Up	0.985713	pectate lyase E	Cell wall degradation and remodelling
CL65.Contig3_All	1146	Core	2	1135	-	CHR5	1220770	1221953	99.13	2	1135	-	Chr5	1430321	1431504	99.13		2.14333	375.013	7.45094	Up	0.929399	2.14333	198.617	6.53399	Up	0.907786	2.01333	191.527	6.57182	Up	0.890545	2.01333	182.13	6.49924	Up	0.877113	hypothetical protein FOYG_03449	chromatin assembly
Unigene10053_All	1143	Core	2	349	+	CHR12	1778463	1778866	99.14	2	333	+	Chr12	2242250	2242637	94.57		0.0833333	21.4233	8.00607	Up	0.902316	0.0833333	16.8733	7.66164	Up	0.899741	0.0933333	35.37	8.56592	Up	0.933651	0.0933333	27.0433	8.17866	Up	0.8971	hypothetical protein FOYG_03449	chromatin assembly
CL2351.Contig1_All	2319	Core	8	1899	-	CHR5	1476858	1478954	99.58	8	1899	-	Chr5	1684602	1686704	99.58		0.01	14.3133	10.4831	Up	0.924909	0.01	36.56	11.8361	Up	0.967126	0.01	13.3367	10.3812	Up	0.927401	0.01	38.6833	11.9175	Up	0.966472	hypothetical protein FOYG_07355	organelle localization
Unigene11784_All	913	Core	7	361	+	CHR12	1255287	1255641	96.99	7	361	+	Chr12	1665874	1666228	96.99		0.486667	61.1033	6.97217	Up	0.897496	0.486667	112.993	7.85909	Up	0.962013	0.01	4.47667	8.80628	Up	0.810123	0.01	106.52	13.3788	Up	0.988499	DASH complex subunit DAM1	cell cycle process
Unigene2367_All	434	Core	2	2465	+	CHR9	2597091	2599709	99.76	2	2465	+	Chr9	2853628	2856246	99.76		0.116667	156.403	10.3887	Up	0.986522	0.116667	66.7167	9.15951	Up	0.975361	0.01	92.7267	13.1788	Up	0.992584	0.01	77.6367	12.9225	Up	0.983666	Sphingoid long-chain base transporter RSB1	stress and defence
CL2581.Contig1_All	1899	Core	5	560	-	CHR7	4215079	4215895	96.35	5	569	-	Chr7	4291341	4292007	97.92		0.106667	139.763	10.3557	Up	0.98538	0.106667	123.783	10.1805	Up	0.988865	0.08	106.04	10.3723	Up	0.981603	0.08	130.183	10.6683	Up	0.983001	Centromere/microtubule-binding protein cbf5	RNA processing
CL1409.Contig8_All	556	Core	6	6061	-	CHR7	1502166	1508558	99.56	6	6077	-	Chr7	1531629	1538037	99.82		0.243333	256.75	10.0432	Up	0.985471	0.243333	788.927	11.6627	Up	0.998927	0.0833333	406.513	12.2521	Up	0.997749	0.0833333	782.293	13.1965	Up	0.998765	hypothetical protein FOVG_14589	-
CL2300.Contig3_All	6082	Core	0	2310	-	Chr1	1706954	1709381	99.61	0	2310	-	Chr1	1861562	1863989	99.61		0.0833333	72.8633	9.77208	Up	0.972286	0.0833333	119.937	10.4911	Up	0.98911	0.01	25.3667	11.3087	Up	0.965707	0.01	90.79	13.1483	Up	0.986358	hypothetical protein FOTG_03110	-
CL65.Contig2_All	1537	Core	1	1138	-	CHR5	1220770	1222084	99.21	1	1138	-	Chr5	1430321	1431635	99.21		1.86	10683.9	12.4879	Up	0.999776	1.86	954.96	9.00399	Up	0.991764	2.08	33260.5	13.9649	Up	0.999946	2.08	16964	12.9936	Up	0.999772	hypothetical protein CERSUDRAFT_61265, partial	-
Unigene10703_All	229	Core	1	2009	+	Chr1	4544958	4547074	99.26	1	2014	+	Chr1	4684432	4686554	99.51		0.01	38.23	11.9005	Up	0.973575	0.01	1033.92	16.6578	Up	0.999341	0.01	12.0533	10.2352	Up	0.918982	0.01	648.007	15.9837	Up	0.998657	-	-
Unigene11203_All	328	Core	2	906	-	CHR4	2370350	2371376	99.01	2	906	-	Chr4	2616231	2617256	99.01		0.523333	1019.56	10.9279	Up	0.995608	0.523333	444.513	9.73028	Up	0.995295	0.166667	571.793	11.7443	Up	0.996889	0.166667	425.63	11.3184	Up	0.994528	Six11	-
Unigene11900_All	365	Core	4	254	-	Chr2	2573664	2573969	54.82	4	431	-	Chr2	2575402	2575883	93.64		0.01	14.2033	10.472	Up	0.924376	0.01	36.2567	11.824	Up	0.96684	0.553333	50.1067	6.50071	Up	0.876012	0.553333	78.9533	7.15671	Up	0.894535	uncharacterized protein LW93_6398	-
Unigene12448_All	360	Core	21	260	+	CHR12	1778171	1778466	89.18	0	260	+	Chr12	2241937	2242253	97.01		0.01	4.83333	8.91687	Up	0.804289	0.01	22.4533	11.1327	Up	0.947986	0.143333	101.593	9.46922	Up	0.966941	0.143333	72.8833	8.99007	Up	0.945592	hypothetical protein FOWG_05217	-
Unigene13851_All	322	Core	44	396	+	CHR10	2323257	2323660	88.44	44	396	+	Chr10	2607679	2608082	88.44		0.01	46.1767	12.1729	Up	0.978661	0.01	16.8767	10.7208	Up	0.93326	0.333333	29.2067	6.45319	Up	0.861695	0.333333	30.5967	6.52027	Up	0.844673	hypothetical protein FOMG_04341	-
Unigene14201_All	398	Core	39	352	-	CHR4	2809114	2809445	88.42	39	352	-	Chr4	3060290	3060621	88.42		0.263333	135.303	9.00509	Up	0.964791	0.263333	295.303	10.1311	Up	0.995023	0.01	33.0433	11.6901	Up	0.974994	0.01	18.4567	10.8499	Up	0.929614	hypothetical protein FOC4_g10007778	-
Unigene14374_All	377	Core	7	632	+	CHR13	1400315	1400940	98.89	7	632	+	Chr13	1650035	1650660	98.89		0.28	52.6	7.55349	Up	0.916411	0.28	215.147	9.58568	Up	0.99131	0.01	16.0467	10.6481	Up	0.940883	0.01	168.8	14.043	Up	0.993018	hypothetical protein FOMG_18999	-
Unigene15623_All	632	Core	2	383	+	Chr2	2572110	2572540	98.2	2	383	+	Chr2	2574516	2574946	98.2		0.346667	168.4	8.92413	Up	0.964672	0.346667	270.103	9.60575	Up	0.992674	0.136667	68.0567	8.95993	Up	0.952516	0.136667	69.8867	8.99821	Up	0.945042	hypothetical protein FOTG_16866	-
Unigene16470_All	242	Core	7	625	+	CHR13	1056484	1057102	97.94	7	625	+	Chr13	1243826	1244444	97.94		3.33667	70201.4	14.3608	Up	1	3.33667	5010.53	10.5523	Up	0.999294	4.46667	154108	15.0744	Up	1	4.46667	41762.3	13.1907	Up	0.999805	-	-
Unigene16578_All	631	Core	1	237	+	CHR7	753729	753965	99.16	1	237	+	Chr7	791573	791809	99.16		0.813333	108.867	7.0645	Up	0.9086	0.813333	598.01	9.52211	Up	0.99484	0.206667	49.07	7.89139	Up	0.924411	0.206667	391.36	10.887	Up	0.991641	uncharacterized protein FFUJ_11689	-
Unigene223_All	405	Core	9	1181	+	CHR7	1142985	1144157	98.9	9	1181	+	Chr7	1173597	1174769	98.9		1.36333	12295.2	13.1387	Up	0.999923	1.36333	8571.81	12.6182	Up	0.999966	0.12	7748.05	15.9785	Up	0.999919	0.12	9180.73	16.2233	Up	0.999946	predicted protein	-
Unigene2241_All	1185	Core	9	546	-	CHR8	3569876	3570413	97.28	9	546	-	Chr8	3700746	3701283	97.28		1.27333	105.507	6.37258	Up	0.877293	1.27333	113.537	6.4784	Up	0.900182	2.1	160.5	6.25604	Up	0.87387	2.1	223.763	6.73544	Up	0.888922	hypothetical protein FOVG_05906	-
Unigene2282_All	338	Core	12	431	+	CHR10	380420	380889	96.54	116	415	+	Chr10	636763	637112	68.89		0.34	35.7767	6.71734	Up	0.874609	0.34	112.91	8.37542	Up	0.973603	0.156667	60.7133	8.59817	Up	0.943785	0.156667	136.43	9.76625	Up	0.970493	hypothetical protein GLRG_01054	-
Unigene3484_All	260	Core	8	324	-	CHR11	683762	684131	97.23	8	324	-	Chr11	2447230	2447599	97.23		0.01	57.1067	12.4794	Up	0.982837	0.01	101.28	13.3061	Up	0.987996	0.24	38.4733	7.32468	Up	0.903106	0.24	97.98	8.67331	Up	0.94231	hypothetical protein FOMG_18888	-
Unigene4851_All	1324	Core	1	1054	-	CHR11	1312043	1313147	99.34	1	1054	-	Chr11	3083304	3084408	99.34		0.393333	194.59	8.95047	Up	0.966024	0.393333	30.0033	6.25323	Up	0.858339	1.27333	219.293	7.42811	Up	0.923117	1.27333	163.267	7.00248	Up	0.897073	hypothetical protein FOVG_19695	-
Unigene5684_All	1434	Core	0	1966	+	CHR10	1075998	1078066	99.54	0	1966	+	Chr10	1321661	1323729	99.54		0.48	2140.67	12.1227	Up	0.99932	0.48	72.99	7.24852	Up	0.934788	0.513333	4293.27	13.0299	Up	0.999675	0.513333	749.057	10.511	Up	0.989137	rml2p	-
Unigene5799_All	668	Core	18	1325	-	CHR8	3571822	3573283	98.57	18	1325	-	Chr8	3702692	3704153	98.57		4.64667	28170.8	12.5657	Up	0.999839	4.64667	1734.19	8.54385	Up	0.986625	3.73	72574.1	14.248	Up	0.999966	3.73	29683.9	12.9582	Up	0.999745	hypothetical protein RirG_049370	-
Unigene6251_All	1326	Core	3	542	-	CHR10	1383445	1384083	99.08	3	542	-	Chr10	1677073	1677711	99.08		2.53333	188.72	6.21907	Up	0.874392	2.53333	229.88	6.5037	Up	0.906903	0.753333	213.477	8.14657	Up	0.942124	0.753333	272.333	8.49787	Up	0.946814	Esterase estB	-
Unigene751_All	497	Core	5	1312	+	CHR11	748199	749506	99.62	5	1312	+	Chr11	2513991	2515298	99.62		0.836667	293.88	8.45636	Up	0.957176	0.836667	589.987	9.46181	Up	0.994473	1.08667	302.81	8.12236	Up	0.942537	1.08667	569.597	9.03389	Up	0.961987	hypothetical protein FOMG_19566	-
Unigene758_All	1312	Core	4	756	+	Chr2	3076758	3077579	99.34	32	756	+	Chr2	3111922	3112715	95.64		3.49333	1056.05	8.23985	Up	0.954009	3.49333	525.23	7.2322	Up	0.949107	0.173333	702.617	11.985	Up	0.997777	0.173333	260.543	10.5538	Up	0.98662	murein transglycosylase	-
Unigene7989_All	757	Core	1	1171	-	CHR7	4269315	4270486	99.49	1	1171	-	Chr7	4341743	4342913	99.49		0.596667	1041.32	10.7692	Up	0.99462	0.596667	508.33	9.73462	Up	0.995655	0.543333	611.75	10.1369	Up	0.984063	0.543333	444.79	9.67707	Up	0.975408	hypothetical protein FOXB_07982	-
Unigene9910_All	369	Core	1	274	-	Chr2	858706	858979	73.98	1	282	-	Chr2	873579	873860	76.15		0.15	56.51	8.5574	Up	0.94528	0.15	118.007	9.61969	Up	0.986523	0.453333	202.94	8.80627	Up	0.956603	0.453333	597.11	10.3632	Up	0.986895	hypothetical protein FOVG_04091	-
Unigene10907_All	2023	LS	33	656	+	CHR4	328625	329446	94.97	7	656	+	Chr4	518365	519212	98.93		14.12	1301.83	6.52666	Up	0.893069	14.12	3566.68	7.9807	Up	0.97638	19.78	2666.2	7.0746	Up	0.912908	19.78	3720.8	7.55543	Up	0.924841	Aldehyde dehydrogenase	oxidation-reduction process
Unigene5632_All	1355	LS																0.63	86.66	7.10387	Up	0.90806	0.63	312.987	8.95653	Up	0.98856	0.0366667	25.3367	9.43254	Up	0.942097	0.0366667	307.897	13.0357	Up	0.996469	hypothetical protein FOTG_09553	oxidation-reduction process
Unigene5694_All	1975	LS	7	654	+	Chr2	5492885	5493532	96.86									0.996667	281.667	8.14266	Up	0.949189	0.996667	78.1967	6.29385	Up	0.884139	0.953333	463.84	8.92643	Up	0.960955	0.953333	195.753	7.68184	Up	0.922471	hypothetical protein FOPG_06562	oxidation-reduction process
Unigene7476_All	679	LS								0	489	-	ChrRC	1501223	1501712	98.39		0.553333	41.11	6.2152	Up	0.855085	0.553333	1185.94	11.0656	Up	0.999111	0.72	51.1133	6.14956	Up	0.859438	0.72	1288.58	10.8055	Up	0.992823	Alcohol oxidase	oxidation-reduction process
CL2954.Contig1_All	1154	LS	224	1304	+	Chr2	4761870	4762948	82.7									0.136667	16.2567	6.89423	Up	0.849355	0.136667	32.5267	7.89482	Up	0.937055	0.446667	32.41	6.1811	Up	0.851114	0.446667	102.09	7.83643	Up	0.921114	MFS transporter, SP family, general alpha glucoside:H+ symporter	transport
Unigene1061_All	1511	LS								2	227	+	ChrRC	1266162	1266387	98.25		1.61	225.153	7.1277	Up	0.916068	1.61	448.857	8.12305	Up	0.977554	1.28	320.86	7.96966	Up	0.939006	1.28	476.313	8.53962	Up	0.949688	Succinate/fumarate mitochondrial transporter	transport
Unigene2456_All	2469	LS	6	2023	+	NW_017264849.1	151641	153809	99.56	6	2023	-	Chr13	2010265	2012433	99.56		0.9	118.043	7.03518	Up	0.908775	0.9	109.687	6.92925	Up	0.925018	0.513333	136.207	8.05169	Up	0.937962	0.513333	104.617	7.671	Up	0.916549	Amino-acid permease inda1	transport
Unigene11126_All	350	LS	8	326	-	CHR14	806783	807102	96.95	8	326	-	ChrRC	1498240	1498558	96.95		0.16	607.667	11.891	Up	0.998102	0.16	211.73	10.3699	Up	0.993557	0.293333	540.94	10.8487	Up	0.992028	0.293333	54.2633	7.53129	Up	0.900698	Pectate lyase E	Cell wall degradation and remodelling
CL3378.Contig2_All	1306	LS	186	1465	+	Chr2	5494512	5495781	83.21									2.51	7904.86	11.6208	Up	0.998844	2.51	306.067	6.93001	Up	0.932717	2.12	19527.4	13.1691	Up	0.999803	2.12	5553.79	11.3552	Up	0.996757	hypothetical protein MELLADRAFT_92712	-
Unigene14245_All	354	LS	4	373	-	CHR15	1410412	1410784	97.88	4	373	-	ChrRC	1363444	1363813	97.88		0.466667	33.8433	6.18034	Up	0.848129	0.466667	376.017	9.65419	Up	0.994243	0.276667	35.3967	6.99932	Up	0.889549	0.276667	107.043	8.59583	Up	0.941887	hypothetical protein FOTG_12189	-
Unigene1579_All	401	LS								9	874	-	ChrRC	1342294	1343205	98.52		0.51	40.3967	6.3076	Up	0.859015	0.51	118.903	7.86508	Up	0.962848	0.366667	97.1733	8.04995	Up	0.93582	0.366667	697.92	10.8944	Up	0.992863	hypothetical protein FOVG_04091	-
Unigene1636_All	414	LS																0.483333	317.517	9.3596	Up	0.975782	0.483333	304.403	9.29875	Up	0.99154	0.01	333.053	15.0235	Up	0.998244	0.01	157.123	13.9396	Up	0.992454	hypothetical protein FOTG_13389	-
Unigene2075_All	971	LS	5	87	+	NW_017264872.1	12786	12868	20.25	0	402	+	ChrRC	1092529	1093046	99.26		0.6	70.6267	6.87911	Up	0.895941	0.6	350.637	9.1908	Up	0.991248	0.01	17.5567	10.7778	Up	0.946598	0.01	74.5433	12.8639	Up	0.982927	hypothetical protein FOYG_14192	-
Unigene2244_All	552	LS								11	316	+	ChrRC	1500219	1500524	90.24		0.803333	167.637	7.70512	Up	0.934611	0.803333	506.823	9.30127	Up	0.993285	0.01	228.267	14.4784	Up	0.99716	0.01	534.863	15.7069	Up	0.998335	hypothetical protein FOVG_14589	-
Unigene3875_All	1101	LS	130	484	-	Chr2	5452769	5453116	72.24									1.62667	3625.66	11.1221	Up	0.997142	1.62667	312.447	7.58555	Up	0.960384	1.88	9859.7	12.3566	Up	0.999193	1.88	5051.49	11.3918	Up	0.996898	hypothetical protein J056_003247	-
Unigene4098_All	490	LS	0	1317	-	NW_017264851.1	49820	51137	99.47	24	1317	+	Chr12	343478	344771	97.66		1.51	2094.11	10.4376	Up	0.992567	1.51	112.34	6.21718	Up	0.884858	2.46667	5454.53	11.1107	Up	0.994821	2.46667	1954.82	9.63025	Up	0.976354	hypothetical protein AN5245.2	-
Unigene8220_All	1176	LS	15	545	-	NW_017264899.1	3667	4192	94.64									1.09333	170.657	7.28622	Up	0.920621	1.09333	2066.69	10.8844	Up	0.999294	1.17333	510.303	8.7646	Up	0.957762	1.17333	1187.91	9.9836	Up	0.981994	hypothetical protein FOVG_07095	-
Unigene8724_All	560	LS								2	466	+	ChrRC	1206738	1207202	98.31		1.89667	3535.7	10.8643	Up	0.995825	1.89667	270.073	7.15374	Up	0.9432	1.59	10687.4	12.7146	Up	0.999553	1.59	4810.55	11.563	Up	0.997496	hypothetical protein G7K_1408-t1	-
"C"core and "LS"lineage specifc pathogen specifc regions in the Fusarium oxysporum genome.

## Sheet: Overlopping down-regulated 
Table A5 The genomic distribution of the overlopping DEGs with over 64 fold change in the two strains
GeneID	GeneLength	Specificity	Fusarium oxysporum f. sp. lycopersici						F. oxysporum f. sp. radicis-cucumerinum								I0h vs I 24h					I0h vs I 120h					W0h vs W 24h					W0h vs W120h					Blast nr	Biological Process
			4287_UnigeneFrom	4287_Unigeneto	4287_Direction	4287_Chrome	4287_ChromeFrom	4287_ChromeTo	4287_Coverage	Forc016_UnigeneFrom	Forc016_Unigeneto	Forc016_Direction	Forc016_Chrome	Forc016_ChromeFrom	Forc016_ChromeTo	Forc016_Coverage	Means-I_0h	Means-I_24h	log2Ratio(I_24h/I_0h)	Up-Down-Regulation(I_24h/I_0h)	Probability	Means-I_0h	Means-I_120h	log2Ratio(I_120h/I_0h)	Up-Down-Regulation(I_120h/I_0h)	Probability	Means-W_0h	Means-W_24h	log2Ratio(W_24h/W_0h)	Up-Down-Regulation(W_24h/W_0h)	Probability	Means-W_0h	Means-W_120h	log2Ratio(W_120h/W_0h)	Up-Down-Regulation(W_120h/W_0h)	Probability
CL2348.Contig2_All	1866	Core	18	1851	-	CHR8	571472	573427	98.23	2	1627	-	Chr8	691043	692793	87.08	13.9367	0.01	-10.4447	Down	0.922982	13.9367	0.01	-10.4447	Down	0.92163	10.8567	0.01	-10.0844	Down	0.910068	10.8567	0.01	-10.0844	Down	0.885243	high-affinity iron transporter	transport
CL3152.Contig1_All	1802	Core	1	1797	-	CHR4	3074092	3076042	99.67	1	1797	-	Chr4	3319896	3321846	99.67	148.55	0.01	-13.8587	Down	0.993709	148.55	0.01	-13.8587	Down	0.991866	117.903	0.01	-13.5253	Down	0.994347	117.903	0.01	-13.5253	Down	0.989775	hypothetical protein FOTG_15374	transport
CL3152.Contig2_All	2328	Core	8	2323	-	CHR4	3074092	3076512	99.44	8	2323	-	Chr4	3319896	3322315	99.44	11.0167	0.01	-10.1055	Down	0.903108	11.0167	0.01	-10.1055	Down	0.904283	7.69	0.01	-9.58684	Down	0.875253	7.69	0.01	-9.58684	Down	0.848882	hypothetical protein FOTG_15374	transport
CL3514.Contig1_All	717	Core	11	717	+	CHR12	60614	61321	98.47	11	661	+	Chr12	440661	441324	90.66	19.2167	0.01	-10.9081	Down	0.944678	19.2167	0.01	-10.9081	Down	0.940273	33.49	0.01	-11.7095	Down	0.975271	33.49	0.01	-11.7095	Down	0.961262	hypothetical protein FOPG_15212	transport
CL3514.Contig2_All	666	Core	11	666	+	CHR12	60614	61321	98.35	11	610	+	Chr12	440661	441324	89.94	141.053	0.01	-13.784	Down	0.993275	141.053	0.77	-7.51717	Down	0.952746	202.573	0.01	-14.3062	Down	0.99676	202.573	0.01	-14.3062	Down	0.994347	hypothetical protein FOPG_15212	transport
CL77.Contig51_All	3619	Core	38	3616	+	CHR12	131183	135640	98.87	32	3616	+	Chr12	509972	514435	99.03	14.97	0.01	-10.5479	Down	0.928061	14.97	0.136667	-6.77527	Down	0.854713	7.72	0.01	-9.59246	Down	0.875612	7.72	0.01	-9.59246	Down	0.849258	hypothetical protein FOMG_09820	transport
Unigene10129_All	4088	Core	5	4082	-	Chr1	1380327	1384507	99.73	5	4082	-	Chr1	1490566	1494746	99.73	2646.82	0.36	-12.844	Down	0.999678	2646.82	9.73333	-8.08711	Down	0.97881	1798.38	0.243333	-12.8515	Down	0.999478	1798.38	3.89	-8.85271	Down	0.9591	hypothetical protein FOXB_06179	transport
Unigene1736_All	1809	Core	2	1800	+	CHR4	2918113	2919909	99.39	2	1800	+	Chr4	3170122	3171918	99.39	572.587	0.01	-15.8052	Down	0.998648	572.587	5.53	-6.69407	Down	0.921487	314.283	0.01	-14.9398	Down	0.998143	314.283	1.03	-8.25328	Down	0.940745	Malic acid transport protein	transport
Unigene1770_All	1682	Core	13	1673	+	CHR8	3602877	3604774	98.69	13	1673	+	Chr8	3727669	3729565	98.69	383.237	1.61667	-7.88907	Down	0.943312	383.237	1.12667	-8.41003	Down	0.982314	245.11	1.49667	-7.35553	Down	0.920927	245.11	0.833333	-8.20032	Down	0.938026	hypothetical protein FOVG_14600	transport
Unigene4750_All	2309	Core	4	2283	-	CHR7	3296194	3298472	98.7	4	2283	-	Chr7	3353115	3355394	98.7	763.163	8.21333	-6.53788	Down	0.893209	763.163	2.32	-8.36172	Down	0.983189	735.88	8.20667	-6.48653	Down	0.889725	735.88	4.91667	-7.22565	Down	0.911964	hypothetical protein FOXB_12023	transport
Unigene5082_All	2274	Core	8	2255	+	Chr2	912766	915014	98.81	20	2255	+	Chr2	926559	928796	98.28	1149.02	0.01	-16.81	Down	0.999384	1149.02	0.306667	-11.8714	Down	0.999341	1556.42	0.01	-17.2479	Down	0.999709	1556.42	0.436667	-11.7994	Down	0.997892	hypothetical protein FOPG_02441	transport
Unigene6236_All	2057	Core	1	2033	-	CHR12	784852	786990	98.78	1	2033	-	Chr12	1204577	1206715	98.78	368.017	0.01	-15.1675	Down	0.997779	368.017	0.0333333	-13.4305	Down	0.997176	377.707	0.01	-15.205	Down	0.998502	377.707	0.326667	-10.1752	Down	0.983384	hypothetical protein FOWG_15271	transport
Unigene7059_All	2487	Core	0	2482	+	CHR4	4165187	4168075	99.8	13	2482	+	Chr4	4401550	4404423	99.28	221.92	0.01	-14.4378	Down	0.995993	221.92	0.01	-14.4378	Down	0.994833	185.003	0.01	-14.1753	Down	0.996475	185.003	0.136667	-10.4027	Down	0.982652	hypothetical protein FOZG_02758	transport
CL1919.Contig2_All	5679	Core	8	5662	-	CHR5	973421	979272	99.56	8	5662	-	Chr5	1186493	1192340	99.56	20.4367	0.01	-10.9969	Down	0.948111	20.4367	0.256667	-6.31512	Down	0.845609	14.5467	0.01	-10.5065	Down	0.933657	14.5467	0.01	-10.5065	Down	0.91146	hypothetical protein FOTG_00143	metabolic process
CL2022.Contig1_All	1593	Core	1	1588	-	CHR10	2412889	2414612	99.62	1	1588	-	Chr10	2695844	2697567	99.62	14.4467	0.01	-10.4965	Down	0.92556	14.4467	0.01	-10.4965	Down	0.923972	7.98667	0.01	-9.64145	Down	0.879306	7.98667	0.01	-9.64145	Down	0.852937	uncharacterized protein FFUJ_09198	metabolic process
CL2481.Contig6_All	2570	Core	6	2561	-	CHR7	3149587	3152249	99.42	6	2561	-	Chr7	3206390	3209027	99.42	47.0733	0.01	-12.2007	Down	0.97904	47.0733	0.01	-12.2007	Down	0.973963	49.3867	0.01	-12.2699	Down	0.984673	49.3867	0.01	-12.2699	Down	0.973797	thiamine pyrophosphokinase	metabolic process
CL464.Contig5_All	6212	Core	1	6211	-	CHR10	1781484	1787912	99.97	1	6202	-	Chr10	2074442	2080876	99.82	7.75	0.01	-9.59805	Down	0.866378	7.75	0.01	-9.59805	Down	0.871646	6.21333	0.01	-9.27922	Down	0.850632	6.21333	0.01	-9.27922	Down	0.82335	Galactokinase	metabolic process
CL926.Contig4_All	4629	Core	2	4571	-	CHR8	1897708	1902395	98.7	2	4563	-	Chr8	2001681	2006290	98.53	8.90333	0.01	-9.7982	Down	0.881944	8.90333	0.01	-9.7982	Down	0.885157	9.92	0.01	-9.9542	Down	0.901398	9.92	0.01	-9.9542	Down	0.875958	5'-methylthioadenosine phosphorylase	metabolic process
Unigene1777_All	1663	Core	34	1661	+	CHR4	1263366	1265213	97.84	34	1661	+	Chr4	1449582	1451434	97.84	56.9233	0.523333	-6.76515	Down	0.887457	56.9233	0.536667	-6.72885	Down	0.903359	46.84	0.346667	-7.07805	Down	0.897981	46.84	0.206667	-7.82429	Down	0.905391	Putative glycosidase	metabolic process
Unigene1806_All	2713	Core	22	2687	-	CHR12	1692223	1694888	98.23	22	2687	-	Chr12	2160435	2163100	98.23	117.497	0.01	-13.5203	Down	0.991762	117.497	0.01	-13.5203	Down	0.989639	19.1667	0.01	-10.9044	Down	0.951716	19.1667	0.193333	-6.63137	Down	0.82719	Phosphoenolpyruvate synthase	metabolic process
Unigene3456_All	7537	Core	9	7528	-	CHR11	1065204	1072983	99.76	9	7528	-	Chr11	2834388	2842167	99.76	227.143	2.73667	-6.37504	Down	0.883296	227.143	2.18	-6.70313	Down	0.918561	404.757	3.19	-6.98735	Down	0.908956	404.757	3.37667	-6.90531	Down	0.898436	hypothetical protein FOPG_09666	metabolic process
Unigene6893_All	1193	Core	12	1178	-	Chr1	237055	238226	97.74	8	1178	-	Chr1	321421	322591	98.07	15.05	0.01	-10.5555	Down	0.928509	15.05	0.01	-10.5555	Down	0.926579	10.43	0.01	-10.0265	Down	0.906116	10.43	0.01	-10.0265	Down	0.881061	hypothetical protein FOXB_13959	metabolic process
Unigene7376_All	1214	Core	7	1205	-	CHR12	1982903	1984164	98.68	7	1205	-	Chr12	2472806	2474067	98.68	69.87	0.01	-12.7705	Down	0.986115	69.87	0.01	-12.7705	Down	0.982266	10.9933	0.01	-10.1024	Down	0.911091	10.9933	0.01	-10.1024	Down	0.886324	hypothetical protein FOTG_11266	metabolic process
CL1190.Contig1_All	1861	Core	17	1860	-	CHR8	54349	56456	99.03	25	1860	-	Chr8	200372	202470	98.6	22.9467	0.01	-11.1641	Down	0.954009	22.9467	0.0366667	-9.2896	Down	0.944245	6.50667	0.01	-9.34577	Down	0.856191	6.50667	0.01	-9.34577	Down	0.829171	hypothetical protein FOXB_07788	oxidation-reduction process
CL1730.Contig7_All	3232	Core	1	3221	+	Chr2	3820074	3823583	99.63	1	3231	+	Chr2	3851505	3855024	99.94	23.3333	0.01	-11.1882	Down	0.954857	23.3333	0.01	-11.1882	Down	0.949752	13.2	0.01	-10.3663	Down	0.926601	13.2	0.01	-10.3663	Down	0.903243	hypothetical protein FOTG_04877	oxidation-reduction process
CL2361.Contig2_All	8295	Core	12	8291	+	CHR11	1073244	1081980	99.81	12	8291	+	Chr11	2842428	2851158	99.81	210.103	0.69	-8.25029	Down	0.950759	210.103	0.01	-14.3588	Down	0.99446	367.157	0.163333	-11.1344	Down	0.993465	367.157	0.0966667	-11.8911	Down	0.995838	hypothetical protein FOYG_13472	oxidation-reduction process
CL3195.Contig1_All	5170	Core	9	5165	+	Chr1	4728296	4733702	99.73	9	5165	+	Chr1	4867703	4873108	99.73	16.7567	0.01	-10.7105	Down	0.935928	16.7567	0.01	-10.7105	Down	0.932819	6.17333	0.01	-9.26991	Down	0.849704	6.17333	0.01	-9.26991	Down	0.822531	tRNA-dihydrouridine synthase 3	oxidation-reduction process
CL499.Contig3_All	5163	Core	2	5156	-	CHR5	1506998	1512859	99.83	2	5156	-	Chr5	1714720	1720519	99.83	13.1633	0.01	-10.3623	Down	0.918134	13.1633	0.01	-10.3623	Down	0.917515	16.4567	0.01	-10.6845	Down	0.942687	16.4567	0.01	-10.6845	Down	0.921289	malate dehydrogenase (oxaloacetate-decarboxylating)(NADP+)	oxidation-reduction process
Unigene1756_All	1668	Core	6	1667	+	CHR7	3915641	3917453	99.58	6	1651	+	Chr7	3981088	3982898	98.62	71.4033	0.01	-12.8018	Down	0.986437	71.4033	0.01	-12.8018	Down	0.982633	19.5333	0.01	-10.9317	Down	0.952617	19.5333	0.01	-10.9317	Down	0.933353	acyl-CoA dehydrogenase	oxidation-reduction process
Unigene3585_All	3588	Core	3	3567	-	CHR4	1522030	1525814	99.33	13	3579	-	Chr4	1706527	1710313	99.39	318.39	0.12	-11.3735	Down	0.995622	318.39	1.45	-7.7786	Down	0.967146	182.487	0.98	-7.54079	Down	0.925828	182.487	2.72333	-6.06627	Down	0.855629	hypothetical protein FOTG_02235	oxidation-reduction process
Unigene7399_All	1242	Core	7	1240	-	CHR5	516173	517509	99.28	19	1240	-	Chr5	686802	688124	98.31	123.787	1.07333	-6.84961	Down	0.900004	123.787	0.15	-9.68868	Down	0.98729	48.2067	0.01	-12.235	Down	0.984165	48.2067	0.01	-12.235	Down	0.973139	Alpha-ketoglutarate-dependent taurine dioxygenase	oxidation-reduction process
Unigene8196_All	1512	Core	6	1507	-	Chr1	628539	630141	99.27	6	1507	-	Chr1	738731	740333	99.27	9.07333	0.01	-9.82549	Down	0.883871	9.07333	0.01	-9.82549	Down	0.886848	7.32333	0.01	-9.51636	Down	0.869823	7.32333	0.01	-9.51636	Down	0.842914	Alpha-ketoglutarate-dependent sulfonate dioxygenase	oxidation-reduction process
CL1228.Contig2_All	3352	Core	8	3351	+	CHR10	1939627	1943690	99.73	8	3351	+	Chr10	2223590	2227654	99.73	11.0767	0.01	-10.1133	Down	0.903668	11.0767	0.01	-10.1133	Down	0.904731	13.0967	0.01	-10.355	Down	0.92593	13.0967	0.01	-10.355	Down	0.902538	PRP4 protein kinase	macromolecule modification
CL1615.Contig3_All	4356	Core	5	4352	+	Chr2	4080256	4084860	99.79	5	4352	+	Chr2	4111008	4117809	99.79	12.8633	0.01	-10.329	Down	0.916341	12.8633	0.01	-10.329	Down	0.915866	15.6267	0.01	-10.6098	Down	0.939053	15.6267	0.01	-10.6098	Down	0.917462	hypothetical protein FOTG_04977	macromolecule modification
CL251.Contig1_All	5773	Core	19	5766	-	CHR5	3252311	3258280	99.55	6	5748	-	Chr5	3452548	3458461	99.46	6.25	0.01	-9.28771	Down	0.839484	6.25	0.01	-9.28771	Down	0.847428	5.43	0.01	-9.08481	Down	0.834147	5.43	0.01	-9.08481	Down	0.806378	hypothetical protein FOTG_00913	macromolecule modification
CL3354.Contig2_All	1786	Core	7	1784	-	CHR10	1633210	1635505	99.5	7	1784	-	Chr10	1926256	1928551	99.5	12.4567	0.01	-10.2827	Down	0.913581	12.4567	0.01	-10.2827	Down	0.913442	9.82	0.01	-9.93958	Down	0.900354	9.82	0.01	-9.93958	Down	0.874945	hypothetical protein FOTG_06551	macromolecule modification
CL702.Contig1_All	1569	Core	6	1563	-	CHR8	757063	758881	99.24	6	1563	-	Chr8	869261	871084	99.24	19.43	0.28	-6.11672	Down	0.823589	19.43	0.08	-7.92407	Down	0.915818	43.0567	0.01	-12.072	Down	0.98186	43.0567	0.553333	-6.28194	Down	0.842504	hypothetical protein FOTG_01228	macromolecule modification
CL1610.Contig2_All	1934	Core	3	1929	+	CHR5	167044	169038	99.59	9	1929	+	Chr5	351380	353371	99.28	565.11	0.01	-15.7862	Down	0.998627	565.11	4.60667	-6.93866	Down	0.935514	633.29	0.01	-15.9506	Down	0.999193	633.29	0.346667	-10.8351	Down	0.992219	hypothetical protein FOTG_13437	regulation of biological process
CL1610.Contig3_All	1949	Core	3	1944	+	CHR5	167044	169038	99.59	9	1944	+	Chr5	351380	353371	99.28	119.373	0.01	-13.5432	Down	0.991923	119.373	1.67	-6.15949	Down	0.882075	156.01	0.01	-13.9294	Down	0.99579	156.01	0.01	-13.9294	Down	0.992387	hypothetical protein FOTG_13437	regulation of biological process
CL2358.Contig2_All	1647	Core	7	1621	+	Chr1	3187800	3189526	98	7	1621	+	Chr1	3333571	3335297	98	24.35	0.0633333	-8.58674	Down	0.922436	24.35	0.01	-11.2497	Down	0.951897	25.23	0.01	-11.3009	Down	0.96549	25.23	0.01	-11.3009	Down	0.948473	26S protease regulatory subunit 7 like protein	regulation of biological process
CL2608.Contig4_All	1733	Core	28	1529	-	CHR12	129387	130997	86.61	0	1641	-	Chr12	508070	509823	94.69	26.9233	0.01	-11.3946	Down	0.961589	26.9233	0.01	-11.3946	Down	0.956283	12.33	0.01	-10.268	Down	0.921029	12.33	0.01	-10.268	Down	0.897294	hypothetical protein FOCG_08403	regulation of biological process
CL1679.Contig2_All	2724	Core	49	2723	-	Chr1	598533	601772	98.16	39	2723	-	Chr1	708730	711981	98.53	4943.16	57.2867	-6.43109	Down	0.889314	4943.16	6.27667	-9.62122	Down	0.996809	6202.73	96.8333	-6.00126	Down	0.866372	6202.73	3.16333	-10.9372	Down	0.994401	probable thiamine repressed nmt1 protein	cellular biosynthetic process
CL2481.Contig7_All	2626	Core	6	2617	-	CHR7	3149587	3152249	99.43	6	2617	-	Chr7	3206390	3209027	99.43	12.46	0.01	-10.2831	Down	0.913581	12.46	0.01	-10.2831	Down	0.913442	6.39667	0.01	-9.32118	Down	0.853927	6.39667	0.01	-9.32118	Down	0.82709	thiamine pyrophosphokinase	cellular biosynthetic process
CL926.Contig7_All	4677	Core	2	4619	-	CHR8	1897708	1902395	98.72	2	4611	-	Chr8	2001681	2006290	98.55	8.97	0.01	-9.80896	Down	0.882708	8.97	0.01	-9.80896	Down	0.885877	6.52	0.01	-9.34873	Down	0.856327	6.52	0.01	-9.34873	Down	0.829386	5'-methylthioadenosine phosphorylase	cellular biosynthetic process
CL1412.Contig3_All	2231	Core	8	2224	+	CHR10	1654812	1657082	99.33	8	2224	+	Chr10	1947840	1950110	99.33	8.57	0.01	-9.74315	Down	0.878007	8.57	0.01	-9.74315	Down	0.881722	6.36	0.01	-9.31288	Down	0.853324	6.36	0.01	-9.31288	Down	0.826425	DnaJ protein like protein xdj1	stress and defence
CL1097.Contig2_All	757	Core	5	738	+	CHR12	1698959	1699807	96.83	5	738	+	Chr12	2167095	2167943	96.83	9.72333	0.01	-9.92531	Down	0.891037	9.72333	0.01	-9.92531	Down	0.893447	6.42667	0.01	-9.32793	Down	0.854645	6.42667	0.01	-9.32793	Down	0.82762	hypothetical protein FOZG_15969	-
CL1409.Contig5_All	6201	Core	6	6180	-	CHR7	1502166	1508558	99.56	6	6196	-	Chr7	1531629	1538037	99.82	8.88	0.01	-9.79442	Down	0.881706	8.88	0.0566667	-7.29192	Down	0.84032	6.09333	0.01	-9.25109	Down	0.848097	6.09333	0.01	-9.25109	Down	0.82096	hypothetical protein FOTG_03110	-
CL1423.Contig2_All	1791	Core	11	1785	-	CHR8	292802	294871	99.05	11	1785	-	Chr8	397473	399542	99.05	7.15667	0.01	-9.48314	Down	0.856858	7.15667	0.01	-9.48314	Down	0.862847	35.2867	0.01	-11.7849	Down	0.976702	35.2867	0.01	-11.7849	Down	0.963249	hypothetical protein FOTG_12769	-
CL1660.Contig2_All	2877	Core	400	2871	-	Chr1	3711831	3714476	85.89	8	2871	-	Chr1	3857564	3860601	99.51	9.62333	0.01	-9.91039	Down	0.889783	9.62333	0.01	-9.91039	Down	0.892422	17.6533	0.02	-9.78572	Down	0.933874	17.6533	0.01	-10.7857	Down	0.926338	hypothetical protein FOXB_13095	-
CL1702.Contig2_All	2479	Core	16	2469	+	CHR5	4371238	4373733	98.95	16	2469	+	Chr5	4567469	4569970	98.95	5100.63	37.4067	-7.09124	Down	0.918674	5100.63	18.3333	-8.12006	Down	0.979618	1296.5	0.516667	-11.2931	Down	0.995757	1296.5	4.81667	-8.07238	Down	0.938778	hypothetical protein FOQG_08234	-
CL1702.Contig4_All	2512	Core	16	2502	+	CHR5	4371238	4373733	98.96	16	2502	+	Chr5	4567469	4569970	98.96	70.0467	0.01	-12.7741	Down	0.986164	70.0467	0.01	-12.7741	Down	0.9823	22.85	0.01	-11.158	Down	0.960792	22.85	0.01	-11.158	Down	0.943209	hypothetical protein FOQG_08234	-
CL1702.Contig5_All	2563	Core	16	2535	+	CHR5	4371238	4373733	98.28	16	2535	+	Chr5	4567469	4569970	98.28	31.2467	0.01	-11.6095	Down	0.967425	31.2467	0.01	-11.6095	Down	0.962061	7.50333	0.01	-9.55139	Down	0.872534	7.50333	0.01	-9.55139	Down	0.845915	hypothetical protein FOQG_08234	-
CL1771.Contig1_All	1484	Core	33	1481	-	CHR8	289184	290725	97.57	25	1481	-	Chr8	393866	395414	98.11	16.95	0.01	-10.7271	Down	0.936643	16.95	0.01	-10.7271	Down	0.93345	68.2833	0.01	-12.7373	Down	0.989371	68.2833	0.01	-12.7373	Down	0.981349	hypothetical protein FOTG_12771	-
CL1771.Contig2_All	1419	Core	2	1396	+	CHR8	289184	290725	98.24	2	1404	+	Chr8	393866	395414	98.8	12.4067	0.01	-10.2769	Down	0.913167	12.4067	0.01	-10.2769	Down	0.913136	58.7033	0.01	-12.5192	Down	0.987426	58.7033	0.01	-12.5192	Down	0.97804	hypothetical protein FOTG_12771	-
CL1830.Contig2_All	2171	Core	95	2162	-	Chr1	5933560	5935734	95.21	95	1721	+	Chr11	183343	185089	74.9	5.84333	0.01	-9.19065	Down	0.830433	5.84333	0.01	-9.19065	Down	0.838846	7.82333	0.01	-9.61164	Down	0.877083	7.82333	0.01	-9.61164	Down	0.850655	hypothetical protein FOXG_01403	-
CL1852.Contig3_All	1063	Core	141	1052	-	CHR8	294889	295953	85.7	128	1052	-	Chr8	399559	400637	86.92	20.3067	0.01	-10.9877	down	0.947774	20.3067	0.01	-10.9877	Down	0.943302	138.327	0.01	-13.7558	Down	0.995275	138.327	0.01	-13.7558	Down	0.991467	hypothetical protein FOVG_10027	-
CL1862.Contig9_All	2536	Core	1	2529	+	CHR10	2127944	2131112	99.68	1	2529	+	Chr10	2419547	2422074	99.68	51.8167	0.01	-12.3392	Down	0.981008	51.8167	0.01	-12.3392	Down	0.976183	21.0933	0.01	-11.0426	Down	0.95682	21.0933	0.01	-11.0426	Down	0.938442	hypothetical protein FOXG_11668	-
CL1934.Contig6_All	7213	Core	0	7204	+	CHR5	2009313	2016876	99.88	29	7204	+	Chr5	2215638	2223153	99.47	33.6333	0.01	-11.7157	Down	0.96994	33.6333	0.01	-11.7157	Down	0.964573	40.1433	0.01	-11.9709	Down	0.980213	40.1433	0.01	-11.9709	Down	0.967586	hypothetical protein FOXB_08007	-
CL1983.Contig2_All	386	Core	3	383	+	Chr1	568473	568853	98.45	3	383	+	Chr1	678668	679048	98.45	13.0967	0.01	-10.355	Down	0.917791	13.0967	0.153333	-6.41638	Down	0.82486	5.83	0.01	-9.18735	Down	0.843013	5.83	0.01	-9.18735	Down	0.815603	hypothetical protein FOTG_05202	-
CL2142.Contig2_All	1221	Core	945	1214	+	CHR4	1805229	1805498	22.03	9	1214	+	Chr4	1988792	1989999	98.69	9.52667	0.01	-9.89583	Down	0.888732	9.52667	0.01	-9.89583	Down	0.891505	6.18333	0.01	-9.27224	Down	0.849941	6.18333	0.01	-9.27224	Down	0.822732	hypothetical protein FOQG_02652	-
CL2348.Contig1_All	3854	Core	24	3702	+	CHR8	573860	577889	95.43	24	3702	+	Chr8	693210	697239	95.43	84.4133	0.0866667	-9.92778	Down	0.976252	84.4133	0.0933333	-9.82086	Down	0.983047	130.29	0.7	-7.54016	Down	0.924391	130.29	0.866667	-7.23203	Down	0.903995	hypothetical protein FOTG_18010	-
CL2348.Contig3_All	6111	Core	152	6098	-	CHR8	571472	577889	97.3	152	5874	-	Chr8	691043	697239	93.63	73.07	0.566667	-7.01064	Down	0.902386	73.07	0.0833333	-9.77617	Down	0.980623	114.807	0.25	-8.84306	Down	0.954664	114.807	0.493333	-7.86243	Down	0.923129	hypothetical protein FOTG_18010	-
CL2384.Contig2_All	2536	Core	7	2514	+	CHR12	1844162	1847011	98.86	7	2514	+	Chr12	2329829	2332678	98.86	7.03667	0.01	-9.45875	Down	0.854812	7.03667	0.01	-9.45875	Down	0.860932	5.94333	0.01	-9.21513	Down	0.845169	5.94333	0.01	-9.21513	Down	0.817744	hypothetical protein FOTG_11207	-
CL2428.Contig2_All	5819	Core	37	5811	-	CHR8	3090116	3095943	99.23	23	5811	-	Chr8	3191249	3197090	99.47	9.72	0.01	-9.92481	Down	0.891037	9.72	0.01	-9.92481	Down	0.893447	5.65	0.01	-9.14211	Down	0.83896	5.65	0.01	-9.14211	Down	0.811494	hypothetical protein FOTG_09244	-
CL2548.Contig2_All	3342	Core	2	3339	+	Chr1	2144202	2147755	99.85	2	3339	+	Chr1	2296519	2300072	99.85	5.95	0.01	-9.21675	Down	0.832941	5.95	0.01	-9.21675	Down	0.841358	9.11667	0.01	-9.83236	Down	0.893284	9.11667	0.01	-9.83236	Down	0.867069	2,4-dihydroxyhept-2-ene-1,7-dioic acid aldolase	-
CL257.Contig4_All	3803	Core	5	3792	-	CHR4	4345940	4349834	99.58	5	3801	-	Chr4	4582326	4586225	99.82	254.077	1.76	-7.17354	Down	0.917931	254.077	1.72667	-7.20113	Down	0.944972	299.613	2.69	-6.79935	Down	0.901303	299.613	1.98667	-7.23661	Down	0.909923	hypothetical protein FOXB_03568	-
CL2583.Contig2_All	2409	Core	5	2407	+	Chr1	3588622	3591125	99.71	5	2407	+	Chr1	3734505	3737033	99.71	101.93	0.01	-13.3153	Down	0.990543	101.93	0.596667	-7.41644	Down	0.945834	219.977	0.01	-14.4251	Down	0.997038	219.977	1.50333	-7.19304	Down	0.906566	hypothetical protein FOQG_09576	-
CL263.Contig2_All	1054	Core	19	1052	-	CHR5	4013614	4014757	98.01	19	1052	-	Chr5	4210994	4212133	98.01	107.153	0.866667	-6.94998	Down	0.903836	107.153	0.01	-13.3874	Down	0.988607	20.16	0.01	-10.9773	Down	0.95438	20.16	0.01	-10.9773	Down	0.935556	hypothetical protein FOMG_04663	-
CL2648.Contig1_All	2783	Core	7	2782	+	CHR7	2034705	2037521	99.71	7	2782	+	Chr7	2059428	2062242	99.71	17.4267	0.01	-10.7671	Down	0.938583	17.4267	0.01	-10.7671	Down	0.934978	8.13	0.01	-9.66711	Down	0.881082	8.13	0.01	-9.66711	Down	0.854978	hypothetical protein FOTG_02928	-
CL2799.Contig2_All	716	Core	30	495	+	CHR8	414754	415420	64.94	30	523	+	Chr8	518699	519375	68.85	456.343	0.01	-15.4778	Down	0.998284	456.343	0.46	-9.95427	Down	0.996083	5.88667	0.01	-9.20131	Down	0.844172	5.88667	0.01	-9.20131	Down	0.816885	hypothetical protein FOTG_15578	-
CL28.Contig1_All	3294	Core	9	3289	-	CHR7	3554598	3557872	99.57	9	3289	-	Chr7	3611015	3614289	99.57	877.853	0.576667	-10.572	Down	0.993051	877.853	7.26667	-6.91654	Down	0.934733	542.567	0.553333	-9.93744	Down	0.980586	542.567	5.80667	-6.54595	Down	0.88478	hypothetical protein FOXB_04641	-
CL285.Contig1_All	3262	Core	7	3254	+	CHR5	2233229	2236524	99.54	20	3254	+	Chr5	2438304	2441583	99.14	14.5133	0.01	-10.5032	Down	0.92584	14.5133	0.01	-10.5032	Down	0.924271	11.3333	0.01	-10.1464	Down	0.913728	11.3333	0.01	-10.1464	Down	0.889386	hypothetical protein FOTG_00589	-
CL2901.Contig1_All	2653	Core	2	2645	-	CHR5	4254150	4256808	99.62	2	2645	-	Chr5	4450409	4453061	99.62	12.1933	0.123333	-6.62739	Down	0.817774	12.1933	0.0333333	-8.51491	Down	0.899476	10.68	0.01	-10.0607	Down	0.908468	10.68	0.01	-10.0607	Down	0.883458	hypothetical protein FOTG_08465	-
CL2946.Contig2_All	1866	Core	16	1841	+	Chr2	4424055	4425884	97.8	16	1841	+	Chr2	4426140	4427966	97.8	5.33	0.01	-9.05799	Down	0.818489	5.33	0.01	-9.05799	Down	0.827433	11.2933	0.01	-10.1413	Down	0.913437	11.2933	0.01	-10.1413	Down	0.889077	hypothetical protein FVEG_15759	-
CL3100.Contig2_All	507	Core	6	496	-	CHR11	1974739	1975285	96.65	6	506	-	Chr11	3712640	3713196	98.62	36.6567	0.01	-11.8399	Down	0.97263	36.6567	0.16	-7.83986	Down	0.939337	9.85333	0.01	-9.94447	Down	0.900652	9.85333	0.01	-9.94447	Down	0.87518	hypothetical protein FOTG_11623	-
CL3179.Contig3_All	1645	Core	31	1632	-	CHR8	290747	292703	97.33	23	1632	-	Chr8	395428	397382	97.81	38.0367	0.01	-11.8932	Down	0.973435	38.0367	0.01	-11.8932	Down	0.968097	185.69	0.01	-14.1806	Down	0.996489	185.69	0.01	-14.1806	Down	0.993676	hypothetical protein FOPG_15393	-
CL3237.Contig2_All	1101	Core	42	1089	+	CHR11	1549444	1550641	95.1	39	1095	+	Chr11	3306972	3308178	95.91	12	0.01	-10.2288	Down	0.91033	12	0.0166667	-9.49185	Down	0.907997	27.5633	0.01	-11.4285	Down	0.968723	27.5633	0.1	-8.10661	Down	0.89612	hypothetical protein FOTG_12407	-
CL3237.Contig3_All	1100	Core	5	1097	+	CHR11	1549372	1550669	99.27	5	1091	+	Chr11	3306903	3308194	98.73	74.0933	0.62	-6.90093	Down	0.897216	74.0933	0.456667	-7.34206	Down	0.938182	183.543	0.01	-14.1638	Down	0.996441	183.543	1.04	-7.46339	Down	0.914918	hypothetical protein FOTG_12407	-
CL3254.Contig1_All	1151	Core	4	1144	-	CHR5	616985	618124	99.04	4	1144	-	Chr5	789293	790432	99.04	16.4567	0.01	-10.6845	Down	0.934681	16.4567	0.136667	-6.91187	Down	0.866948	19.0167	0.01	-10.893	Down	0.951336	19.0167	0.01	-10.893	Down	0.931782	hypothetical protein FOTG_14496	-
CL3264.Contig1_All	3024	Core	8	3024	+	CHR4	4607496	4610742	99.74	8	3024	+	Chr4	4840272	4843514	99.74	79.1333	0.01	-12.9501	Down	0.987881	79.1333	0.25	-8.30621	Down	0.967662	22.49	0.01	-11.1351	Down	0.960081	22.49	0.01	-11.1351	Down	0.94245	hypothetical protein FOTG_14485	-
CL3304.Contig2_All	927	Core	0	903	-	CHR9	732255	733268	97.41	0	919	-	Chr9	944961	945990	99.14	1641.23	0.01	-17.3244	Down	0.99958	1641.23	9.17333	-7.48311	Down	0.959779	1592.89	0.01	-17.2813	Down	0.999715	1592.89	4.77667	-8.38143	Down	0.947298	hypothetical protein FOCG_10612	-
CL3415.Contig1_All	1138	Core	18	1076	+	CHR13	1250291	1251348	92.97	18	1076	+	Chr13	1444004	1445061	92.97	85.0467	0.01	-13.054	Down	0.988686	85.0467	1.19667	-6.15116	Down	0.877668	349.047	0.01	-15.0911	Down	0.998319	349.047	4.35	-6.32626	Down	0.871702	hypothetical protein FOC1_g10003642	-
CL3415.Contig2_All	1093	Core	19	1075	-	CHR13	1250291	1251407	96.61	19	1075	-	Chr13	1444004	1445120	96.61	109.78	0.01	-13.4223	Down	0.991159	109.78	1.61333	-6.08843	Down	0.878035	452.27	0.01	-15.4649	Down	0.9988	452.27	5.98333	-6.24009	Down	0.867989	hypothetical protein FOC1_g10003642	-
CL3539.Contig1_All	1394	Core	7	1389	-	CHR7	769335	770825	99.14	7	1389	-	Chr7	807185	808675	99.14	90.14	0.01	-13.138	Down	0.989303	90.14	0.193333	-8.86493	Down	0.977262	66.59	0.416667	-7.32027	Down	0.911681	66.59	0.01	-12.7011	Down	0.980886	hypothetical protein FOVG_05753	-
CL3539.Contig2_All	1452	Core	5	1444	-	CHR7	769335	770825	99.1	5	1444	-	Chr7	807185	808675	99.1	9.2	0.01	-9.84549	Down	0.885307	9.2	0.09	-6.67557	Down	0.811838	5.49333	0.01	-9.10154	Down	0.835489	5.49333	0.01	-9.10154	Down	0.807875	hypothetical protein FOVG_05753	-
CL3705.Contig1_All	2654	Core	8	2625	+	Chr1	1034330	1037104	98.61	8	2641	+	Chr1	1145272	1148062	99.21	14.5267	0.01	-10.5045	Down	0.925973	14.5267	0.01	-10.5045	Down	0.924366	9.19667	0.01	-9.84497	Down	0.894219	9.19667	0.01	-9.84497	Down	0.868117	hypothetical protein FOXB_09375	-
CL371.Contig4_All	3976	Core	24	3952	+	CHR7	2597396	2601605	98.79	24	3971	+	Chr7	2620294	2624542	99.27	9.52333	0.01	-9.89532	Down	0.888627	9.52333	0.0633333	-7.23236	Down	0.84385	6.88333	0.01	-9.42696	Down	0.862753	6.88333	0.01	-9.42696	Down	0.835616	hypothetical protein FOTG_02730	-
CL3749.Contig1_All	256	Core	5	256	+	CHR8	1015187	1015575	98.05	5	256	+	Chr8	1122955	1123343	98.05	13.8733	0.01	-10.4381	Down	0.92259	13.8733	0.01	-10.4381	Down	0.921297	12.22	0.01	-10.255	Down	0.920276	12.22	0.01	-10.255	Down	0.896267	hypothetical protein FOZG_09097	-
CL3749.Contig2_All	753	Core	10	750	-	CHR8	1014795	1015729	98.27	10	750	-	Chr8	1122563	1123497	98.27	3519.74	7.46333	-8.88143	Down	0.969078	3519.74	41.26	-6.41458	Down	0.907304	4856.93	27.5567	-7.4615	Down	0.92675	4856.93	67.0433	-6.17881	Down	0.867257	unnamed protein product	-
CL3749.Contig3_All	453	Core	0	447	-	CHR8	1015128	1015575	98.68	0	447	-	Chr8	1122896	1123343	98.68	34.33	0.01	-11.7453	Down	0.970759	34.33	0.01	-11.7453	Down	0.965367	30.6167	0.01	-11.5801	Down	0.972526	30.6167	0.01	-11.5801	Down	0.957684	hypothetical protein FOZG_09097	-
CL3797.Contig1_All	1477	Core	6	1472	+	CHR5	699197	700663	99.26	6	1472	+	Chr5	868600	870066	99.26	5.53333	0.01	-9.11201	Down	0.823484	5.53333	0.01	-9.11201	Down	0.832247	8.76667	0.01	-9.77588	Down	0.889345	8.76667	0.01	-9.77588	Down	0.863182	hypothetical protein FOTG_14526	-
CL3823.Contig1_All	2940	Core	7	2940	-	Chr2	4707812	4710796	99.76	7	2940	-	Chr2	4678743	4681727	99.76	55.0567	0.19	-8.17877	Down	0.935543	55.0567	0.723333	-6.25011	Down	0.875143	13.15	0.193333	-6.08783	Down	0.808557	13.15	0.116667	-6.81653	Down	0.81148	Putative fungistatic metabolite	-
CL470.Contig3_All	1725	Core	27	1722	+	CHR12	787444	789137	98.26	1	1722	+	Chr12	1207143	1208865	99.77	11.4767	0.01	-10.1645	Down	0.906729	11.4767	0.01	-10.1645	Down	0.907508	8.71	0.01	-9.76653	Down	0.888661	8.71	0.01	-9.76653	Down	0.862457	hypothetical protein FOTG_09590	-
CL501.Contig6_All	4317	Core	0	4310	-	Chr1	1384834	1389261	99.84	0	4310	-	Chr1	1495073	1499499	99.84	16.2967	0.01	-10.6704	Down	0.934058	16.2967	0.01	-10.6704	Down	0.931345	6.26333	0.01	-9.29079	Down	0.851527	6.26333	0.01	-9.29079	Down	0.824411	hypothetical protein FOC1_g10013085	-
CL577.Contig1_All	1478	Core	7	1476	+	CHR5	429529	431419	99.39	7	1466	+	Chr5	616943	618825	98.71	27.71	0.01	-11.4362	Down	0.962724	27.71	0.203333	-7.09042	Down	0.902565	103.393	0.01	-13.3359	Down	0.993513	103.393	0.01	-13.3359	Down	0.988224	hypothetical protein FOTG_15172	-
CL577.Contig3_All	1528	Core	7	1526	+	CHR5	429529	431419	99.41	7	1516	+	Chr5	616943	618825	98.76	5.55	0.01	-9.11634	Down	0.823869	5.55	0.01	-9.11634	Down	0.832654	19.6067	0.01	-10.9371	Down	0.952909	19.6067	0.01	-10.9371	Down	0.933682	hypothetical protein FOTG_15172	-
CL625.Contig1_All	2922	Core	31	2917	+	Chr2	989952	993119	98.77	31	2917	+	Chr2	1007079	1010245	98.77	7.28333	0.01	-9.50846	Down	0.858714	7.28333	0.01	-9.50846	Down	0.864585	5.38	0.01	-9.07146	Down	0.833144	5.38	0.01	-9.07146	Down	0.805116	hypothetical protein FOTG_09476	-
CL67.Contig5_All	1902	Core	0	1900	+	Chr1	1811139	1813161	99.89	0	1900	+	Chr1	1965432	1967458	99.89	7.89	0.01	-9.62388	Down	0.868305	7.89	0.01	-9.62388	Down	0.873479	9.11333	0.01	-9.83184	Down	0.893155	9.11333	0.01	-9.83184	Down	0.866962	hypothetical protein FOTG_05884	-
CL938.Contig2_All	1432	Core	1306	1427	+	CHR11	1617218	1617338	8.45	1306	1427	+	Chr11	3380653	3380773	8.45	6.3	0.01	-9.29921	Down	0.840584	6.3	0.01	-9.29921	Down	0.848501	10.44	0.01	-10.0279	Down	0.906197	10.44	0.01	-10.0279	Down	0.881121	hypothetical protein FOC1_g10005439	-
CL988.Contig2_All	947	Core	17	929	+	CHR8	1280059	1280972	96.3	17	929	+	Chr8	1388082	1388995	96.3	536.333	0.01	-15.7108	Down	0.998529	536.333	2.27667	-7.88006	Down	0.971654	781.213	2.18667	-8.48084	Down	0.95217	781.213	0.97	-9.65352	Down	0.975932	hypothetical protein FOVG_09627	-
Unigene10159_All	2874	Core	8	2871	+	CHR12	56710	60326	99.62	15	2812	+	Chr12	436788	440313	97.32	29.4333	0.116667	-7.97891	Down	0.914414	29.4333	0.42	-6.13092	Down	0.850823	46.3567	0.01	-12.1786	Down	0.98346	46.3567	0.01	-12.1786	Down	0.971863	cupric reductase transmembrane component 7	-
Unigene10198_All	1260	Core	6	1131	-	CHR4	3492590	3493771	89.29	6	1131	-	Chr4	3726133	3727314	89.29	20.0133	0.01	-10.9667	Down	0.946962	20.0133	0.146667	-7.09228	Down	0.887757	12.42	0.01	-10.2784	Down	0.921564	12.42	0.01	-10.2784	Down	0.897919	hypothetical protein FOTG_16107	-
Unigene10230_All	2621	Core	5	2619	+	CHR8	3597937	3600774	99.73	5	2619	+	Chr8	3722728	3725566	99.73	144.917	0.01	-13.8229	Down	0.993478	144.917	0.01	-13.8229	Down	0.991615	59.12	0.176667	-8.38647	Down	0.939026	59.12	0.326667	-7.49968	Down	0.901417	hypothetical protein FOQG_12486	-
Unigene10471_All	916	Core	5	887	+	CHR5	4755742	4756624	96.29	5	887	+	Chr5	4936400	4937282	96.29	177.997	0.01	-14.1196	Down	0.994837	177.997	1.07667	-7.36913	Down	0.949297	652.54	0.01	-15.9938	Down	0.99922	652.54	0.01	-15.9938	Down	0.998677	2,3-bisphosphoglycerate-dependent phosphoglycerate mutase	-
Unigene10666_All	2677	Core	18	2663	-	CHR8	284863	287606	98.8	3	2663	-	Chr8	389546	392303	99.36	9.08	0.01	-9.82655	Down	0.883983	9.08	0.01	-9.82655	Down	0.886902	68.4633	0.01	-12.7411	Down	0.989378	68.4633	0.01	-12.7411	Down	0.98139	hypothetical protein FOTG_12773	-
Unigene10756_All	1507	Core	3	1501	-	CHR13	1062957	1064504	99.4	3	1501	-	Chr13	1250300	1251847	99.4	59.54	0.01	-12.5396	Down	0.9836	59.54	0.313333	-7.57002	Down	0.9421	69.89	0.01	-12.7709	Down	0.989669	69.89	0.01	-12.7709	Down	0.981772	Lipid phosphate phosphatase 1	-
Unigene152_All	8012	Core	10	8011	+	CHR8	299644	307883	99.86	29	8011	+	Chr8	404522	412742	99.63	8.09	0.01	-9.66	Down	0.871275	8.09	0.0133333	-9.24496	Down	0.873445	60.1333	0.01	-12.5539	Down	0.987798	60.1333	0.0466667	-10.3316	Down	0.967076	hypothetical protein FOTG_12765	-
Unigene16590_All	1077	Core	17	1071	-	CHR11	1546879	1548077	97.86	17	1063	-	Chr11	3304418	3305608	97.12	10.9433	0.01	-10.0958	Down	0.902533	10.9433	0.116667	-6.55152	Down	0.820053	2415.27	0.01	-17.8818	Down	0.999803	2415.27	0.01	-17.8818	Down	0.999711	hypothetical protein FOQG_11446	-
Unigene1691_All	771	Core	1	721	-	CHR12	1825928	1826699	93.39	12	675	-	Chr12	2312421	2313135	85.99	443.887	1.55	-8.16178	Down	0.95099	443.887	0.0866667	-12.3224	Down	0.9978	4954.85	0.01	-18.9185	Down	0.999905	4954.85	4.40667	-10.1349	Down	0.985129	hypothetical protein FOXB_10201	-
Unigene1870_All	1504	Core	24	1498	+	CHR13	628573	630093	98.01	24	1498	+	Chr13	818750	820270	98.01	16.81	0.01	-10.7151	Down	0.936145	16.81	0.0466667	-8.49271	Down	0.919742	64.77	0.01	-12.6611	Down	0.988747	64.77	0.01	-12.6611	Down	0.980295	hypothetical protein FOXB_12525	-
Unigene1911_All	346	Core	60	346	+	Chr2	4349637	4349930	82.66	60	346	+	Chr2	4353444	4353731	82.66	7.63	0.01	-9.57554	Down	0.864395	7.63	0.01	-9.57554	Down	0.869922	11.77	0.01	-10.2009	Down	0.917185	11.77	0.01	-10.2009	Down	0.892884	hypothetical protein FOXG_19873	-
Unigene2631_All	1458	Core	27	1442	+	CHR12	169222	170637	97.05	27	1442	+	Chr12	582151	583573	97.05	121.417	0.01	-13.5677	Down	0.992049	121.417	0.0466667	-11.3453	Down	0.98966	804.5	0.01	-16.2958	Down	0.999376	804.5	3.87333	-7.69837	Down	0.927868	hypothetical protein FVEG_12410	-
Unigene3513_All	579	Core	3	579	-	CHR4	1527400	1528332	99.48	3	579	-	Chr4	1711912	1712837	99.48	11.18	0.01	-10.1267	Down	0.904425	11.18	0.01	-10.1267	Down	0.905322	7.59667	0.01	-9.56922	Down	0.87408	7.59667	0.01	-9.56922	Down	0.847519	hypothetical protein FOYG_01460	-
Unigene3778_All	1638	Core	4	1607	-	CHR9	690981	692584	97.86	4	1607	-	Chr9	903942	905545	97.86	61.0667	0.01	-12.5762	Down	0.983986	61.0667	0.196667	-8.27849	Down	0.962278	85.23	0.01	-13.0571	Down	0.991825	85.23	0.01	-13.0571	Down	0.985264	hypothetical protein FOTG_07383	-
Unigene3823_All	926	Core	2	924	-	CHR10	1779624	1780616	99.57	2	924	-	Chr10	2072574	2073566	99.57	328.283	0.01	-15.0027	Down	0.997499	328.283	0.0733333	-12.1282	Down	0.996768	405.427	0.01	-15.3072	Down	0.998631	405.427	0.393333	-10.0095	Down	0.980799	hypothetical protein FOXB_14504	-
Unigene4035_All	1223	Core	6	1128	+	CHR11	1614264	1615386	91.74	6	1128	+	Chr11	3374570	3375692	91.74	5.59333	0.01	-9.12756	Down	0.82485	5.59333	0.01	-9.12756	Down	0.833652	5.76333	0.01	-9.17076	Down	0.841644	5.76333	0.01	-9.17076	Down	0.814226	hypothetical protein FOXB_01200	-
Unigene5061_All	1652	Core	13	1643	-	Chr2	4426052	4427918	98.67	0	1643	-	Chr2	4428134	4430013	99.46	5.49667	0.01	-9.10241	Down	0.822741	5.49667	0.01	-9.10241	Down	0.831629	8.55	0.01	-9.73978	Down	0.886729	8.55	0.01	-9.73978	Down	0.860725	hypothetical protein FOC4_g10012188	-
Unigene5111_All	1552	Core	20	1548	+	CHR8	287666	289194	98.45	20	1548	+	Chr8	392348	393876	98.45	13.0967	0.01	-10.355	Down	0.917791	13.0967	0.01	-10.355	Down	0.917237	74.7233	0.01	-12.8673	Down	0.990462	74.7233	0.01	-12.8673	Down	0.983001	hypothetical protein FOTG_12772	-
Unigene6027_All	1020	Core	6	1011	-	Chr1	623281	624337	98.53	6	1011	-	Chr1	733474	734529	98.53	591.557	0.01	-15.8522	Down	0.998711	591.557	0.506667	-10.1893	Down	0.997305	18.7667	0.01	-10.874	Down	0.950624	18.7667	0.01	-10.874	Down	0.930796	hypothetical protein FOVG_01974	-
Unigene7173_All	465	Core	9	459	-	CHR4	1296823	1297467	96.77	9	459	-	Chr4	1482851	1483495	96.77	32.3167	0.01	-11.6581	Down	0.968532	32.3167	0.01	-11.6581	Down	0.963208	11.4233	0.01	-10.1578	Down	0.914359	11.4233	0.01	-10.1578	Down	0.890044	-	-
Unigene7876_All	2288	Core	7	2223	+	CHR8	3659940	3662499	96.85	7	2252	+	Chr8	3785240	3787827	98.12	6.64333	0.01	-9.37576	Down	0.847737	6.64333	0.01	-9.37576	Down	0.85455	8.38333	0.01	-9.71138	Down	0.884492	8.38333	0.01	-9.71138	Down	0.858416	hypothetical protein FOPG_11121	-
Unigene7877_All	2331	Core	7	2266	+	CHR8	3659940	3662499	96.91	7	2295	+	Chr8	3785240	3787827	98.16	6.86	0.01	-9.42206	Down	0.851737	6.86	0.01	-9.42206	Down	0.858135	6.06	0.01	-9.24317	Down	0.84746	6.06	0.01	-9.24317	Down	0.820242	hypothetical protein FOQG_17397	-
Unigene8302_All	364	Core	8	295	-	CHR8	582435	582752	78.85	8	295	-	Chr8	702304	702765	78.85	17.9767	0.01	-10.8119	Down	0.940636	17.9767	0.01	-10.8119	Down	0.936682	20.45	0.01	-10.9979	Down	0.955247	20.45	0.01	-10.9979	Down	0.936395	-	-
Unigene8453_All	2392	Core	0	2092	-	CHR11	1692060	1694152	87.46	17	2092	-	Chr11	3449862	3451937	86.75	27.3567	0.01	-11.4177	Down	0.962255	27.3567	0.41	-6.06012	Down	0.843864	37	0.01	-11.8533	Down	0.978247	37	0.486667	-6.24845	Down	0.837147	hypothetical protein FOTG_14984	-
Unigene9461_All	829	Core	8	825	-	CHR9	688777	689644	98.55	8	825	-	Chr9	901737	902605	98.55	1162.98	0.01	-16.8275	Down	0.999384	1162.98	0.303333	-11.9046	Down	0.999355	1975.52	0.01	-17.5919	Down	0.99977	1975.52	2.60333	-9.56766	Down	0.975159	hypothetical protein FOPG_12929	-
CL1045.Contig1_All	663	LS															6.54333	0.01	-9.35388	Down	0.845684	6.54333	0.01	-9.35388	Down	0.852683	7.16667	0.01	-9.48516	Down	0.867511	7.16667	0.01	-9.48516	Down	0.840557	unnamed protein product	metabolic process
Unigene2825_All	680	LS															88.7067	0.01	-13.1148	Down	0.989142	88.7067	0.1	-9.7929	Down	0.9838	25.2133	0.01	-11.3	Down	0.965429	25.2133	0.01	-11.3	Down	0.948453	uncharacterized protein LW94_13929	metabolic process
CL1322.Contig5_All	839	LS															7.13	0.01	-9.47776	Down	0.856353	7.13	0.01	-9.47776	Down	0.862324	6.98667	0.01	-9.44846	Down	0.864569	6.98667	0.01	-9.44846	Down	0.837482	probable ubiquinol-cytochrome-c reductase Rieske iron-sulfur protein	oxidation-reduction process
Unigene2787_All	727	LS															16.9967	0.01	-10.731	Down	0.936811	16.9967	0.01	-10.731	Down	0.933674	18.7667	0.01	-10.874	Down	0.950624	18.7667	0.01	-10.874	Down	0.930796	hypothetical protein FOVG_12668	oxidation-reduction process
Unigene3964_All	1575	LS															6.49667	0.01	-9.34356	Down	0.844892	6.49667	0.01	-9.34356	Down	0.852167	6.23667	0.01	-9.28463	Down	0.851134	6.23667	0.01	-9.28463	Down	0.823954	glyceraldehyde-3-phosphate dehydrogenase	stress and defence
CL1045.Contig3_All	679	LS															11.14	0.01	-10.1215	Down	0.904109	11.14	0.01	-10.1215	Down	0.905118	12.64	0.01	-10.3038	Down	0.923164	12.64	0.01	-10.3038	Down	0.899617	unnamed protein product	-
CL1104.Contig1_All	1032	LS															11.8267	0.01	-10.2078	Down	0.909195	11.8267	0.01	-10.2078	Down	0.909755	11.8467	0.01	-10.2103	Down	0.917748	11.8467	0.01	-10.2103	Down	0.893582	-	-
CL1104.Contig10_All	974	LS															20.6267	0.01	-11.0103	Down	0.948636	20.6267	0.01	-11.0103	Down	0.944021	19.9733	0.01	-10.9639	Down	0.953871	19.9733	0.01	-10.9639	Down	0.934851	-	-
CL1104.Contig11_All	998	LS															18.9933	0.01	-10.8913	Down	0.943949	18.9933	0.01	-10.8913	Down	0.93969	18.13	0.01	-10.8242	Down	0.948618	18.13	0.01	-10.8242	Down	0.928298	-	-
CL1104.Contig12_All	1026	LS															23.6767	0.01	-11.2093	Down	0.955691	23.6767	0.01	-11.2093	Down	0.950471	24.7533	0.01	-11.2734	Down	0.964615	24.7533	0.01	-11.2734	Down	0.947627	-	-
CL1104.Contig2_All	1021	LS															12.9767	0.01	-10.3417	Down	0.917006	12.9767	0.01	-10.3417	Down	0.916626	12.6033	0.01	-10.2996	Down	0.922852	12.6033	0.01	-10.2996	Down	0.899335	-	-
CL1104.Contig3_All	1025	LS															7.37333	0.01	-9.52617	Down	0.860255	7.37333	0.01	-9.52617	Down	0.865929	7.51667	0.01	-9.55395	Down	0.872778	7.51667	0.01	-9.55395	Down	0.846177	-	-
CL1104.Contig4_All	1020	LS															24.3833	0.01	-11.2517	Down	0.957099	24.3833	0.01	-11.2517	Down	0.951938	24.8367	0.01	-11.2783	Down	0.964765	24.8367	0.01	-11.2783	Down	0.947781	-	-
CL1104.Contig5_All	699	LS															77.8067	0.01	-12.9257	Down	0.987712	77.8067	0.01	-12.9257	Down	0.984153	74.0233	0.01	-12.8538	Down	0.990347	74.0233	0.01	-12.8538	Down	0.982833	-	-
CL1104.Contig6_All	744	LS															11.0367	0.01	-10.1081	Down	0.90329	11.0367	0.01	-10.1081	Down	0.904419	10.75	0.01	-10.0701	Down	0.9092	10.75	0.01	-10.0701	Down	0.884243	-	-
CL1104.Contig7_All	987	LS															6.68333	0.01	-9.38442	Down	0.84843	6.68333	0.01	-9.38442	Down	0.855195	5.90333	0.01	-9.20539	Down	0.844355	5.90333	0.01	-9.20539	Down	0.817033	-	-
CL1104.Contig8_All	979	LS															6.46667	0.01	-9.33688	Down	0.844255	6.46667	0.01	-9.33688	Down	0.851624	7.42333	0.01	-9.53592	Down	0.871199	7.42333	0.01	-9.53592	Down	0.844525	-	-
CL1104.Contig9_All	1005	LS															37.9033	0.01	-11.8881	Down	0.973365	37.9033	0.01	-11.8881	Down	0.968001	40.79	0.01	-11.994	Down	0.980545	40.79	0.01	-11.994	Down	0.968077	-	-
CL1276.Contig1_All	1022	LS															6.07	0.01	-9.24555	Down	0.835526	6.07	0.01	-9.24555	Down	0.843864	6.27333	0.01	-9.29309	Down	0.851724	6.27333	0.01	-9.29309	Down	0.824626	-	-
CL1276.Contig3_All	1001	LS															5.21667	0.01	-9.02698	Down	0.815546	5.21667	0.01	-9.02698	Down	0.824582	5.28333	0.01	-9.0453	Down	0.830669	5.28333	0.01	-9.0453	Down	0.802941	-	-
CL1323.Contig2_All	1499	LS															6.35667	0.01	-9.31213	Down	0.84188	6.35667	0.01	-9.31213	Down	0.849594	5.90333	0.01	-9.20539	Down	0.844355	5.90333	0.01	-9.20539	Down	0.817033	fructose-bisphosphate aldolase	-
CL1323.Contig3_All	1465	LS															5.05	0.01	-8.98014	Down	0.810552	5.05	0.01	-8.98014	Down	0.819829	5.88	0.01	-9.19967	Down	0.844037	5.88	0.01	-9.19967	Down	0.816751	fructose-bisphosphate aldolase	-
CL1401.Contig1_All	1212	LS	0	1199	+	CHR3	1708949	1710268	98.93								14.2233	0.01	-10.474	Down	0.924495	14.2233	0.01	-10.474	Down	0.922967	8.37667	0.01	-9.71023	Down	0.884492	8.37667	0.01	-9.71023	Down	0.858416	hypothetical protein FOVG_18660	-
CL1547.Contig2_All	999	LS															7.47333	0.01	-9.54561	Down	0.861796	7.47333	0.01	-9.54561	Down	0.86745	7.63	0.01	-9.57554	Down	0.874446	7.63	0.01	-9.57554	Down	0.847956	-	-
CL1547.Contig3_All	1060	LS															8.31	0.01	-9.6987	Down	0.874322	8.31	0.01	-9.6987	Down	0.878761	7.89	0.01	-9.62388	Down	0.878025	7.89	0.01	-9.62388	Down	0.851581	-	-
CL1694.Contig2_All	529	LS	13	503	+	CHR3	4855660	4856155	92.63								28.9433	0.01	-11.499	Down	0.964524	28.9433	0.01	-11.499	Down	0.95927	16.21	0.01	-10.6627	Down	0.941636	16.21	0.01	-10.6627	Down	0.920107	hypothetical protein FOMG_18685	-
CL1744.Contig4_All	959	LS															5.53	0.01	-9.11114	Down	0.823484	5.53	0.01	-9.11114	Down	0.832247	6.31	0.01	-9.3015	Down	0.852463	6.31	0.01	-9.3015	Down	0.825337	-	-
CL1744.Contig5_All	719	LS															8.30667	0.01	-9.69813	Down	0.874322	8.30667	0.01	-9.69813	Down	0.878761	7.26333	0.01	-9.50449	Down	0.868982	7.26333	0.01	-9.50449	Down	0.841974	-	-
CL1956.Contig2_All	580	LS															5.7	0.01	-9.15482	Down	0.827281	5.7	0.01	-9.15482	Down	0.836029	5.68667	0.01	-9.15144	Down	0.839922	5.68667	0.01	-9.15144	Down	0.812555	-	-
CL1990.Contig3_All	607	LS															10.0067	0.01	-9.96675	Down	0.893987	10.0067	0.01	-9.96675	Down	0.896122	12.0367	0.01	-10.2332	Down	0.9189	12.0367	0.01	-10.2332	Down	0.894904	-	-
CL1995.Contig1_All	1226	LS															12.77	0.01	-10.3185	Down	0.915514	12.77	0.01	-10.3185	Down	0.915254	12.15	0.01	-10.2467	Down	0.919788	12.15	0.01	-10.2467	Down	0.895824	thiazole biosynthetic enzyme, chloroplastic	-
CL1995.Contig2_All	1293	LS															12.6267	0.01	-10.3023	Down	0.914632	12.6267	0.01	-10.3023	Down	0.914385	13.8767	0.01	-10.4384	Down	0.930349	13.8767	0.01	-10.4384	Down	0.907687	thiazole biosynthetic enzyme, chloroplastic	-
CL1995.Contig3_All	1262	LS															6.5	0.01	-9.3443	Down	0.844892	6.5	0.01	-9.3443	Down	0.852167	7.26667	0.01	-9.50515	Down	0.869118	7.26667	0.01	-9.50515	Down	0.842128	thiazole biosynthetic enzyme, chloroplastic	-
CL1995.Contig4_All	1331	LS															7.47667	0.01	-9.54625	Down	0.861951	7.47667	0.01	-9.54625	Down	0.867661	8.33	0.01	-9.70217	Down	0.883787	8.33	0.01	-9.70217	Down	0.857778	thiazole biosynthetic enzyme, chloroplastic	-
CL1995.Contig5_All	1365	LS															12.7333	0.01	-10.3144	Down	0.915304	12.7333	0.01	-10.3144	Down	0.914996	11.5133	0.01	-10.1691	Down	0.915084	11.5133	0.01	-10.1691	Down	0.890688	thiazole biosynthetic enzyme, chloroplastic	-
CL210.Contig5_All	625	LS															8.27	0.01	-9.69174	Down	0.873734	8.27	0.01	-9.69174	Down	0.878205	8.09667	0.01	-9.66118	Down	0.880716	8.09667	0.01	-9.66118	Down	0.854549	-	-
CL210.Contig6_All	622	LS															5.64	0.01	-9.13955	Down	0.825929	5.64	0.01	-9.13955	Down	0.834671	5.52667	0.01	-9.11027	Down	0.836506	5.52667	0.01	-9.11027	Down	0.808849	-	-
CL2104.Contig2_All	470	LS															6.61333	0.01	-9.36923	Down	0.847225	6.61333	0.01	-9.36923	Down	0.853966	9.60667	0.01	-9.90789	Down	0.898205	9.60667	0.01	-9.90789	Down	0.872528	-	-
CL2320.Contig2_All	660	LS															11.03	0.01	-10.1072	Down	0.903206	11.03	0.01	-10.1072	Down	0.904357	11.7833	0.01	-10.2025	Down	0.917246	11.7833	0.01	-10.2025	Down	0.892951	-	-
CL2404.Contig2_All	1402	LS															8.07333	0.01	-9.65702	Down	0.870988	8.07333	0.01	-9.65702	Down	0.875652	7.75667	0.01	-9.59929	Down	0.876208	7.75667	0.01	-9.59929	Down	0.849903	serine--glyoxylate transaminase	-
CL2439.Contig2_All	993	LS															10.2133	0.01	-9.99624	Down	0.89592	10.2133	0.01	-9.99624	Down	0.898009	10.9	0.01	-10.0901	Down	0.910359	10.9	0.01	-10.0901	Down	0.885566	-	-
CL2521.Contig2_All	1048	LS	2	995	+	CHR3	4897736	4898729	94.75								9.57333	0.01	-9.90288	Down	0.88923	9.57333	0.01	-9.90288	Down	0.891906	5.23667	0.01	-9.0325	Down	0.829693	5.23667	0.01	-9.0325	Down	0.801826	hypothetical protein FOZG_17283, partial	-
CL2526.Contig3_All	880	LS															6.9	0.01	-9.43045	Down	0.85236	6.9	0.01	-9.43045	Down	0.858712	6.04	0.01	-9.2384	Down	0.847087	6.04	0.01	-9.2384	Down	0.819832	-	-
CL2591.Contig2_All	555	LS															11.18	0.01	-10.1267	Down	0.904425	11.18	0.01	-10.1267	Down	0.905322	9.95667	0.01	-9.95952	Down	0.901737	9.95667	0.01	-9.95952	Down	0.876334	-	-
CL2647.Contig3_All	828	LS															6.21667	0.01	-9.28	Down	0.838805	6.21667	0.01	-9.28	Down	0.84696	5.81667	0.01	-9.18405	Down	0.842769	5.81667	0.01	-9.18405	Down	0.815408	-	-
CL2691.Contig1_All	807	LS															12.01	0.01	-10.23	Down	0.910379	12.01	0.01	-10.23	Down	0.910787	12.04	0.01	-10.2336	Down	0.9189	12.04	0.01	-10.2336	Down	0.894904	-	-
CL270.Contig3_All	1149	LS															9.27667	0.01	-9.85746	Down	0.88614	9.27667	0.01	-9.85746	Down	0.888932	8.97	0.01	-9.80896	Down	0.891548	8.97	0.01	-9.80896	Down	0.865384	hypothetical protein M437DRAFT_83248	-
CL2705.Contig3_All	990	LS															5.27667	0.01	-9.04348	Down	0.817235	5.27667	0.01	-9.04348	Down	0.826096	5.26	0.01	-9.03892	Down	0.830174	5.26	0.01	-9.03892	Down	0.802397	-	-
CL2823.Contig2_All	1089	LS	31	658	+	CHR3	4934122	4934773	57.58	462	1080	-	CTG3	567836	568454	56.75	9.38	0.01	-9.87344	Down	0.88724	9.38	0.01	-9.87344	Down	0.889998	5.54667	0.01	-9.11548	Down	0.836851	5.54667	0.01	-9.11548	Down	0.809211	hypothetical protein FOZG_17312	-
CL2880.Contig2_All	1001	LS															8.34	0.01	-9.7039	Down	0.874778	8.34	0.01	-9.7039	Down	0.879142	8.45333	0.01	-9.72338	Down	0.88542	8.45333	0.01	-9.72338	Down	0.859355	-	-
CL290.Contig2_All	608	LS															14.4433	0.01	-10.4962	Down	0.925532	14.4433	0.01	-10.4962	Down	0.923931	12.7633	0.01	-10.3178	Down	0.923957	12.7633	0.01	-10.3178	Down	0.900342	-	-
CL2958.Contig1_All	1321	LS	137	1317	-	CHR6	3858447	3861704	89.33	4	1254	+	ChrRC	2043052	2044428	94.63	28.0267	0.01	-11.4526	Down	0.963277	28.0267	0.01	-11.4526	Down	0.957851	7.63333	0.01	-9.57617	Down	0.874446	7.63333	0.01	-9.57617	Down	0.847956	hypothetical protein FOC1_g10001621	-
CL3134.Contig3_All	1120	LS															11.8667	0.01	-10.2127	Down	0.909427	11.8667	0.01	-10.2127	Down	0.909952	12.9733	0.01	-10.3413	Down	0.925245	12.9733	0.01	-10.3413	Down	0.901826	-	-
CL3186.Contig1_All	693	LS	15	693	-	CHR3	4750021	4750699	97.84								13.4133	0.01	-10.3895	Down	0.919809	13.4133	0.01	-10.3895	Down	0.918826	6.55333	0.01	-9.35609	Down	0.856862	6.55333	0.01	-9.35609	Down	0.82993	hypothetical protein FOZG_17185	-
CL3186.Contig2_All	882	LS	3	858	+	CHR3	4749844	4750699	96.94								11.0833	0.01	-10.1142	Down	0.903668	11.0833	0.01	-10.1142	Down	0.904731	5.63667	0.01	-9.1387	Down	0.838763	5.63667	0.01	-9.1387	Down	0.811192	hypothetical protein FOTG_16974	-
CL3233.Contig1_All	520	LS															8.89	0.01	-9.79604	Down	0.881832	8.89	0.01	-9.79604	Down	0.885082	8.35667	0.01	-9.70678	Down	0.884227	8.35667	0.01	-9.70678	Down	0.858181	-	-
CL3233.Contig2_All	541	LS															6.69	0.01	-9.38586	Down	0.848654	6.69	0.01	-9.38586	Down	0.855317	8.30667	0.01	-9.69813	Down	0.883421	8.30667	0.01	-9.69813	Down	0.857422	-	-
CL3293.Contig1_All	768	LS															7.34333	0.01	-9.52029	Down	0.859709	7.34333	0.01	-9.52029	Down	0.865407	8.36667	0.01	-9.70851	Down	0.884363	8.36667	0.01	-9.70851	Down	0.858295	-	-
CL3293.Contig3_All	943	LS															7.06333	0.01	-9.46421	Down	0.855141	7.06333	0.01	-9.46421	Down	0.861251	6.98	0.01	-9.44708	Down	0.864427	6.98	0.01	-9.44708	Down	0.837281	-	-
CL3344.Contig1_All	1005	LS															9.34	0.01	-9.86728	Down	0.886834	9.34	0.01	-9.86728	Down	0.889584	8.62333	0.01	-9.7521	Down	0.887556	8.62333	0.01	-9.7521	Down	0.86137	-	-
CL3344.Contig2_All	992	LS															10.9267	0.01	-10.0936	Down	0.902456	10.9267	0.01	-10.0936	Down	0.903638	9.81667	0.01	-9.93909	Down	0.900354	9.81667	0.01	-9.93909	Down	0.874945	-	-
CL3419.Contig2_All	557	LS															4.75	0.01	-8.89178	Down	0.801732	4.75	0.01	-8.89178	Down	0.811431	6.21333	0.01	-9.27922	Down	0.850632	6.21333	0.01	-9.27922	Down	0.82335	-	-
CL3435.Contig1_All	3201	LS															9.4	0.01	-9.87652	Down	0.887422	9.4	0.01	-9.87652	Down	0.890168	8.25	0.01	-9.68825	Down	0.882702	8.25	0.01	-9.68825	Down	0.856603	heat shock 70kDa protein 4	-
CL3485.Contig1_All	626	LS															9.57667	0.01	-9.90338	Down	0.889377	9.57667	0.01	-9.90338	Down	0.892014	9.11333	0.01	-9.83184	Down	0.893155	9.11333	0.01	-9.83184	Down	0.866962	-	-
CL3485.Contig2_All	610	LS															10.9367	0.01	-10.095	Down	0.902505	10.9367	0.01	-10.095	Down	0.903712	10.4267	0.01	-10.0261	Down	0.906116	10.4267	0.01	-10.0261	Down	0.881061	-	-
CL3485.Contig3_All	628	LS															5.94	0.01	-9.21432	Down	0.832675	5.94	0.01	-9.21432	Down	0.841141	6.72333	0.01	-9.39303	Down	0.859689	6.72333	0.01	-9.39303	Down	0.832897	-	-
CL3485.Contig4_All	646	LS															5.94667	0.01	-9.21594	Down	0.832941	5.94667	0.01	-9.21594	Down	0.841358	6.02333	0.01	-9.23442	Down	0.846728	6.02333	0.01	-9.23442	Down	0.819429	-	-
CL3537.Contig1_All	807	LS															13.8	0.01	-10.4305	Down	0.922183	13.8	0.01	-10.4305	Down	0.920958	14.0467	0.01	-10.456	Down	0.931278	14.0467	0.01	-10.456	Down	0.908741	-	-
CL3537.Contig2_All	804	LS															11.2467	0.01	-10.1353	Down	0.904978	11.2467	0.01	-10.1353	Down	0.905892	10.65	0.01	-10.0566	Down	0.908176	10.65	0.01	-10.0566	Down	0.883142	-	-
CL3713.Contig2_All	982	LS															7.46	0.01	-9.54303	Down	0.861649	7.46	0.01	-9.54303	Down	0.867294	7.77667	0.01	-9.60301	Down	0.876439	7.77667	0.01	-9.60301	Down	0.850178	-	-
CL3869.Contig1_All	1323	LS															5.32	0.01	-9.05528	Down	0.818237	5.32	0.01	-9.05528	Down	0.827162	5.41333	0.01	-9.08037	Down	0.83376	5.41333	0.01	-9.08037	Down	0.805881	hypothetical protein MVEG_12081	-
CL696.Contig1_All	763	LS															11.59	0.01	-10.1787	Down	0.907514	11.59	0.01	-10.1787	Down	0.908227	10.4833	0.01	-10.0339	Down	0.906468	10.4833	0.01	-10.0339	Down	0.881517	-	-
CL696.Contig2_All	764	LS															14.94	0.01	-10.545	Down	0.9279	14.94	0.01	-10.545	Down	0.92605	14.7033	0.01	-10.5219	Down	0.934437	14.7033	0.01	-10.5219	Down	0.912246	-	-
CL696.Contig3_All	769	LS															27.3933	0.01	-11.4196	Down	0.962276	27.3933	0.01	-11.4196	Down	0.956887	26.94	0.01	-11.3955	Down	0.968005	26.94	0.01	-11.3955	Down	0.951917	-	-
CL696.Contig4_All	760	LS															36.8	0.01	-11.8455	Down	0.972742	36.8	0.01	-11.8455	Down	0.967295	37.8467	0.01	-11.886	Down	0.978837	37.8467	0.01	-11.886	Down	0.965807	-	-
CL696.Contig5_All	754	LS															45.86	0.01	-12.163	Down	0.978528	45.86	0.01	-12.163	Down	0.973209	44.9333	0.01	-12.1336	Down	0.982755	44.9333	0.01	-12.1336	Down	0.971125	-	-
CL696.Contig6_All	784	LS															46.28	0.01	-12.1762	Down	0.978682	46.28	0.01	-12.1762	Down	0.973453	47.05	0.01	-12.2	Down	0.983738	47.05	0.01	-12.2	Down	0.972367	-	-
CL78.Contig1_All	1009	LS															8.08333	0.01	-9.65881	Down	0.871184	8.08333	0.01	-9.65881	Down	0.875774	6.65333	0.01	-9.37793	Down	0.858577	6.65333	0.01	-9.37793	Down	0.831628	-	-
CL78.Contig2_All	1651	LS															10.15	0.01	-9.98726	Down	0.895437	10.15	0.01	-9.98726	Down	0.897398	10.6233	0.01	-10.053	Down	0.907865	10.6233	0.01	-10.053	Down	0.882847	hypothetical protein A1O5_08735	-
CL78.Contig3_All	1625	LS															8.58333	0.01	-9.74539	Down	0.878119	8.58333	0.01	-9.74539	Down	0.881823	7.61	0.01	-9.57175	Down	0.874161	7.61	0.01	-9.57175	Down	0.847694	hypothetical protein A1O5_08735	-
CL78.Contig4_All	1263	LS															5.18	0.01	-9.01681	Down	0.81437	5.18	0.01	-9.01681	Down	0.823394	5.16667	0.01	-9.01309	Down	0.827931	5.16667	0.01	-9.01309	Down	0.800054	hypothetical protein A1O5_08735	-
CL78.Contig5_All	1664	LS															16.0367	0.01	-10.6472	Down	0.933049	16.0367	0.01	-10.6472	Down	0.930368	16.6967	0.01	-10.7053	Down	0.943459	16.6967	0.01	-10.7053	Down	0.922303	hypothetical protein A1O5_08735	-
CL834.Contig1_All	585	LS															8.41	0.01	-9.71596	Down	0.875737	8.41	0.01	-9.71596	Down	0.87997	8.87333	0.01	-9.79333	Down	0.890389	8.87333	0.01	-9.79333	Down	0.864209	-	-
CL834.Contig2_All	563	LS															5.93333	0.01	-9.2127	Down	0.832409	5.93333	0.01	-9.2127	Down	0.840856	6.73667	0.01	-9.39589	Down	0.860034	6.73667	0.01	-9.39589	Down	0.833206	-	-
CL920.Contig1_All	1329	LS															7.34	0.01	-9.51964	Down	0.859709	7.34	0.01	-9.51964	Down	0.865407	8.01	0.01	-9.64566	Down	0.879557	8.01	0.01	-9.64566	Down	0.853286	fructose-bisphosphate aldolase	-
CL920.Contig2_All	1361	LS															8.36667	0.01	-9.70851	Down	0.875177	8.36667	0.01	-9.70851	Down	0.879535	8.01	0.01	-9.64566	Down	0.879557	8.01	0.01	-9.64566	Down	0.853286	fructose-bisphosphate aldolase	-
CL932.Contig2_All	627	LS															6.4	0.01	-9.32193	Down	0.842742	6.4	0.01	-9.32193	Down	0.850314	7.54	0.01	-9.55842	Down	0.87309	7.54	0.01	-9.55842	Down	0.846425	-	-
CL96.Contig1_All	508	LS															7.9	0.01	-9.62571	Down	0.868445	7.9	0.01	-9.62571	Down	0.873649	6.61333	0.01	-9.36923	Down	0.857791	6.61333	0.01	-9.36923	Down	0.830963	-	-
Unigene10473_All	1091	LS	37	963	-	CHR3	4323860	4324787	84.88								37.1233	0.01	-11.8581	Down	0.972966	37.1233	0.01	-11.8581	Down	0.967594	10.88	0.01	-10.0875	Down	0.910224	10.88	0.01	-10.0875	Down	0.885411	hypothetical protein FOXG_22341	-
Unigene10689_All	2949	LS	1097	2579	+	CHR6	373868	375424	50.25								128.9	0.113333	-10.1515	Down	0.982781	128.9	0.66	-7.60957	Down	0.955203	131.66	0.01	-13.6845	Down	0.995018	131.66	1.15	-6.83904	Down	0.888748	carboxylesterase 2	-
Unigene2649_All	2047	LS	4	2044	+	CHR15	919646	921738	99.66	4	2044	-	CTG3	184404	186496	99.66	5.07667	0.01	-8.98774	Down	0.811322	5.07667	0.01	-8.98774	Down	0.820678	80.31	0.01	-12.9714	Down	0.991181	80.31	0.01	-12.9714	Down	0.984189	hypothetical protein FOTG_17047	-
Unigene2747_All	290	LS															15.4367	0.01	-10.5921	Down	0.930226	15.4367	0.01	-10.5921	Down	0.928114	7.92667	0.01	-9.63057	Down	0.878527	7.92667	0.01	-9.63057	Down	0.852132	-	-
Unigene4580_All	655	LS															6.05	0.01	-9.24079	Down	0.835057	6.05	0.01	-9.24079	Down	0.843477	5.75667	0.01	-9.16909	Down	0.841644	5.75667	0.01	-9.16909	Down	0.814226	-	-
Unigene4834_All	921	LS															5.87333	0.01	-9.19804	Down	0.831043	5.87333	0.01	-9.19804	Down	0.839518	5.44333	0.01	-9.08835	Down	0.834404	5.44333	0.01	-9.08835	Down	0.806687	-	-
Unigene4945_All	497	LS															6.01333	0.01	-9.23202	Down	0.834216	6.01333	0.01	-9.23202	Down	0.842587	7.25333	0.01	-9.5025	Down	0.868853	7.25333	0.01	-9.5025	Down	0.841793	-	-
Unigene5678_All	826	LS															7.94667	0.01	-9.63421	Down	0.869278	7.94667	0.01	-9.63421	Down	0.874274	8.24	0.01	-9.6865	Down	0.88254	8.24	0.01	-9.6865	Down	0.856448	-	-
Unigene7385_All	1025	LS															10.3633	0.01	-10.0173	Down	0.897132	10.3633	0.01	-10.0173	Down	0.89936	9.36	0.01	-9.87036	Down	0.895751	9.36	0.01	-9.87036	Down	0.869762	-	-
Unigene8768_All	790	LS															6.38333	0.01	-9.31817	Down	0.842307	6.38333	0.01	-9.31817	Down	0.849981	6.62	0.01	-9.37069	Down	0.858062	6.62	0.01	-9.37069	Down	0.831205	-	-
Unigene9156_All	3176	LS															6.82333	0.01	-9.41433	Down	0.850987	6.82333	0.01	-9.41433	Down	0.857415	7.12667	0.01	-9.47708	Down	0.866813	7.12667	0.01	-9.47708	Down	0.839799	glycine dehydrogenase	-
Unigene9273_All	660	LS	4	653	+	CHR3	1608149	1608850	98.33								18.2733	0.01	-10.8355	Down	0.941694	18.2733	0.01	-10.8355	Down	0.937693	9.54333	0.01	-9.89835	Down	0.897588	9.54333	0.01	-9.89835	Down	0.871796	hypothetical protein FOWG_17532	-
Unigene9669_All	1353	LS								23	78	-	Chr12	3014058	3014113	4.07	67.3767	0.01	-12.718	Down	0.985548	67.3767	0.05	-10.3961	Down	0.980738	18.3633	0.01	-10.8426	Down	0.949363	18.3633	0.01	-10.8426	Down	0.929191	hypothetical protein FOPG_16322	-
"C"core and "LS"lineage specifc pathogen specifc regions in the Fusarium oxysporum genome.
