# Supplementary material for: Transcriptome analysis of virulence-differentiated Fusarium oxysporum f. sp. cucumerinum isolates during cucumber colonisation reveals pathogenicity profiles
Source: BMC Genomics. 2019 Jul 10;20:570. doi: 10.1186/s12864-019-5949-x (PMC6622004; doi:10.1186/s12864-019-5949-x)
Supplement: Supplementary file 8 — Uniquely up- and down-regulated DEGs in high virulent strain InVir at 24 and 120 hai, respectively. (XLS 352 kb) [file 12864_2019_5949_MOESM8_ESM.xls]

## Sheet: Uniquely upregulated at 24h
Table A6-1. Uniquely up-regulated DEGs in high virulent strain InVir at 24 hai
GeneID	geneLength	Means-InVir 0h	Means-InVir 24h	log2Ratio(InVir 24h/InVir 0h)	Up-Down-Regulation(InVir 24h/InVir 0h)	Probability	Blast nr	Biological process
Unigene7863_All	1766	3.98333	55.1333	3.79088	Up	0.813291	prephenate dehydrogenase (NADP+)	metabolic process
CL785.Contig4_All	4607	63.1033	361.633	2.51874	Up	0.811161	prephenate dehydrogenase (NADP+)	metabolic process
CL3771.Contig1_All	6909	12.2133	82.5633	2.75704	Up	0.806292	glutamate synthase [NADPH]	metabolic process
CL3771.Contig2_All	6915	12.4467	80.1533	2.687	Up	0.804415	glutamate synthase [NADPH]	metabolic process
Unigene10632_All	1944	81.7833	407.813	2.31803	Up	0.805606	Citrate synthase	metabolic process
Unigene7310_All	1669	5.01	43.8967	3.13123	Up	0.800849	Citrate synthase	metabolic process
Unigene10611_All	1415	17.1667	153.557	3.16109	Up	0.819042	homocitrate synthase	metabolic process
Unigene4843_All	1779	35.9767	220.447	2.6153	Up	0.812254	homocitrate synthase	metabolic process
Unigene5932_All	1759	37.9767	193.38	2.34825	Up	0.803497	argininosuccinate synthase	metabolic process
Unigene7340_All	2715	47.8567	450.03	3.23323	Up	0.825039	Aconitate hydratase, mitochondrial	metabolic process
Unigene6248_All	1399	12.8567	107.887	3.06893	Up	0.815154	Diphosphomevalonate decarboxylase	metabolic process
CL1758.Contig2_All	3043	15.7867	100.917	2.67639	Up	0.807168	Phosphatidylserine decarboxylase proenzyme 2, mitochondrial	metabolic process
Unigene1861_All	1452	32.8033	163.007	2.31302	Up	0.800191	UDP-glucose 4-epimerase	metabolic process
Unigene5790_All	2121	1.9	36.59	4.26738	Up	0.807791	Glucan endo-1,3-beta-glucosidase A1	metabolic process
Unigene13315_All	279	0.01	5.80333	9.18074	Up	0.829515	alpha-L-arabinofuranosidase II precursor	metabolic process
Unigene646_All	587	172.753	848.57	2.29632	Up	0.805683	ca2+-transporting atpase	metabolic process
Unigene10555_All	796	108.527	537.503	2.30822	Up	0.805445	Cytochrome b-c1 complex subunit 7	metabolic process
Unigene1783_All	2569	33.3733	243.523	2.86729	Up	0.818096	succinate dehydrogenase	metabolic process
Unigene115_All	2766	16.01	118.813	2.89165	Up	0.813368	Carboxypeptidase A4	metabolic process
Unigene10608_All	1875	5.60333	45.7	3.02784	Up	0.800695	hypothetical protein FOTG_01796	metabolic process
CL1510.Contig1_All	2074	2.44667	59.6033	4.6065	Up	0.821893	cytosolic nonspecific dipeptidase	metabolic process
CL83.Contig21_All	3025	0.01	6.95667	9.44225	Up	0.853327	xaa-Pro aminopeptidase	metabolic process
Unigene10134_All	1772	83.96	708.9	3.07781	Up	0.82389	Nucleoside diphosphate kinase	metabolic process
Unigene4599_All	2792	3.15667	41.6933	3.72334	Up	0.806566	Bifunctional purine biosynthetic protein ADE1	metabolic process
Unigene4731_All	2064	7.18	96.0067	3.74108	Up	0.8212	Dihydroxy-acid dehydratase	metabolic process
CL3491.Contig2_All	477	0.01	10.3467	10.015	Up	0.89702	DNA replication complex GINS protein PSF3	metabolic process
Unigene6229_All	2753	4.31667	41.64	3.26998	Up	0.801536	Long chain acyl-CoA synthetase 7, peroxisomal	metabolic process
CL215.Contig1_All	2255	4.06	43.5533	3.42323	Up	0.804331	acyl-CoA oxidase	metabolic process
Unigene15292_All	256	0.276667	15.5367	5.81138	Up	0.800085	hypothetical protein FOVG_12673	metabolic process
Unigene9552_All	2505	9.75333	105.837	3.4398	Up	0.819252	catalase-peroxidase	metabolic process
Unigene6830_All	3275	4.3	41.3867	3.26676	Up	0.801417	3',5'-cyclic-nucleotide phosphodiesterase	metabolic process
Unigene10554_All	748	99.33	637.447	2.682	Up	0.816569	hypothetical protein FOVG_04428	metabolic process
Unigene7464_All	1259	1.01333	36.3867	5.16623	Up	0.819855	hypothetical protein FOQG_08942	metabolic process
CL1808.Contig1_All	6229	50.38	342.36	2.76459	Up	0.8168	hypothetical protein FOTG_00529	metabolic process
CL1808.Contig2_All	8939	40.7733	233.44	2.51735	Up	0.809361	hypothetical protein FOTG_00529	metabolic process
Unigene13818_All	238	0.01	15.5467	10.6024	Up	0.930786	hypothetical protein FOXB_13839	metabolic process
Unigene1398_All	4597	7.97	56.7167	2.83112	Up	0.802327	hypothetical protein FOVG_07492	metabolic process
CL1512.Contig2_All	951	40.47	200.287	2.30714	Up	0.801627	hypothetical protein FOXB_13720	metabolic process
Unigene2488_All	2365	4.39667	82.81	4.23532	Up	0.823238	hypothetical protein FOXB_08899	metabolic process
Unigene8259_All	1043	3.98333	43.01	3.43262	Up	0.804177	hypothetical protein FOYG_12843	metabolic process
Unigene8428_All	1028	6.44667	52.65	3.02981	Up	0.804177	hypothetical protein FOYG_08629	metabolic process
CL534.Contig1_All	566	0.0833333	13.9867	7.39094	Up	0.859408	hypothetical protein FOXG_02139	metabolic process
Unigene7863_All	1766	3.98333	55.1333	3.79088	Up	0.813291	prephenate dehydrogenase (NADP+)	oxidation-reduction process
CL785.Contig4_All	4607	63.1033	361.633	2.51874	Up	0.811161	prephenate dehydrogenase (NADP+)	oxidation-reduction process
Unigene819_All	570	0.236667	44.7667	7.56342	Up	0.913266	choline dehydrogenase	oxidation-reduction process
Unigene2429_All	2065	85.9667	806.957	3.23064	Up	0.825971	formate dehydrogenase	oxidation-reduction process
Unigene6177_All	1681	55.29	264.73	2.25943	Up	0.801136	probable NADH2 dehydrogenase (ubiquinone) flavoprotein 1 precursor	oxidation-reduction process
CL3771.Contig1_All	6909	12.2133	82.5633	2.75704	Up	0.806292	glutamate synthase [NADPH]	oxidation-reduction process
CL3771.Contig2_All	6915	12.4467	80.1533	2.687	Up	0.804415	glutamate synthase [NADPH]	oxidation-reduction process
CL1917.Contig4_All	2600	11.7067	81.6433	2.802	Up	0.807168	tRNA-dihydrouridine synthase 2	oxidation-reduction process
Unigene12460_All	255	0.01	9.1	9.82972	Up	0.884193	oxidoreductase	oxidation-reduction process
Unigene9396_All	1123	39.2567	210.333	2.42167	Up	0.806397	NADH-ubiquinone oxidoreductase 19.3 kDa subunit, mitochondrial	oxidation-reduction process
Unigene9375_All	1050	47.89	229.473	2.26053	Up	0.800422	NADH-ubiquinone oxidoreductase 24 kDa subunit, mitochondrial	oxidation-reduction process
Unigene1621_All	1074	129.93	714.537	2.45927	Up	0.811252	probable 1,4-Benzoquinone reductase	oxidation-reduction process
Unigene9558_All	2321	5.72333	104.477	4.19018	Up	0.825445	Putative fumarate reductase	oxidation-reduction process
Unigene9370_All	1232	30.6567	158.33	2.36866	Up	0.802804	peroxiredoxin Q/BCP	oxidation-reduction process
CL2584.Contig1_All	560	3.87667	68.7833	4.14917	Up	0.819736	peroxisomal hydratase-dehydrogenase-epimerase	oxidation-reduction process
Unigene9552_All	2505	9.75333	105.837	3.4398	Up	0.819252	catalase-peroxidase	oxidation-reduction process
Unigene9470_All	826	165.527	1302.4	2.97604	Up	0.823056	cytochrome c549	oxidation-reduction process
CL1739.Contig2_All	2406	2.76	43.4333	3.97606	Up	0.809529	hypothetical protein FOVG_06917	oxidation-reduction process
Unigene8428_All	1028	6.44667	52.65	3.02981	Up	0.804177	hypothetical protein FOYG_08629	oxidation-reduction process
Unigene5447_All	594	0.01	5.32333	9.05619	Up	0.818237	hypothetical protein FOTG_10634	oxidation-reduction process
Unigene9742_All	667	0.07	14.0033	7.6442	Up	0.867877	hypothetical protein FOTG_10928	oxidation-reduction process
Unigene16404_All	271	0.25	28.7433	6.84516	Up	0.873173	hypothetical protein FOVG_12761	oxidation-reduction process
Unigene219_All	1345	3.90333	51.2833	3.71571	Up	0.811525	hypothetical protein FOXB_15076	oxidation-reduction process
CL2361.Contig1_All	4869	4.95667	43.73	3.14118	Up	0.800856	hypothetical protein FOYG_13472	oxidation-reduction process
Unigene4065_All	1268	11.41	76.2233	2.73993	Up	0.804737	hypothetical protein FOTG_10054	oxidation-reduction process
Unigene7326_All	2254	40.9467	215.697	2.39719	Up	0.805816	hypothetical protein FOXB_01485	oxidation-reduction process
Unigene6104_All	818	57.9533	284.01	2.29298	Up	0.802502	hypothetical protein FAVG1_03435	oxidation-reduction process
Unigene6229_All	2753	4.31667	41.64	3.26998	Up	0.801536	Long chain acyl-CoA synthetase 7, peroxisomal	transport
Unigene6229_All	2753	4.31667	41.64	3.26998	Up	0.801536	Long chain acyl-CoA synthetase 7, peroxisomal	transport
CL1713.Contig2_All	1223	28.96	183.827	2.66621	Up	0.812016	Mitochondrial import receptor subunit tom-22	transport
Unigene1725_All	735	34.4233	171.567	2.31731	Up	0.801318	Mitochondrial import inner membrane translocase subunit TIM9	transport
Unigene10555_All	796	108.527	537.503	2.30822	Up	0.805445	Cytochrome b-c1 complex subunit 7	transport
Unigene6213_All	2362	30.2233	172.38	2.51186	Up	0.807224	Ca2+:H+ antiporter	transport
Unigene9565_All	2009	63.31	308.807	2.2862	Up	0.802909	probable endoplasmic reticulum insertion protein SEC61	transport
Unigene4935_All	1238	19.84	130.48	2.71734	Up	0.810383	Protein RER1	transport
Unigene8789_All	484	0.01	8.39	9.71253	Up	0.875464	hypothetical protein FOXG_11678	transport
Unigene14922_All	262	0.01	33.3767	11.7046	Up	0.969694	hypothetical protein FOXG_16823	transport
CL135.Contig1_All	1326	0.01	6.2	9.27612	Up	0.8383	hypothetical protein FOTG_02297	transport
CL460.Contig13_All	3454	0.113333	11.0067	6.60166	Up	0.809557	hypothetical protein FOXB_08341	transport
CL2967.Contig2_All	5878	5.12	55.1467	3.42906	Up	0.809851	hypothetical protein FOXB_09083	transport
CL1132.Contig2_All	6245	0.666667	25.67	5.26697	Up	0.809634	hypothetical protein FOTG_00367	transport
CL273.Contig11_All	7515	0.01	7.68	9.58496	Up	0.865173	hypothetical protein FOVG_10771	transport
CL273.Contig1_All	7530	0.01	6.1	9.25267	Up	0.836248	hypothetical protein FOVG_10771	transport
Unigene14955_All	680	0.01	6.22	9.28077	Up	0.838805	hypothetical protein FOVG_05036	transport
Unigene17062_All	272	0.01	4.92	8.94251	Up	0.806895	hypothetical protein FOVG_14211	transport
Unigene10554_All	748	99.33	637.447	2.682	Up	0.816569	hypothetical protein FOVG_04428	transport
Unigene12156_All	242	0.01	7.53333	9.55714	Up	0.862826	hypothetical protein FOXG_14784	transport
Unigene8048_All	1437	0.976667	26.2033	4.74574	Up	0.801543	hypothetical protein FOXB_01099	transport
Unigene304_All	1865	1.68333	41.2633	4.61547	Up	0.81404	hypothetical protein FOYG_13199	transport
Unigene240_All	1838	3.44333	40.31	3.54926	Up	0.804016	hypothetical protein FOQG_15496	transport
CL318.Contig3_All	2798	16.1567	113.637	2.81423	Up	0.811693	hypothetical protein FOXB_06964	transport
Unigene7350_All	1943	6.09	67.8133	3.47705	Up	0.814236	hypothetical protein FOXB_12949	transport
CL663.Contig5_All	8315	0.01	14.6	10.5118	Up	0.926296	hypothetical protein FOTG_08651	transport
Unigene7130_All	1247	239.637	1675.86	2.80598	Up	0.820717	Eukaryotic translation initiation factor 5A	regulation of biological process
Unigene8385_All	1991	25.62	163.31	2.67227	Up	0.811098	probable eukaryotic translation initiation factor 3 subunit 6 interacting protein	regulation of biological process
Unigene6041_All	1071	77.72	478.83	2.62316	Up	0.815112	Eukaryotic translation initiation factor 3 subunit K	regulation of biological process
CL870.Contig8_All	4423	0.01	8.03667	9.65045	Up	0.870567	Transcription factor prr1	regulation of biological process
Unigene1621_All	1074	129.93	714.537	2.45927	Up	0.811252	probable 1,4-Benzoquinone reductase	regulation of biological process
CL1368.Contig1_All	2601	21.16	124.84	2.56067	Up	0.805984	Zinc finger protein GIS2	regulation of biological process
Unigene15282_All	214	0.01	6.41	9.32418	Up	0.842973	Activator of stress proteins 1	regulation of biological process
Unigene9369_All	1023	201.707	1647.41	3.02987	Up	0.824163	Elongation factor 1-beta	regulation of biological process
Unigene5144_All	1303	22.5267	139.68	2.63242	Up	0.809298	Proliferating cell nuclear antigen	regulation of biological process
Unigene4559_All	4999	94.0433	446.313	2.24666	Up	0.802698	hypothetical protein FOXB_09165	regulation of biological process
Unigene4422_All	293	0.01	10.5533	10.0435	Up	0.898855	hypothetical protein FOVG_15759	regulation of biological process
CL570.Contig1_All	2798	0.01	4.85667	8.92382	Up	0.805213	hypothetical protein FOTG_12129	regulation of biological process
CL1739.Contig2_All	2406	2.76	43.4333	3.97606	Up	0.809529	hypothetical protein FOVG_06917	regulation of biological process
Unigene2706_All	1052	159.36	842.58	2.40252	Up	0.809809	unnamed protein product	regulation of biological process
Unigene8385_All	1991	25.62	163.31	2.67227	Up	0.811098	probable eukaryotic translation initiation factor 3 subunit 6 interacting protein	translation
Unigene6041_All	1071	77.72	478.83	2.62316	Up	0.815112	Eukaryotic translation initiation factor 3 subunit K	translation
Unigene7130_All	1247	239.637	1675.86	2.80598	Up	0.820717	Eukaryotic translation initiation factor 5A	translation
CL899.Contig2_All	565	21.4833	114.443	2.41334	Up	0.801311	translation initiation factor 2 subunit 1	translation
Unigene9369_All	1023	201.707	1647.41	3.02987	Up	0.824163	Elongation factor 1-beta	translation
Unigene2422_All	3197	94.07	599.837	2.67276	Up	0.816352	Elongation factor Tu, mitochondrial	translation
CL511.Contig2_All	785	353.777	2285.59	2.69166	Up	0.817788	60s ribosomal protein l44	translation
CL1262.Contig1_All	1326	166.88	919.097	2.46141	Up	0.811553	40S ribosomal protein S6-B	translation
Unigene10576_All	711	21.7467	133.937	2.62268	Up	0.808702	hypothetical protein FOVG_10626	translation
CL1049.Contig8_All	8741	0.01	9.37667	9.87293	Up	0.88724	hypothetical protein FOTG_03658	translation
Unigene8264_All	939	19.4933	132.463	2.76454	Up	0.81128	hypothetical protein FOXB_02283	translation
CL1495.Contig1_All	1891	118.82	711.657	2.5824	Up	0.814615	Uncharacterized protein LW93_14278	translation
Unigene7026_All	4459	3.90333	41.2667	3.4022	Up	0.802923	methyltransferase	macromolecule modification
CL7.Contig6_All	1973	0.01	5.34667	9.0625	Up	0.819105	Octanoyltransferase	macromolecule modification
Unigene1684_All	751	17.72	111.093	2.64832	Up	0.807616	oligosaccharyl transferase complex subunit OST4	macromolecule modification
CL1274.Contig1_All	238	0.01	7.27667	9.50713	Up	0.858714	ubiquitin-conjugating enzyme	macromolecule modification
CL2122.Contig4_All	1791	19.0267	103.983	2.45026	Up	0.801606	Cell cycle control protein cwf8	macromolecule modification
CL1917.Contig4_All	2600	11.7067	81.6433	2.802	Up	0.807168	tRNA-dihydrouridine synthase 2	macromolecule modification
CL1542.Contig2_All	3454	8.36667	65.5067	2.96892	Up	0.807007	Ribose-phosphate pyrophosphokinase 1	macromolecule modification
Unigene634_All	1243	15.04	89.1467	2.56738	Up	0.802811	hypothetical protein FOYG_04593	macromolecule modification
Unigene4559_All	4999	94.0433	446.313	2.24666	Up	0.802698	hypothetical protein FOXB_09165	macromolecule modification
CL1049.Contig8_All	8741	0.01	9.37667	9.87293	Up	0.88724	hypothetical protein FOTG_03658	macromolecule modification
Unigene9370_All	1232	30.6567	158.33	2.36866	Up	0.802804	peroxiredoxin Q/BCP	stress and defence
Unigene9552_All	2505	9.75333	105.837	3.4398	Up	0.819252	catalase-peroxidase	stress and defence
CL2628.Contig1_All	1269	0.01	5.51667	9.10765	Up	0.823309	formamidopyrimidine-DNA glycosylase	stress and defence
CL899.Contig2_All	565	21.4833	114.443	2.41334	Up	0.801311	translation initiation factor 2 subunit 1	stress and defence
CL870.Contig8_All	4423	0.01	8.03667	9.65045	Up	0.870567	Transcription factor prr1	stress and defence
Unigene3184_All	733	0.56	50.0433	6.48161	Up	0.871821	hypothetical protein FOVG_14456	stress and defence
CL1808.Contig1_All	6229	50.38	342.36	2.76459	Up	0.8168	hypothetical protein FOTG_00529	stress and defence
CL1808.Contig2_All	8939	40.7733	233.44	2.51735	Up	0.809361	hypothetical protein FOTG_00529	stress and defence
CL1526.Contig2_All	1004	2.91333	40.5733	3.79979	Up	0.806341	Signal peptidase complex subunit SPC2	signal transduction
Unigene2768_All	373	4.23667	47.9733	3.50123	Up	0.807791	DNA-directed RNA polymerase I and III subunit RPAC2	signal transduction
Unigene7403_All	1408	23.7567	212.773	3.16291	Up	0.821277	Calcipressin-2	signal transduction
CL870.Contig8_All	4423	0.01	8.03667	9.65045	Up	0.870567	Transcription factor prr1	signal transduction
Unigene4559_All	4999	94.0433	446.313	2.24666	Up	0.802698	hypothetical protein FOXB_09165	signal transduction
CL86.Contig2_All	1443	0.0166667	6.20667	8.54071	Up	0.823561	hypothetical protein FOMG_08549	signal transduction
Unigene4559_All	4999	94.0433	446.313	2.24666	Up	0.802698	hypothetical protein FOXB_09165	signal transduction
Unigene14036_All	241	0.616667	39.1733	5.98924	Up	0.844675	arabinan endo-1,5-alpha-L-arabinosidase	cell wall degradation and remodeling
Unigene1015_All	495	0.376667	84.6833	7.81265	Up	0.931781	arabinan endo-1,5-alpha-L-arabinosidase	cell wall degradation and remodeling
CL1876.Contig2_All	314	0.01	7.13	9.47776	Up	0.856353	endo-1,4-beta-xylanase	cell wall degradation and remodeling
CL1876.Contig1_All	1267	1.00667	58.0067	5.84856	Up	0.84801	xylanase 5 protein	cell wall degradation and remodeling
Unigene2585_All	968	1.64333	47.8833	4.86483	Up	0.821144	murein transglycosylase	cell wall degradation and remodeling
Unigene95_All	2587	1.08667	36.61	5.07426	Up	0.81755	alpha-glucosidase	cell wall degradation and remodeling
Unigene9242_All	1390	2.74333	44.0567	4.00536	Up	0.810278	hypothetical protein FOQG_15511	cell wall degradation and remodeling
Unigene1808_All	2101	28.02	143.163	2.35313	Up	0.801283	T-complex protein 1 subunit epsilon	cellular process
CL259.Contig1_All	2591	1.00333	26.8	4.73936	Up	0.801893	kinesin family member 22	cellular process
Unigene4935_All	1238	19.84	130.48	2.71734	Up	0.810383	Protein RER1	cellular process
CL20.Contig5_All	919	8.06667	68.5033	3.08613	Up	0.809501	hypothetical protein FOXB_07772	cellular process
Unigene10624_All	1908	23.8933	128.993	2.43262	Up	0.803091	hypothetical protein FOXB_13274	cellular process
CL460.Contig13_All	3454	0.113333	11.0067	6.60166	Up	0.809557	hypothetical protein FOXB_08341	cellular process
Unigene9359_All	893	6.05	67.03	3.4698	Up	0.813949	rRNA-processing protein FCF1	RNA processing
CL123.Contig7_All	1076	4.64667	44.7267	3.26687	Up	0.803182	U2 small nuclear ribonucleoprotein B	RNA processing
Unigene63_All	3947	15.62	105.2	2.75167	Up	0.809052	hypothetical protein FOTG_02834	RNA processing
Unigene6226_All	2138	4.05	44.9733	3.47308	Up	0.805921	hypothetical protein FOTG_02856	RNA processing
Unigene8193_All	1999	14.92	111.287	2.89896	Up	0.81287	hypothetical protein FOTG_02338	RNA processing
CL280.Contig1_All	2609	3.18	36.1633	3.50743	Up	0.800632	alanine transaminase	biosynthetic process
CL280.Contig4_All	1967	8.4	59.12	2.81519	Up	0.802769	alanine transaminase	biosynthetic process
CL1542.Contig2_All	3454	8.36667	65.5067	2.96892	Up	0.807007	Ribose-phosphate pyrophosphokinase 1	biosynthetic process
Unigene3951_All	1906	4.30333	41.0733	3.25468	Up	0.801024	hypothetical protein FOC1_g10015989	biosynthetic process
Unigene4559_All	4999	94.0433	446.313	2.24666	Up	0.802698	hypothetical protein FOXB_09165	macromolecule localization
Unigene4559_All	4999	94.0433	446.313	2.24666	Up	0.802698	hypothetical protein FOXB_09165	invasive filamentous growth
Unigene7340_All	2715	47.8567	450.03	3.23323	Up	0.825039	Aconitate hydratase, mitochondrial	mitochondrion organization
Unigene13818_All	238	0.01	15.5467	10.6024	Up	0.930786	hypothetical protein FOXB_13839	-
CL2135.Contig4_All	3629	0.01	12.6167	10.3011	Up	0.914597	restless-like transposase	-
Unigene14252_All	281	0.01	10.3633	10.0173	Up	0.897132	transposase	-
CL1911.Contig1_All	2611	3.42	45.4233	3.73137	Up	0.808737	transposase-like protein	-
CL404.Contig1_All	639	0.01	9.41667	9.87907	Up	0.887577	actin-like protein	-
Unigene12547_All	222	0.01	8.16	9.67243	Up	0.872305	alcohol dehydrogenase	-
Unigene5471_All	227	0.01	7.86333	9.619	Up	0.86787	arsenical-resistance protein	-
CL3727.Contig1_All	832	0.01	5.59333	9.12756	Up	0.82485	acetyltransferase	-
Unigene4583_All	3345	2.72667	35.7033	3.71085	Up	0.802362	tRNA(Met) cytidine acetyltransferase	-
Unigene4434_All	594	0.153333	16.47	6.74703	Up	0.843729	Putative 3-hydroxyacyl-CoA dehydratase	-
Unigene2345_All	1271	0.35	31.0433	6.47078	Up	0.858707	Ammonia transport outward protein 2	-
Unigene5425_All	479	0.396667	24.1867	5.93014	Up	0.826636	amidohydrolase ytcJ-like	-
Unigene10449_All	1398	6.13333	174.843	4.83325	Up	0.835771	putative CYB2-lactate dehydrogenase cytochrome b2	-
Unigene1520_All	1189	3.51333	70.96	4.33609	Up	0.822034	pirin (iron-binding nuclear protein)	-
Unigene1380_All	2220	2.33667	34.9733	3.90373	Up	0.803021	Nucleolar complex-associated protein 3	-
Unigene2561_All	2438	3.74667	38.0933	3.34586	Up	0.800457	Putative WD repeat-containing protein C17D11.16	-
Unigene4920_All	930	13.03	91.7667	2.81613	Up	0.809648	glutathione S-transferase	-
CL2158.Contig2_All	1601	6.50667	51.7067	2.99036	Up	0.802902	Retinol dehydrogenase 8	-
Unigene9462_All	823	6.72	52.9533	2.97819	Up	0.803252	ribonuclease H2 subunit C	-
CL1592.Contig4_All	1214	10.6333	76.7967	2.85245	Up	0.807707	Isoamyl acetate-hydrolyzing esterase 1 like protein	-
Unigene1639_All	417	9.19	60.6667	2.72277	Up	0.80059	Long chronological lifespan protein 2	-
Unigene2566_All	1889	9.90333	62.9033	2.66715	Up	0.800156	U3 small nucleolar ribonucleoprotein IMP4	-
CL3188.Contig4_All	1624	173.89	1040.58	2.58114	Up	0.815042	related to RAY38 protein	-
CL1238.Contig2_All	3929	90.7533	519.043	2.51583	Up	0.812079	GPI mannosyltransferase 4	-
Unigene818_All	398	0.01	25.0467	11.2904	Up	0.958423	beta-galactosidase	-
CL1528.Contig6_All	5523	0.166667	17.5033	6.71452	Up	0.845292	nucleolar protein 12	-
Unigene11177_All	454	0.01	11.0433	10.109	Up	0.90329	beta-galactosidase	-
CL361.Contig32_All	261	0.01	9.41	9.87805	Up	0.887492	transposase	-
Unigene9292_All	1724	7.76333	55.9033	2.84819	Up	0.80232	ATP-dependent rRNA helicase RRP3	-
Unigene9029_All	4606	2.50667	36.2133	3.85268	Up	0.803945	ATP-binding cassette, subfamily B (MDR/TAP), member 1	-
Unigene1858_All	1480	3.89667	44.92	3.52705	Up	0.806313	Ribosome production factor 1	-
Unigene2930_All	1209	3.82667	42.6033	3.47681	Up	0.804688	Translation machinery-associated protein 16	-
Unigene7560_All	495	0.65	24.8333	5.25569	Up	0.808261	acetyltransferase	-
CL2200.Contig1_All	809	5.35667	44.2367	3.04584	Up	0.800135	hypothetical protein HIM_12503	-
Unigene5674_All	2204	1.14667	41.8933	5.1912	Up	0.82333	hypothetical protein FOVG_13540	-
Unigene4009_All	914	28.9867	214.383	2.88673	Up	0.817676	hypothetical protein FOYG_12421	-
CL775.Contig1_All	1471	1.82	235.18	7.01368	Up	0.911829	hypothetical protein FOC1_g10012985	-
Unigene9667_All	817	0.833333	54.9467	6.04299	Up	0.854595	hypothetical protein FOTG_16648	-
Unigene3994_All	2577	21.2767	115.95	2.44616	Up	0.802677	hypothetical protein FOVG_05182	-
CL205.Contig2_All	892	0.01	8.58	9.74483	Up	0.878119	hypothetical protein FOXB_08780	-
Unigene4594_All	3301	2.58667	34.6667	3.74438	Up	0.801571	hypothetical protein FOC1_g10008301	-
Unigene6910_All	2531	5.89	57.76	3.29373	Up	0.80908	hypothetical protein FOTG_10398	-
Unigene16411_All	204	0.01	78.1433	12.9319	Up	0.987754	hypothetical protein FOZG_14754	-
Unigene11884_All	203	0.01	19.58	10.9352	Up	0.945729	hypothetical protein FOXG_14859	-
Unigene15073_All	298	0.01	45.6867	12.1576	Up	0.978395	hypothetical protein FOXG_14859	-
Unigene3609_All	2922	3.64333	50.0367	3.77965	Up	0.811364	hypothetical protein FOPG_02227	-
Unigene17247_All	305	0.396667	33.32	6.39232	Up	0.858287	hypothetical protein FOC1_g10000494	-
CL810.Contig1_All	404	0.01	12.0033	10.2292	Up	0.91033	hypothetical protein FOTG_12593	-
Unigene5944_All	738	1.89333	77.2233	5.35004	Up	0.838286	hypothetical protein FOC4_g10003555	-
Unigene8623_All	913	0.01	25.3467	11.3076	Up	0.959025	hypothetical protein FOTG_00263	-
CL2765.Contig2_All	1957	1.74333	50.89	4.86746	Up	0.822398	hypothetical protein FOXB_08855	-
Unigene3149_All	602	0.296667	24.5633	6.37152	Up	0.845761	hypothetical protein FOYG_05620	-
Unigene16442_All	221	0.01	8.78	9.77808	Up	0.880487	hypothetical protein FOC1_g10003877	-
Unigene5733_All	2280	2.08667	54.8567	4.71639	Up	0.821704	hypothetical protein FOXB_13472	-
Unigene3587_All	1468	0.88	33.3	5.24187	Up	0.817893	hypothetical protein FOXG_00857	-
Unigene7626_All	568	0.0833333	28.3433	8.4099	Up	0.923795	hypothetical protein FOIG_10371	-
CL2230.Contig1_All	1971	0.0666667	9.94333	7.22062	Up	0.828275	hypothetical protein FOPG_11042	-
CL3774.Contig2_All	1435	3.67667	43.5367	3.56576	Up	0.805886	hypothetical protein FOXB_01509	-
Unigene12921_All	253	0.01	31.41	11.617	Up	0.967593	hypothetical protein FOTG_12520	-
CL2765.Contig1_All	1862	1.16	37.76	5.02466	Up	0.817557	hypothetical protein FG05_00485	-
Unigene4942_All	599	10.4033	102.22	3.29656	Up	0.817305	hypothetical protein FOXB_04648	-
CL1576.Contig5_All	2391	0.01	6.45333	9.3339	Up	0.843792	hypothetical protein FOVG_04977	-
Unigene6009_All	1033	5.48	131.503	4.58478	Up	0.831092	hypothetical protein FOZG_04164	-
CL2338.Contig3_All	3241	0.04	9.6	7.90689	Up	0.848164	hypothetical protein FOXB_06517	-
Unigene1369_All	1706	1.10667	32.25	4.86501	Up	0.810608	hypothetical protein FOTG_07152	-
Unigene8933_All	307	0.01	15.4567	10.594	Up	0.930331	hypothetical protein FOC1_g10009089	-
CL2681.Contig2_All	1644	0.01	21.12	11.0444	Up	0.949729	hypothetical protein FOVG_04579	-
Unigene16282_All	268	0.01	21.1067	11.0435	Up	0.949722	hypothetical protein FOVG_12752	-
Unigene17082_All	238	0.01	14.7967	10.5311	Up	0.927318	hypothetical protein FOVG_15559	-
Unigene6681_All	367	0.01	13.8633	10.4371	Up	0.922541	hypothetical protein FOTG_10928	-
CL1838.Contig1_All	334	0.01	11.28	10.1396	Up	0.905209	hypothetical protein FOWG_06325	-
CL921.Contig2_All	2233	0.01	10.4867	10.0343	Up	0.898316	hypothetical protein FOC1_g10013535	-
Unigene5501_All	372	0.01	9.43667	9.88213	Up	0.887808	hypothetical protein FOXG_02879	-
Unigene11640_All	220	0.01	9.08667	9.82761	Up	0.88406	hypothetical protein FVEG_00179	-
Unigene3409_All	213	0.01	8.75667	9.77424	Up	0.880291	hypothetical protein FOTG_17521	-
Unigene15438_All	277	0.01	8.60667	9.74931	Up	0.878462	hypothetical protein FOVG_12090	-
Unigene11908_All	323	0.01	6.88	9.42626	Up	0.852038	hypothetical protein FOTG_08256	-
Unigene14448_All	231	0.01	6.56667	9.35902	Up	0.846321	hypothetical protein FOXG_09610	-
CL3446.Contig1_All	951	0.01	5.76333	9.17076	Up	0.828612	hypothetical protein FOXG_01198	-
CL1607.Contig1_All	1199	0.01	5.67333	9.14805	Up	0.826594	hypothetical protein FOWG_11475	-
CL567.Contig4_All	1508	0.01	5.53333	9.11201	Up	0.823484	hypothetical protein FOXG_18474	-
Unigene16103_All	200	0.01	5.45667	9.09188	Up	0.821767	hypothetical protein FOTG_17986	-
CL125.Contig5_All	1495	0.01	5.22	9.02791	Up	0.815546	hypothetical protein FOTG_00694	-
Unigene6609_All	207	0.01	5.05667	8.98204	Up	0.810769	hypothetical protein FOXG_22610	-
Unigene2214_All	294	0.01	5.02667	8.97346	Up	0.809893	hypothetical protein FOXB_11598	-
Unigene2110_All	409	0.01	4.99667	8.96482	Up	0.80908	hypothetical protein FOVG_16540	-
Unigene12133_All	537	0.01	4.95	8.95128	Up	0.807735	hypothetical protein FOPG_17571	-
Unigene6293_All	890	0.44	168.98	8.58513	Up	0.957757	hypothetical protein FOIG_16963	-
Unigene2980_All	1217	0.12	11.5767	6.59204	Up	0.812562	hypothetical protein FOTG_12046	-
Unigene3229_All	389	0.4	36.3333	6.50515	Up	0.86579	hypothetical protein FOWG_16664	-
Unigene6040_All	1174	0.416667	33.8967	6.34611	Up	0.856514	hypothetical protein FOXG_12416	-
Unigene3059_All	731	0.283333	20.2367	6.15833	Up	0.827253	hypothetical protein FOVG_14410	-
Unigene1891_All	541	0.413333	22.3	5.75359	Up	0.817382	hypothetical protein FOXB_01965	-
Unigene451_All	642	1.92	100.11	5.70434	Up	0.851218	hypothetical protein FOVG_02040	-
Unigene11045_All	240	0.93	26.1633	4.81417	Up	0.802124	hypothetical protein FOVG_07100	-
CL401.Contig1_All	1987	2.17333	53.2967	4.61606	Up	0.819827	hypothetical protein FOWG_17765	-
Unigene345_All	1653	1.34333	31.57	4.55467	Up	0.805788	hypothetical protein FOTG_04647	-
CL155.Contig7_All	1249	1.28667	30.0767	4.54693	Up	0.803995	hypothetical protein FOTG_00857	-
Unigene1525_All	1005	1.76667	38.8933	4.46042	Up	0.811238	hypothetical protein FOYG_10100	-
Unigene6842_All	1240	2.14667	46.3833	4.43344	Up	0.814923	hypothetical protein FOCG_18524	-
Unigene807_All	609	1.63333	31.5767	4.27297	Up	0.803182	hypothetical protein FOTG_15813	-
Unigene9254_All	1317	2.03333	35.7133	4.13454	Up	0.805725	hypothetical protein FOTG_10173	-
Unigene8337_All	878	5.36	93.9	4.13082	Up	0.823799	hypothetical protein FOVG_06055	-
Unigene10563_All	740	2.49333	38.7267	3.95718	Up	0.806692	hypothetical protein FOC4_g10011546	-
Unigene8216_All	1196	2.93	42.1833	3.8477	Up	0.80784	Pre-rRNA-processing protein IPI1	-
Unigene3799_All	1108	5.56667	69.4867	3.64185	Up	0.816009	hypothetical protein FOVG_02705	-
Unigene5023_All	682	6.31667	76.0367	3.58946	Up	0.816983	hypothetical protein FOXB_14423	-
Unigene7115_All	750	6.75	80.5167	3.57633	Up	0.817844	hypothetical protein FOC4_g10008317	-
Unigene9384_All	1084	4.89667	54.3667	3.47285	Up	0.810236	hypothetical protein FOZG_10077	-
Unigene6064_All	500	15.7433	158.613	3.3327	Up	0.821641	hypothetical protein FOXB_07439	-
Unigene2327_All	673	5.16667	50.26	3.2821	Up	0.806194	hypothetical protein FOVG_17892	-
Unigene1852_All	1264	15.9867	148.673	3.2172	Up	0.819785	hypothetical protein FOTG_15171	-
Unigene10096_All	1503	4.58667	42.4367	3.20979	Up	0.801297	hypothetical protein FVEG_00281	-
Unigene3451_All	3039	10.2833	89.42	3.12029	Up	0.813711	hypothetical protein FOTG_04049	-
CL1502.Contig1_All	1259	5.14333	44.51	3.11335	Up	0.800933	hypothetical protein FOTG_12909	-
Unigene8489_All	1057	12.3133	105.273	3.09585	Up	0.815154	hypothetical protein FOTG_01388	-
Unigene7147_All	927	24.64	210.377	3.0939	Up	0.820359	hypothetical protein FOYG_15381	-
Unigene4905_All	1087	6.34667	52.78	3.05592	Up	0.804478	hypothetical protein FOVG_19211	-
CL929.Contig6_All	3600	8.01333	65.5467	3.03205	Up	0.808233	hypothetical protein HIM_12091	-
CL1038.Contig2_All	2667	6.75	54.82	3.02174	Up	0.804702	hypothetical protein FOQG_06246	-
CL13.Contig3_All	3055	11.1433	87.8967	2.97963	Up	0.811574	hypothetical protein FOXG_14256	-
CL205.Contig9_All	599	6.20667	47.75	2.94361	Up	0.800029	hypothetical protein FOXB_08780	-
Unigene7193_All	518	27.4167	208.723	2.92847	Up	0.818033	Uncharacterized protein LW93_14072	-
CL13.Contig4_All	2303	8.14	58.6967	2.85018	Up	0.803301	hypothetical protein FOXG_17107	-
CL2894.Contig1_All	1753	23.6567	169.707	2.84272	Up	0.815546	hypothetical protein FOTG_14216	-
Unigene555_All	1853	11.3567	73.4767	2.69375	Up	0.803182	hypothetical protein FOYG_04978	-
Unigene7150_All	985	73.0167	460.447	2.65674	Up	0.815722	hypothetical protein FOTG_09960	-
Unigene10116_All	3070	13.85	86.7833	2.64753	Up	0.804849	hypothetical protein FOXB_03296	-
Unigene7252_All	856	11.51	71.3067	2.63115	Up	0.801676	hypothetical protein FOC1_h10016578, partial	-
CL318.Contig1_All	1147	41.37	248.41	2.58607	Up	0.812002	hypothetical protein FOTG_07510	-
Unigene4049_All	1211	28.54	170.147	2.57572	Up	0.809424	hypothetical protein FOYG_10247	-
Unigene1733_All	627	15.3933	91.76	2.57556	Up	0.803903	hypothetical protein FOXB_01798	-
CL3346.Contig2_All	1553	26.0667	147.327	2.49874	Up	0.805844	hypothetical protein FOXB_10419	-
Unigene2929_All	1042	17.0433	95.3067	2.48337	Up	0.801381	hypothetical protein FOTG_08407	-
Unigene9083_All	1640	30.5767	167.003	2.44937	Up	0.805592	hypothetical protein FOPG_06514	-
CL3155.Contig2_All	6890	72.5067	384.143	2.40546	Up	0.808541	hypothetical protein FOTG_10402	-
Unigene1695_All	737	28.8967	150.633	2.38207	Up	0.802797	hypothetical protein FOXB_14568	-
CL1587.Contig1_All	4716	61.6	300.45	2.28612	Up	0.802797	hypothetical protein FOQG_03259	-
Unigene9490_All	615	83.14	393.06	2.24113	Up	0.801998	hypothetical protein FOYG_09767	-
Unigene7991_All	887	1563.92	7595.19	2.27992	Up	0.805662	unnamed protein product	-
Unigene13622_All	255	0.01	6.56333	9.35828	Up	0.846111	-	-
Unigene957_All	425	0.01	6.36333	9.31364	Up	0.84188	-	-
Unigene12406_All	237	0.01	7.84	9.61471	Up	0.867569	-	-
Unigene16077_All	231	0.01	7.64	9.57743	Up	0.864578	-	-
CL3712.Contig2_All	258	0.01	11.13	10.1202	Up	0.904046	-	-
Unigene12018_All	202	0.01	10.6667	10.0589	Up	0.899955	-	-
Unigene12873_All	265	0.01	6.14	9.26209	Up	0.837081	-	-
Unigene12036_All	202	0.01	14.4033	10.4922	Up	0.925336	-	-
Unigene11608_All	342	0.49	44.22	6.49577	Up	0.869902	-	-
Unigene4966_All	869	0.913333	31.5867	5.11203	Up	0.81376	-	-

## Sheet: Uniquely downregulated at 24h
Table A6-2. Uniquely down-regulated DEGs in high virulent strain InVir at 24 hai
GeneID	geneLength	Means-InVir 0h	Means-InVir 24h	log2Ratio(InVir 24h/InVir 0h)	Up-Down-Regulation(InVir 24h/InVir 0h)	Probability	Blast nr	Biological process
CL2154.Contig1_All	656	7.54333	0.01	-9.55906	Down	0.862938	NADH dehydrogenase (ubiquinone) 1 beta subcomplex 9	metabolic process
CL499.Contig12_All	3689	68.0333	9.89	-2.7822	Down	0.803798	malate dehydrogenase (oxaloacetate-decarboxylating)(NADP+)	metabolic process
CL499.Contig8_All	5003	95.8	16.4833	-2.53902	Down	0.802741	malate dehydrogenase (oxaloacetate-decarboxylating)(NADP+)	metabolic process
CL499.Contig1_All	3337	63.7367	0.01	-12.6379	Down	0.984651	malate dehydrogenase (oxaloacetate-decarboxylating)(NADP+)	metabolic process
CL499.Contig6_All	5165	13.2433	0.01	-10.3711	Down	0.91859	malate dehydrogenase (oxaloacetate-decarboxylating)(NADP+)	metabolic process
Unigene7860_All	1808	4.70667	0.01	-8.87856	Down	0.800576	prephenate dehydrogenase (NADP+)	metabolic process
Unigene10360_All	1106	8.46667	0.01	-9.72565	Down	0.876494	L-lactate dehydrogenase A	metabolic process
Unigene8466_All	1949	115.97	12.4033	-3.22495	Down	0.817781	precorrin-2 dehydrogenase	metabolic process
CL3613.Contig2_All	3826	6.93333	0.01	-9.43741	Down	0.852801	glutamine amidotransferase	metabolic process
Unigene10626_All	2040	86.51	5.91667	-3.87001	Down	0.820976	4-aminobutyrate aminotransferase	metabolic process
CL309.Contig1_All	1848	4.77667	0.01	-8.89986	Down	0.802825	probable ATP phosphoribosyltransferase	metabolic process
CL2860.Contig1_All	4080	7.00667	0.01	-9.45258	Down	0.854329	pyruvate carboxylase	metabolic process
Unigene6099_All	794	5.84	0.01	-9.18982	Down	0.830433	Phenylacrylic acid decarboxylase	metabolic process
Unigene7358_All	2692	292.463	60.6433	-2.26983	Down	0.801858	murein transglycosylase	metabolic process
CL165.Contig2_All	1363	5.15	0.01	-9.00843	Down	0.813445	glycerophosphoryl diester phosphodiesterase	metabolic process
CL1363.Contig8_All	2607	13.7633	0.01	-10.4266	Down	0.921973	argininosuccinate synthase	metabolic process
CL144.Contig1_All	1104	60.7367	0.713333	-6.41185	Down	0.872592	threonine aldolase	metabolic process
Unigene5855_All	1323	15.4133	0.01	-10.59	Down	0.930079	shikimate kinase	metabolic process
Unigene10610_All	1763	121.053	18.2567	-2.72915	Down	0.809949	methionyl aminopeptidase	metabolic process
CL2531.Contig2_All	1302	14.2333	0.01	-10.4751	Down	0.924523	3-hydroxypropionyl-coenzyme A dehydratase	metabolic process
CL487.Contig8_All	4975	5.24	0.01	-9.03342	Down	0.816163	replication factor A2	metabolic process
CL926.Contig2_All	4477	19.67	0.01	-10.9418	Down	0.945981	5'-methylthioadenosine phosphorylase	metabolic process
CL1679.Contig3_All	3818	6.38667	0.01	-9.31892	Down	0.842482	probable thiamine repressed nmt1 protein	metabolic process
Unigene8980_All	3455	149.983	22.8433	-2.71496	Down	0.81135	nitrilase	metabolic process
CL3622.Contig1_All	989	11.1067	0.01	-10.1172	Down	0.903878	H+-transporting ATPase	metabolic process
CL710.Contig2_All	7382	116.787	17.36	-2.75004	Down	0.810068	C2 domain-containing protein C31G5.15	metabolic process
CL557.Contig6_All	8988	164.623	28.2667	-2.542	Down	0.807504	succinyl-CoA ligase [GDP-forming] subunit beta, mitochondrial	metabolic process
CL3202.Contig2_All	5176	5.52667	0.01	-9.11027	Down	0.823484	cystathionine beta-lyase	metabolic process
Unigene6872_All	2009	104.813	9.25333	-3.50171	Down	0.819862	thioredoxin 1	metabolic process
CL1648.Contig1_All	4338	7.64667	0.01	-9.57869	Down	0.864704	hypothetical protein FOXB_12146	metabolic process
CL3347.Contig1_All	2995	8.93667	0.01	-9.80359	Down	0.882393	hypothetical protein FOYG_09923	metabolic process
Unigene255_All	2183	65.8533	2.13333	-4.94808	Down	0.828261	hypothetical protein FOYG_00694	metabolic process
CL3133.Contig2_All	2811	7.74667	0.01	-9.59743	Down	0.866378	hypothetical protein FOXB_05463	metabolic process
Unigene3043_All	1709	7.58667	0.01	-9.56732	Down	0.863849	hypothetical protein FOVG_11454	metabolic process
Unigene7296_All	1607	115.027	0.613333	-7.55108	Down	0.926492	hypothetical protein FOTG_01230	metabolic process
CL2141.Contig1_All	6425	99.7467	1.73333	-5.84665	Down	0.855246	hypothetical protein NECHADRAFT_11453	metabolic process
CL2141.Contig2_All	6520	96.9967	1.11667	-6.44066	Down	0.880025	hypothetical protein NECHADRAFT_11453	metabolic process
Unigene6968_All	3289	51.6467	2.00667	-4.6858	Down	0.820044	hypothetical protein FOQG_07398	metabolic process
Unigene7003_All	2407	88.4167	5.65667	-3.96629	Down	0.822013	hypothetical protein FOTG_11030	metabolic process
Unigene5129_All	1484	5.69667	0.01	-9.15397	Down	0.827281	hypothetical protein FOTG_12117	metabolic process
CL3169.Contig1_All	919	15.9533	0.01	-10.6396	Down	0.932587	hypothetical protein FOYG_09569	metabolic process
Unigene1739_All	3008	95.1633	10.8167	-3.13715	Down	0.814566	hypothetical protein FOTG_15947	metabolic process
Unigene7387_All	995	24.9567	0.01	-11.2852	Down	0.958269	hypothetical protein FOTG_09754	metabolic process
CL3529.Contig1_All	1337	32.6333	2.14667	-3.92618	Down	0.801381	hypothetical protein FOVG_08138	metabolic process
Unigene1473_All	2285	592.32	130.413	-2.18329	Down	0.800744	hypothetical protein FOXB_08454	metabolic process
CL2443.Contig3_All	4721	12.7333	0.01	-10.3144	Down	0.915304	hypothetical protein FOTG_01411	metabolic process
CL1709.Contig1_All	4230	95.3033	14.01	-2.76607	Down	0.80838	hypothetical protein FOTG_05294	metabolic process
Unigene6243_All	1423	252.18	17.1033	-3.8821	Down	0.829074	hypothetical protein FOTG_10301	metabolic process
Unigene10322_All	2213	7151.45	374.247	-4.25617	Down	0.835603	alcohol dehydrogenase	oxidation-reduction process
Unigene7860_All	1808	4.70667	0.01	-8.87856	Down	0.800576	prephenate dehydrogenase (NADP+)	oxidation-reduction process
Unigene10360_All	1106	8.46667	0.01	-9.72565	Down	0.876494	L-lactate dehydrogenase A	oxidation-reduction process
CL499.Contig12_All	3689	68.0333	9.89	-2.7822	Down	0.803798	malate dehydrogenase (oxaloacetate-decarboxylating)(NADP+)	oxidation-reduction process
CL499.Contig8_All	5003	95.8	16.4833	-2.53902	Down	0.802741	malate dehydrogenase (oxaloacetate-decarboxylating)(NADP+)	oxidation-reduction process
CL499.Contig1_All	3337	63.7367	0.01	-12.6379	Down	0.984651	malate dehydrogenase (oxaloacetate-decarboxylating)(NADP+)	oxidation-reduction process
CL499.Contig6_All	5165	13.2433	0.01	-10.3711	Down	0.91859	malate dehydrogenase (oxaloacetate-decarboxylating)(NADP+)	oxidation-reduction process
Unigene8466_All	1949	115.97	12.4033	-3.22495	Down	0.817781	precorrin-2 dehydrogenase/sirohydrochlorin ferrochelatase	oxidation-reduction process
CL1739.Contig1_All	1479	17.5433	0.01	-10.7767	Down	0.938983	S-(hydroxymethyl)glutathione dehydrogenase/alcohol dehydrogenase	oxidation-reduction process
Unigene1216_All	3935	13.67	0.01	-10.4168	Down	0.92142	tyrosine 3-monooxygenase	oxidation-reduction process
Unigene8027_All	1105	33.7033	0.616667	-5.77226	Down	0.833116	biphenyl-2,3-diol 1,2-dioxygenase	oxidation-reduction process
CL1334.Contig7_All	3875	11.8767	0.01	-10.2139	Down	0.909518	oxidoreductase	oxidation-reduction process
Unigene5975_All	2684	4.75333	0.01	-8.8928	Down	0.801732	catalase-1	oxidation-reduction process
Unigene7336_All	2348	164.953	3.94	-5.38772	Down	0.846749	L-ornithine N5-oxygenase	oxidation-reduction process
Unigene6872_All	2009	104.813	9.25333	-3.50171	Down	0.819862	thioredoxin 1	oxidation-reduction process
CL2641.Contig2_All	1515	5.17333	0.01	-9.01495	Down	0.814096	hypothetical protein FOTG_12108	oxidation-reduction process
CL1190.Contig2_All	2349	35.92	0.01	-11.8106	Down	0.972069	hypothetical protein FOXB_07788	oxidation-reduction process
CL2641.Contig1_All	1463	22.35	0.01	-11.1261	Down	0.952699	hypothetical protein FOTG_12108	oxidation-reduction process
CL3755.Contig2_All	1837	6.66667	0.01	-9.38082	Down	0.848206	hypothetical protein FOPG_16761	oxidation-reduction process
CL1730.Contig1_All	3264	7.41333	0.01	-9.53398	Down	0.860823	hypothetical protein FOTG_04877	oxidation-reduction process
CL1730.Contig5_All	3358	9.02333	0.01	-9.81752	Down	0.883324	hypothetical protein FOTG_04877	oxidation-reduction process
CL927.Contig1_All	4852	95.48	16.5267	-2.5304	Down	0.80253	hypothetical protein FOXB_03933	oxidation-reduction process
CL2467.Contig1_All	2109	6.26667	0.01	-9.29155	Down	0.839939	hypothetical protein FOPG_06600	oxidation-reduction process
CL1040.Contig4_All	1763	80.6333	6.68	-3.59346	Down	0.817942	hypothetical protein NECHADRAFT_85374	oxidation-reduction process
CL830.Contig2_All	1397	19.3433	0.01	-10.9176	Down	0.944993	hypothetical protein FOQG_18284	oxidation-reduction process
CL2535.Contig1_All	1582	11.1367	0.01	-10.1211	Down	0.904109	hypothetical protein FOC1_g10007599	oxidation-reduction process
Unigene9761_All	1424	7.56	0.01	-9.56224	Down	0.863387	hypothetical protein FOMG_10716	oxidation-reduction process
CL2813.Contig2_All	2921	7.39333	0.01	-9.53008	Down	0.860557	hypothetical protein FOTG_10137	oxidation-reduction process
CL1344.Contig2_All	1906	6.80333	0.01	-9.4101	Down	0.850602	hypothetical protein FOTG_15051	oxidation-reduction process
CL2467.Contig2_All	2098	30.4633	1.43	-4.41299	Down	0.803112	hypothetical protein FOPG_06600	oxidation-reduction process
CL264.Contig3_All	4147	76.59	3.64333	-4.39383	Down	0.823771	hypothetical protein FOXB_14026	oxidation-reduction process
Unigene8398_All	1706	69.49	4.14667	-4.06678	Down	0.819378	hypothetical protein FOXB_03209	oxidation-reduction process
CL3240.Contig2_All	2370	201.47	13.1267	-3.93999	Down	0.828605	hypothetical protein FOTG_12618	oxidation-reduction process
CL3240.Contig1_All	2076	209.5	14.7833	-3.82491	Down	0.82796	hypothetical protein FOTG_12618	oxidation-reduction process
Unigene2656_All	1955	45.0533	3.28333	-3.7784	Down	0.808828	hypothetical protein FOTG_12113	oxidation-reduction process
Unigene7393_All	1330	63.61	5.82333	-3.44934	Down	0.81266	hypothetical protein FOXB_09923	oxidation-reduction process
Unigene2709_All	3673	153.06	21.2933	-2.84562	Down	0.814888	hypothetical protein FOVG_03900	oxidation-reduction process
Unigene9005_All	7888	99.4733	16.7533	-2.56986	Down	0.804037	hypothetical protein FOTG_06024	oxidation-reduction process
CL3169.Contig1_All	919	15.9533	0.01	-10.6396	Down	0.932587	hypothetical protein FOYG_09569	oxidation-reduction process
CL3622.Contig1_All	989	11.1067	0.01	-10.1172	Down	0.903878	H+-transporting ATPase	transport
CL2119.Contig2_All	4873	10.7867	0.01	-10.075	Down	0.901111	Ca2+-transporting ATPase	transport
CL2026.Contig5_All	3382	5.36333	0.01	-9.06699	Down	0.819322	V-type proton ATPase subunit A	transport
CL3336.Contig1_All	725	6.23667	0.01	-9.28463	Down	0.839225	V-type proton ATPase proteolipid subunit 2	transport
CL659.Contig8_All	6290	16.5233	0.273333	-5.9177	Down	0.807063	MFS transporter, PHS family, inorganic phosphate transporter	transport
CL659.Contig1_All	3195	116.007	6.94667	-4.06174	Down	0.82527	MFS transporter, PHS family, inorganic phosphate transporter	transport
CL1776.Contig1_All	2873	8.67333	0.01	-9.76044	Down	0.879058	arsenical-resistance protein	transport
CL1776.Contig5_All	3764	9.18333	0.01	-9.84287	Down	0.885111	arsenical-resistance protein	transport
Unigene6200_All	2719	188.243	31.92	-2.56007	Down	0.809087	Vitamin H transporter 1	transport
Unigene4763_All	2649	37.86	2.85667	-3.72827	Down	0.804324	Choline transport protein	transport
CL3376.Contig1_All	1114	10.78	0.01	-10.0741	Down	0.901041	Protein transport protein sec-13	transport
CL1232.Contig1_All	3478	8.77333	0.01	-9.77698	Down	0.880382	NCS1 family nucleobase:cation symporter-1	transport
CL3611.Contig1_All	2197	5.7	0.01	-9.15482	Down	0.827281	Mitochondrial carrier	transport
Unigene548_All	1901	44.3833	4.60333	-3.26927	Down	0.803	Amino-acid permease inda1	transport
CL3306.Contig1_All	1283	6.19333	0.01	-9.27457	Down	0.838139	Mitochondrial GTP/GDP carrier protein 1	transport
CL1359.Contig3_All	3237	111.943	2.82	-5.31093	Down	0.841193	Aquaporin-2	transport
CL1215.Contig2_All	3846	56.55	7.81	-2.85613	Down	0.802698	Protein ssh-4	transport
CL754.Contig3_All	3693	65.48	7.29	-3.16706	Down	0.809991	uncharacterized protein FFUJ_05691	transport
CL460.Contig10_All	3511	6.69667	0.01	-9.3873	Down	0.848864	hypothetical protein FOXB_08341	transport
CL3690.Contig1_All	2119	8.90667	0.01	-9.79874	Down	0.882056	hypothetical protein FOXB_13493	transport
CL641.Contig25_All	4977	8.98333	0.01	-9.81111	Down	0.882841	hypothetical protein FOVG_07840	transport
CL641.Contig21_All	4809	7.46667	0.01	-9.54432	Down	0.861796	hypothetical protein FOTG_07461	transport
CL2308.Contig3_All	2654	36.7967	0.01	-11.8454	Down	0.972742	hypothetical protein FOVG_10901	transport
CL1945.Contig2_All	1707	7.90333	0.01	-9.62632	Down	0.868445	hypothetical protein FOVG_17085	transport
Unigene155_All	2151	54.99	6.81667	-3.01203	Down	0.804618	hypothetical protein FOZG_06524	transport
CL663.Contig4_All	8362	11.2933	0.01	-10.1413	Down	0.905258	hypothetical protein FOTG_08651	transport
Unigene10683_All	2024	98.4133	0.01	-13.2646	Down	0.990248	hypothetical protein FOTG_15143	transport
CL2308.Contig2_All	1790	88.4033	7.04333	-3.64977	Down	0.819449	hypothetical protein FOVG_10901	transport
Unigene3658_All	2333	16.42	0.01	-10.6812	Down	0.934492	hypothetical protein FOTG_12107	transport
CL641.Contig13_All	4924	5.28667	0.01	-9.04621	Down	0.817515	hypothetical protein FOTG_07461	transport
CL641.Contig22_All	4866	7.08667	0.01	-9.46896	Down	0.855716	hypothetical protein FOTG_07461	transport
CL1.Contig12_All	5711	5.34	0.01	-9.0607	Down	0.818818	hypothetical protein FOTG_17293	transport
CL77.Contig39_All	3679	7.75	0.01	-9.59805	Down	0.866378	hypothetical protein FOMG_09820	transport
CL77.Contig19_All	3751	10.0767	0.01	-9.9768	Down	0.894687	hypothetical protein FOVG_19397	transport
CL77.Contig53_All	3557	7.74667	0.01	-9.59743	Down	0.866378	hypothetical protein FOMG_09820	transport
CL77.Contig21_All	3674	16.7267	0.01	-10.7079	Down	0.935788	hypothetical protein FOVG_19397	transport
CL77.Contig17_All	3655	8.95667	0.01	-9.80682	Down	0.882596	hypothetical protein FOVG_19397	transport
Unigene5855_All	1323	15.4133	0.01	-10.59	Down	0.930079	shikimate kinase	macromolecule modification
CL187.Contig1_All	1727	5.38667	0.01	-9.07325	Down	0.820121	protein phosphatase	macromolecule modification
CL1228.Contig3_All	3258	41.22	0.01	-12.0091	Down	0.975607	PRP4 protein kinase	macromolecule modification
CL63.Contig1_All	5990	10.99	0.01	-10.102	Down	0.902883	RAD53 protein kinase	macromolecule modification
Unigene9488_All	4841	97.8333	11.0867	-3.1415	Down	0.814909	CAMKK protein kinase	macromolecule modification
CL3122.Contig2_All	2581	100.717	11.9167	-3.07925	Down	0.814517	HAL protein kinase	macromolecule modification
CL589.Contig1_All	3481	34.24	0.71	-5.59172	Down	0.828423	AKT protein kinase	macromolecule modification
Unigene1392_All	2834	225.103	42.2433	-2.41379	Down	0.806362	RAN protein kinase	macromolecule modification
CL89.Contig29_All	9607	5.46667	0.01	-9.09452	Down	0.821992	Phosphatidylinositol 4-kinase stt4	macromolecule modification
CL89.Contig26_All	10476	4.85333	0.01	-8.92283	Down	0.804912	Phosphatidylinositol 4-kinase stt4	macromolecule modification
Unigene6026_All	1055	15.0933	0.01	-10.5597	Down	0.928741	Methyltransferase-like protein 13	macromolecule modification
CL7.Contig2_All	2014	5.34667	0.01	-9.0625	Down	0.819105	Octanoyltransferase	macromolecule modification
Unigene8466_All	1949	115.97	12.4033	-3.22495	Down	0.817781	uroporphyrin-III C-methyltransferase	macromolecule modification
CL2699.Contig2_All	6684	4.82	0.01	-8.91289	Down	0.80403	histone-lysine N-methyltransferase, H3 lysine-36 specific	macromolecule modification
CL2699.Contig3_All	6667	4.71333	0.01	-8.8806	Down	0.800576	histone-lysine N-methyltransferase, H3 lysine-36 specific	macromolecule modification
CL2374.Contig1_All	2986	8.94	0.01	-9.80413	Down	0.882393	Chromatin modification-related protein YNG2	macromolecule modification
CL710.Contig2_All	7382	116.787	17.36	-2.75004	Down	0.810068	C2 domain-containing protein C31G5.15	macromolecule modification
CL2978.Contig1_All	2315	4.89667	0.01	-8.93566	Down	0.806236	ABC1 family protein C15C4.02	macromolecule modification
CL2749.Contig1_All	5057	5.96333	0.01	-9.21998	Down	0.833144	septation (sepH) protein	macromolecule modification
Unigene10610_All	1763	121.053	18.2567	-2.72915	Down	0.809949	methionyl aminopeptidase	macromolecule modification
Unigene1844_All	1340	139.867	26.6733	-2.39058	Down	0.802425	Protein GLC8	macromolecule modification
CL1615.Contig9_All	4412	8.18333	0.01	-9.67654	Down	0.872585	hypothetical protein FOTG_04977	macromolecule modification
CL1648.Contig1_All	4338	7.64667	0.01	-9.57869	Down	0.864704	hypothetical protein FOXB_12146	macromolecule modification
CL1150.Contig3_All	2150	71.06	5.04667	-3.81563	Down	0.817928	hypothetical protein FOVG_09531	macromolecule modification
CL1150.Contig2_All	4559	45.48	4.31	-3.39947	Down	0.805234	hypothetical protein FOVG_09531	macromolecule modification
CL3268.Contig1_All	8488	5.3	0.0166667	-8.31288	Down	0.801066	hypothetical protein FOTG_02714	macromolecule modification
CL3688.Contig1_All	1975	91.9767	14.75	-2.64055	Down	0.805529	hypothetical protein FOTG_01491	macromolecule modification
CL3688.Contig2_All	7049	111.793	19.24	-2.53865	Down	0.804331	hypothetical protein FOTG_01491	macromolecule modification
CL1397.Contig2_All	3481	12.0333	0.01	-10.2328	Down	0.910477	hypothetical protein FOMG_08123	macromolecule modification
CL1615.Contig1_All	2691	34.4233	0.82	-5.39162	Down	0.823449	hypothetical protein FOTG_04977	macromolecule modification
CL75.Contig2_All	5551	4.8	0.01	-8.90689	Down	0.803455	hypothetical protein FOC1_g10016024	regulation of cellular process
CL2538.Contig1_All	6778	17.46	0.01	-10.7698	Down	0.938681	hypothetical protein FOYG_10914	regulation of cellular process
CL2608.Contig1_All	1671	6.96	0.01	-9.44294	Down	0.853327	hypothetical protein FOCG_08403	regulation of cellular process
CL317.Contig24_All	3547	6.02333	0.01	-9.23442	Down	0.834496	hypothetical protein FOVG_01515	regulation of cellular process
CL2314.Contig2_All	3849	5.15	0.01	-9.00843	Down	0.813445	hypothetical protein FOXB_03386	regulation of cellular process
CL1498.Contig2_All	2851	4.91333	0.01	-8.94056	Down	0.806587	hypothetical protein FOMG_16057	regulation of cellular process
CL2354.Contig2_All	3700	42.2967	0.44	-6.5869	Down	0.872641	hypothetical protein FOXB_13030	regulation of cellular process
CL305.Contig2_All	5308	35.3367	2.37	-3.89821	Down	0.803427	hypothetical protein FOTG_04438	regulation of cellular process
Unigene4004_All	2324	244.183	35.72	-2.77316	Down	0.815624	hypothetical protein FOYG_09794	regulation of cellular process
CL3376.Contig1_All	1114	10.78	0.01	-10.0741	Down	0.901041	Protein transport protein sec-13	regulation of cellular process
CL611.Contig1_All	3684	9	0.01	-9.81378	Down	0.883086	nuclear transcription factor Y, alpha [	regulation of cellular process
CL2397.Contig2_All	1996	7.47	0.01	-9.54496	Down	0.861796	nuclear transcription Y subunit beta	regulation of cellular process
Unigene2524_All	2392	5.74667	0.01	-9.16658	Down	0.828409	hypothetical protein FOYG_02303	regulation of cellular process
CL2699.Contig2_All	6684	4.82	0.01	-8.91289	Down	0.80403	histone-lysine N-methyltransferase, H3 lysine-36 specific	regulation of cellular process
CL2699.Contig3_All	6667	4.71333	0.01	-8.8806	Down	0.800576	histone-lysine N-methyltransferase, H3 lysine-36 specific	regulation of cellular process
CL3268.Contig1_All	8488	5.3	0.0166667	-8.31288	Down	0.801066	hypothetical protein FOTG_02714	regulation of cellular process
Unigene1844_All	1340	139.867	26.6733	-2.39058	Down	0.802425	Protein GLC8	regulation of cellular process
CL2868.Contig1_All	6047	5.94667	0.01	-9.21594	Down	0.832941	Cell division control protein 25	regulation of cellular process
CL187.Contig1_All	1727	5.38667	0.01	-9.07325	Down	0.820121	protein phosphatase	regulation of cellular process
CL2037.Contig2_All	5480	203.877	17.7633	-3.52072	Down	0.825081	hypothetical protein FOMG_12327	regulation of cellular process
Unigene6889_All	3877	136.797	7.50333	-4.18836	Down	0.827687	hypothetical protein FOTG_07458	regulation of cellular process
Unigene5611_All	2418	7.02667	0.01	-9.4567	Down	0.854672	hypothetical protein FOVG_06288	regulation of cellular process
Unigene574_All	3047	38.0367	3.1	-3.61705	Down	0.803371	hypothetical protein FOXB_12027	regulation of cellular process
Unigene7887_All	4800	65.0633	4.82667	-3.75275	Down	0.8161	hypothetical protein FOYG_01833	regulation of cellular process
Unigene6872_All	2009	104.813	9.25333	-3.50171	Down	0.819862	thioredoxin 1	regulation of cellular process
CL89.Contig29_All	9607	5.46667	0.01	-9.09452	Down	0.821992	Phosphatidylinositol 4-kinase stt4	signal transduction
CL89.Contig26_All	10476	4.85333	0.01	-8.92283	Down	0.804912	Phosphatidylinositol 4-kinase stt4	signal transduction
CL187.Contig1_All	1727	5.38667	0.01	-9.07325	Down	0.820121	protein phosphatase	signal transduction
Unigene1844_All	1340	139.867	26.6733	-2.39058	Down	0.802425	Protein GLC8	signal transduction
CL2868.Contig1_All	6047	5.94667	0.01	-9.21594	Down	0.832941	Cell division control protein 25	signal transduction
CL1429.Contig1_All	1450	5.15333	0.01	-9.00936	Down	0.813445	G protein gamma subunit	signal transduction
Unigene5975_All	2684	4.75333	0.01	-8.8928	Down	0.801732	catalase-1	stress and defence
CL187.Contig1_All	1727	5.38667	0.01	-9.07325	Down	0.820121	protein phosphatase	stress and defence
CL487.Contig8_All	4975	5.24	0.01	-9.03342	Down	0.816163	replication factor A2	stress and defence
CL3268.Contig1_All	8488	5.3	0.0166667	-8.31288	Down	0.801066	hypothetical protein FOTG_02714	stress and defence
Unigene3516_All	2090	397.463	76.29	-2.38126	Down	0.807819	hypothetical protein FOXG_05203	stress and defence
CL1040.Contig4_All	1763	80.6333	6.68	-3.59346	Down	0.817942	hypothetical protein NECHADRAFT_85374	stress and defence
CL2699.Contig2_All	6684	4.82	0.01	-8.91289	Down	0.80403	histone-lysine N-methyltransferase, H3 lysine-36 specific	transcription
CL2699.Contig3_All	6667	4.71333	0.01	-8.8806	Down	0.800576	histone-lysine N-methyltransferase, H3 lysine-36 specific	transcription
CL2721.Contig2_All	7600	75.86	8.37	-3.18004	Down	0.812443	zinc finger protein ADR1	transcription
CL495.Contig2_All	1417	6.37	0.01	-9.31515	Down	0.842104	RNA-directed RNA polymerase	transcription
CL277.Contig4_All	10824	13.46	0.01	-10.3945	Down	0.920054	hypothetical protein FOTG_08440	transcription
CL187.Contig1_All	1727	5.38667	0.01	-9.07325	Down	0.820121	protein phosphatase	single-organism cellular process
CL874.Contig1_All	17602	5.92667	0.0166667	-8.47411	Down	0.81685	dynein heavy chain, cytoplasmic	single-organism cellular process
CL1112.Contig2_All	3116	5.03	0.01	-8.97441	Down	0.809893	mitofusin	single-organism cellular process
CL460.Contig10_All	3511	6.69667	0.01	-9.3873	Down	0.848864	hypothetical protein FOXB_08341	single-organism cellular process
Unigene1779_All	2282	196.38	0.143333	-10.4201	Down	0.988147	trehalase	cell wall degradation and remodeling
CL2141.Contig1_All	6425	99.7467	1.73333	-5.84665	Down	0.855246	hypothetical protein NECHADRAFT_11453	cell wall degradation and remodeling
CL2141.Contig2_All	6520	96.9967	1.11667	-6.44066	Down	0.880025	hypothetical protein NECHADRAFT_11453	cell wall degradation and remodeling
Unigene6968_All	3289	51.6467	2.00667	-4.6858	Down	0.820044	hypothetical protein FOQG_07398	cell wall degradation and remodeling
CL2662.Contig3_All	1912	4.74	0.01	-8.88874	Down	0.801438	RNA 3'-terminal phosphate cyclase	RNA processing
CL187.Contig1_All	1727	5.38667	0.01	-9.07325	Down	0.820121	protein phosphatase	RNA processing
CL2650.Contig1_All	2502	43.51	0.763333	-5.83289	Down	0.842097	Branchpoint-bridging protein	RNA processing
Unigene7358_All	2692	292.463	60.6433	-2.26983	Down	0.801858	murein transglycosylase	cellular process
CL187.Contig1_All	1727	5.38667	0.01	-9.07325	Down	0.820121	protein phosphatase	cellular process
CL3463.Contig2_All	3306	5.50333	0.01	-9.10416	Down	0.822741	actin-like protein arp-6	cellular process
CL2067.Contig4_All	1651	12.0267	0.01	-10.232	Down	0.910477	hypothetical protein FOVG_09388	cellular localization
CL130.Contig10_All	7286	5.27333	0.01	-9.04257	Down	0.816983	hypothetical protein FOXB_16053	cellular localization
CL241.Contig2_All	2234	5.00333	0.01	-8.96675	Down	0.809094	translation initiation factor eIF-2B subunit beta	translation
Unigene2879_All	2361	278.443	54.68	-2.3483	Down	0.805452	aspartyl-tRNA synthetase	translation
CL3347.Contig1_All	2995	8.93667	0.01	-9.80359	Down	0.882393	hypothetical protein FOYG_09923	translation
Unigene5843_All	1824	28.6233	0.01	-11.483	Down	0.96402	hypothetical protein FOTG_12109	biosynthetic process
CL516.Contig1_All	1354	5.71	0.01	-9.15735	Down	0.827519	hypothetical protein FOTG_00027	biosynthetic process
CL460.Contig10_All	3511	6.69667	0.01	-9.3873	Down	0.848864	hypothetical protein FOXB_08341	cell cycle process
CL3391.Contig2_All	6121	7.22	0.01	-9.49586	Down	0.857719	STE/STE11/BCK1 protein kinase	-
CL453.Contig21_All	2197	75.46	8.22667	-3.19733	Down	0.812569	Trans-aconitate 2-methyltransferase	-
CL41.Contig4_All	4164	6.2	0.01	-9.27612	Down	0.8383	SAGA-associated factor 73	-
CL1480.Contig1_All	2567	12.3767	0.01	-10.2734	Down	0.912999	pH-response transcription factor pacC	-
Unigene3005_All	273	6.48333	0.01	-9.34059	Down	0.844451	O-acetylhomoserine (thiol)-lyase	-
Unigene9381_All	1152	59.8233	8.79	-2.76677	Down	0.801304	phosphopantothenoylcysteine decarboxylase	-
CL2840.Contig1_All	4918	8.61667	0.0133333	-9.33595	Down	0.871541	sterol O-acyltransferase	-
CL952.Contig1_All	3617	7.52667	0.01	-9.55587	Down	0.862826	Alanine--glyoxylate aminotransferase 1	-
Unigene3724_All	1398	14.03	0.01	-10.4543	Down	0.923437	Glucan endo-1,6-beta-glucosidase B	-
Unigene9439_All	400	11.1833	0.01	-10.1271	Down	0.904425	conidiation-specific protein 10	-
CL2612.Contig1_All	1874	8.96	0.01	-9.80735	Down	0.882596	uracil phosphoribosyltransferase	-
CL753.Contig3_All	4859	8.79667	0.01	-9.78081	Down	0.880746	related to ATP dependent RNA helicase	-
CL877.Contig2_All	396	8.49333	0.01	-9.73019	Down	0.876809	mitochondrial outer membrane protein porin	-
CL3010.Contig1_All	4284	8.43	0.01	-9.71939	Down	0.875983	Protein ral2	-
CL887.Contig1_All	1888	7.65667	0.01	-9.58057	Down	0.864865	Protein rax1	-
CL2980.Contig2_All	2422	6.84333	0.01	-9.41856	Down	0.851386	ER-derived vesicles protein 41	-
CL3459.Contig2_All	3378	6.11333	0.01	-9.25582	Down	0.836423	Protein STB3 like protein	-
CL1843.Contig5_All	2435	5.97333	0.01	-9.22239	Down	0.833333	cell wall integrity and stress response component	-
CL2904.Contig1_All	1125	5.64	0.01	-9.13955	Down	0.825929	Ubiquitin-conjugating enzyme E2 35	-
CL396.Contig3_All	3758	5.55667	0.01	-9.11808	Down	0.824156	Vesicular-fusion protein sec18	-
CL3886.Contig3_All	5610	5.53	0.01	-9.11114	Down	0.823484	Lid2 complex component snt2	-
CL258.Contig15_All	2869	5.29333	0.01	-9.04803	Down	0.817515	RNA and export factor-binding protein 2	-
CL2434.Contig1_All	2333	5.27333	0.01	-9.04257	Down	0.816983	Alpha-taxilin	-
Unigene5205_All	314	5.21333	0.01	-9.02606	Down	0.81528	cytochrome c1, heme protein, mitochondrial	-
CL3222.Contig2_All	3079	5.21333	0.01	-9.02606	Down	0.81528	ENTH domain-containing protein C19F8.03c	-
CL3274.Contig1_All	2436	5.14	0.01	-9.00562	Down	0.813102	Cytoplasmic dynein 1 intermediate chain 2	-
Unigene5979_All	1953	21.8933	0.446667	-5.61515	Down	0.812331	Halomucin	-
Unigene3787_All	1863	22.88	0.52	-5.45943	Down	0.809753	Carboxypeptidase cpdS	-
Unigene9016_All	5042	73.04	5.23	-3.8038	Down	0.81804	HECT-type ubiquitin ligase-interacting protein creD	-
CL389.Contig4_All	7353	177.787	21.16	-3.07074	Down	0.819133	Sterol regulatory element-binding protein 1	-
CL229.Contig3_All	3193	27.91	0.01	-11.4466	Down	0.963067	nucleolin	-
Unigene3595_All	1984	7.96333	0.01	-9.63723	Down	0.869439	pyruvate decarboxylase	-
CL2980.Contig3_All	2376	5.50667	0.01	-9.10504	Down	0.822979	ER-derived vesicles protein 41	-
CL858.Contig6_All	1383	10.4233	0.01	-10.0256	Down	0.897692	ubiquitin-conjugating enzyme E2 H	-
CL3434.Contig2_All	1606	5.41333	0.01	-9.08037	Down	0.82059	hydroxymethylglutaryl-coenzyme A reductase	-
CL1017.Contig3_All	1713	5.14	0.01	-9.00562	Down	0.813102	Putative drug/proton antiporter YHK8	-
CL2118.Contig4_All	3112	4.86333	0.01	-8.9258	Down	0.805213	COP9 signalosome complex subunit 2	-
Unigene1441_All	2196	5.62333	0.01	-9.13528	Down	0.825487	myosin-crossreactive antigen	-
CL1017.Contig4_All	1788	6.87333	0.01	-9.42487	Down	0.851863	Putative drug/proton antiporter YHK8	-
Unigene9671_All	1426	4.95	0.01	-8.95128	Down	0.807735	Phosphoenolpyruvate phosphomutase	-
CL3648.Contig2_All	1970	9.47	0.01	-9.88722	Down	0.888116	hypothetical protein FOTG_12197	-
CL1147.Contig1_All	503	37.8333	0.796667	-5.56954	Down	0.830363	hypothetical protein FOYG_09968	-
CL1988.Contig1_All	5068	19.58	0.01	-10.9352	Down	0.945729	hypothetical protein FOTG_01088	-
CL883.Contig1_All	1271	43.0067	0.01	-12.0703	Down	0.976826	hypothetical protein FOC1_g10002138	-
Unigene7848_All	1410	7.87333	0.01	-9.62083	Down	0.867975	hypothetical protein FOWG_16944	-
Unigene9414_All	2091	174.057	5.75333	-4.91902	Down	0.83734	hypothetical protein NECHADRAFT_56796	-
CL728.Contig1_All	2643	41.5033	0.01	-12.019	Down	0.975768	hypothetical protein FOTG_15142	-
CL77.Contig38_All	3636	4.77	0.01	-8.89785	Down	0.802439	hypothetical protein FVEG_12427	-
CL1068.Contig2_All	2079	4.85333	0.01	-8.92283	Down	0.804912	hypothetical protein FOTG_13741	-
CL1209.Contig5_All	1083	5.30667	0.01	-9.05166	Down	0.817991	hypothetical protein FOZG_08987	-
CL1830.Contig1_All	1486	12.2567	0.01	-10.2594	Down	0.912124	hypothetical protein FOPG_17132	-
CL2552.Contig4_All	1004	38.4133	0.01	-11.9074	Down	0.973716	hypothetical protein FOXB_05307	-
CL1209.Contig3_All	1089	5.66667	0.01	-9.14636	Down	0.826594	hypothetical protein FOZG_08987	-
Unigene10395_All	1694	40.6667	0.01	-11.9896	Down	0.975278	hypothetical protein FOTG_12702	-
Unigene5064_All	1825	123.003	1.70667	-6.17137	Down	0.869502	hypothetical protein FOXB_12072	-
Unigene7064_All	1560	157.88	10.5367	-3.90534	Down	0.82693	hypothetical protein FOTG_14171	-
Unigene5153_All	1269	115.82	14.4067	-3.00708	Down	0.815161	hypothetical protein FOC1_g10009105	-
CL3559.Contig2_All	1429	12.18	0.01	-10.2503	Down	0.911619	hypothetical protein FVEG_10781	-
CL40.Contig1_All	2231	103.967	3.49667	-4.894	Down	0.83257	hypothetical protein FOXG_05414	-
CL2961.Contig3_All	1020	33.3267	0.01	-11.7025	Down	0.969617	hypothetical protein FOTG_19020	-
CL263.Contig5_All	2404	6.68667	0.01	-9.38514	Down	0.848654	hypothetical protein FOMG_04663	-
CL1796.Contig1_All	4088	153.737	20.1733	-2.92994	Down	0.815932	hypothetical protein FOTG_10392	-
CL246.Contig1_All	251	4.83667	0.01	-8.91787	Down	0.804583	hypothetical protein FVEG_03646	-
Unigene167_All	1780	16.21	0.01	-10.6627	Down	0.933749	hypothetical protein FVEG_14709	-
CL1409.Contig9_All	6320	20.84	0.01	-11.0251	Down	0.949119	hypothetical protein FOTG_03110	-
Unigene3497_All	3010	191.243	26.6367	-2.84392	Down	0.816345	hypothetical protein FOTG_04789	-
CL1103.Contig2_All	1434	9.26	0.01	-9.85487	Down	0.885923	hypothetical protein FOTG_03633	-
CL2635.Contig2_All	4210	5.25667	0.01	-9.038	Down	0.816688	hypothetical protein FOTG_01500	-
Unigene3755_All	2274	23.17	0.696667	-5.05565	Down	0.800856	hypothetical protein FOWG_16490	-
CL4.Contig26_All	6318	13.2333	0.01	-10.37	Down	0.91852	hypothetical protein FOTG_00435	-
CL1803.Contig1_All	2590	335.13	0.01	-15.0324	Down	0.997548	hypothetical protein FOTG_15190	-
CL2961.Contig1_All	697	27.9533	0.71	-5.29906	Down	0.813851	hypothetical protein FOTG_19020	-
CL2347.Contig2_All	3930	43.28	3.53333	-3.6146	Down	0.806376	hypothetical protein FOTG_00878	-
Unigene2722_All	969	70.4933	0.01	-12.7833	Down	0.986234	hypothetical protein FOXB_12442	-
CL3518.Contig2_All	766	784.233	21.66	-5.17818	Down	0.846455	hypothetical protein FOXB_09104	-
CL1702.Contig3_All	2446	46.9233	1	-5.55223	Down	0.835631	hypothetical protein FOTG_08421	-
CL2948.Contig2_All	988	24.1667	0.01	-11.2388	Down	0.95672	hypothetical protein FOVG_10234	-
Unigene8500_All	1315	127.97	9.25	-3.79021	Down	0.824065	hypothetical protein FOXB_02043	-
CL2552.Contig2_All	1193	6.14667	0.01	-9.26366	Down	0.837312	hypothetical protein FOXB_05307	-
Unigene5927_All	1702	23.29	0.01	-11.1855	Down	0.954745	hypothetical protein FOTG_11265	-
Unigene4868_All	1186	77.1567	0.01	-12.9136	Down	0.987593	hypothetical protein FOTG_13279	-
CL2941.Contig2_All	1081	17.7733	0.01	-10.7955	Down	0.939795	hypothetical protein FOXB_01712	-
Unigene6146_All	1812	70.8067	3.49667	-4.33983	Down	0.822006	hypothetical protein FOZG_11690	-
CL1149.Contig2_All	1813	77.4733	1.62	-5.57963	Down	0.845046	hypothetical protein FOTG_03635	-
Unigene4665_All	1370	47.07	0.963333	-5.61063	Down	0.837488	hypothetical protein FOYG_15233	-
Unigene1453_All	1782	58.6333	2.61667	-4.48592	Down	0.820296	hypothetical protein FOXB_13579	-
Unigene10264_All	3178	117.077	8.58333	-3.76977	Down	0.823224	hypothetical protein FOXB_05077	-
Unigene8209_All	2252	102.023	0.01	-13.3166	Down	0.99055	hypothetical protein FOTG_16939	-
CL2961.Contig2_All	1057	8.98667	0.01	-9.81164	Down	0.88296	hypothetical protein FOTG_19020	-
CL460.Contig9_All	715	7.15333	0.01	-9.48247	Down	0.856619	hypothetical protein FOVG_05269	-
CL728.Contig2_All	2595	38.1467	0.166667	-7.83845	Down	0.917966	hypothetical protein FOTG_15142	-
CL1575.Contig4_All	444	10.85	0.01	-10.0835	Down	0.901686	hypothetical protein FOCG_15126	-
Unigene4535_All	2002	26.0033	0.136667	-7.57189	Down	0.897223	hypothetical protein FOTG_18559	-
Unigene9570_All	2006	10.3667	0.01	-10.0177	Down	0.897272	hypothetical protein FOTG_14316	-
CL4.Contig37_All	6263	17	0.01	-10.7313	Down	0.936811	hypothetical protein FOTG_00435	-
CL2649.Contig2_All	3201	18.6167	0.01	-10.8624	Down	0.9428	hypothetical protein FOVG_13923	-
CL1803.Contig2_All	2753	209.257	0.01	-14.353	Down	0.99572	hypothetical protein FOTG_15190	-
CL2649.Contig1_All	3252	18.6033	0.103333	-7.49211	Down	0.879548	hypothetical protein FOCG_07515	-
CL1982.Contig4_All	5264	9.81	0.01	-9.93811	Down	0.892053	hypothetical protein FOVG_10212	-
Unigene8552_All	428	7.91	0.01	-9.62753	Down	0.868571	hypothetical protein FOVG_19885	-
Unigene9320_All	1283	328.907	0.523333	-9.29573	Down	0.974857	hypothetical protein FOVG_10016	-
Unigene10267_All	3425	13.83	0.01	-10.4336	Down	0.922352	hypothetical protein FOTG_08148	-
Unigene9372_All	1057	54.29	0.01	-12.4065	Down	0.981856	hypothetical protein FOXB_10311	-
CL263.Contig6_All	2358	13.3067	0.01	-10.3779	Down	0.919059	hypothetical protein FOMG_04663	-
Unigene8639_All	1826	13.5633	0.01	-10.4055	Down	0.920698	hypothetical protein FOTG_13252	-
CL2552.Contig1_All	1051	10.5033	0.01	-10.0366	Down	0.898407	hypothetical protein FOXB_05307	-
CL3891.Contig4_All	300	5.26333	0.01	-9.03983	Down	0.816688	hypothetical protein FOMG_16460	-
Unigene16177_All	427	6.41333	0.01	-9.32493	Down	0.842973	hypothetical protein FOMG_16462	-
Unigene9612_All	1441	6.64333	0.01	-9.37576	Down	0.847737	hypothetical protein FOTG_13311	-
Unigene10560_All	737	6.38	0.01	-9.31741	Down	0.842307	hypothetical protein FOVG_19511	-
Unigene10860_All	520	5.33	0.01	-9.05799	Down	0.818489	hypothetical protein FOVG_19280	-
Unigene7127_All	1046	7.99	0.01	-9.64205	Down	0.869846	hypothetical protein FOXB_16319	-
Unigene6108_All	971	16.97	0.01	-10.7288	Down	0.936692	hypothetical protein FOTG_04875	-
Unigene3639_All	1495	42.11	0.01	-12.0399	Down	0.97616	hypothetical protein FOXB_10296	-
CL1982.Contig5_All	5223	4.84	0.01	-8.91886	Down	0.804583	hypothetical protein FOVG_10212	-
Unigene2853_All	1641	137.767	25.77	-2.41846	Down	0.80328	Uncharacterized protein LW94_13589	-
Unigene5014_All	694	62.67	2.97667	-4.39601	Down	0.820752	Protein SnodProt1	-
CL1897.Contig5_All	3177	27.15	0.01	-11.4067	Down	0.961932	hypothetical protein FOC4_g10013110, partial	-
CL3011.Contig1_All	3365	22.7867	0.01	-11.154	Down	0.953652	hypothetical protein FOXB_02652	-
CL2910.Contig2_All	1358	21.1533	0.01	-11.0467	Down	0.949841	hypothetical protein FOTG_14565	-
CL34.Contig1_All	717	20.3167	0.01	-10.9884	Down	0.947802	hypothetical protein FOTG_05317	-
CL453.Contig14_All	3308	18.21	0.01	-10.8305	Down	0.941526	hypothetical protein FOXB_17260	-
CL638.Contig3_All	2878	17.9267	0.01	-10.8079	Down	0.940468	hypothetical protein FOXB_15461	-
CL1496.Contig3_All	2391	16.7367	0.01	-10.7088	Down	0.935823	hypothetical protein FOTG_01258	-
Unigene3085_All	478	16.2833	0.01	-10.6692	Down	0.933988	hypothetical protein FOCG_18037	-
CL3674.Contig1_All	836	15.8333	0.01	-10.6287	Down	0.932145	hypothetical protein FOTG_14341	-
CL3019.Contig1_All	1493	15.1167	0.01	-10.5619	Down	0.928902	hypothetical protein FOTG_00034	-
CL697.Contig5_All	968	14.5333	0.01	-10.5051	Down	0.925973	hypothetical protein AK830_g982	-
CL3575.Contig2_All	1138	14.1067	0.01	-10.4622	Down	0.923802	hypothetical protein FOVG_02904	-
CL1139.Contig3_All	2771	12.35	0.01	-10.2703	Down	0.91281	hypothetical protein FOTG_18003	-
CL1603.Contig2_All	5739	12.2433	0.01	-10.2578	Down	0.911998	hypothetical protein FOTG_12366	-
Unigene2232_All	415	11.8533	0.01	-10.2111	Down	0.9093	hypothetical protein FOYG_14693	-
CL1287.Contig1_All	2538	11.3233	0.01	-10.1451	Down	0.905475	hypothetical protein FOMG_07832	-
CL444.Contig5_All	2583	11.31	0.01	-10.1434	Down	0.905391	hypothetical protein FOXB_11530	-
CL2590.Contig2_All	907	10.9067	0.01	-10.091	Down	0.902267	hypothetical protein FOXB_04571	-
CL2390.Contig4_All	1233	10.7467	0.01	-10.0697	Down	0.900684	hypothetical protein FOVG_01560	-
CL672.Contig3_All	3121	10.3667	0.01	-10.0177	Down	0.897272	hypothetical protein FOVG_09250	-
CL768.Contig1_All	2555	10.3667	0.01	-10.0177	Down	0.897272	hypothetical protein FOTG_10005	-
Unigene11123_All	2220	10.2567	0.01	-10.0023	Down	0.896375	hypothetical protein FOTG_18559	-
CL585.Contig5_All	1971	10.1767	0.01	-9.99105	Down	0.895654	hypothetical protein FOVG_06264	-
CL1159.Contig7_All	1878	10.0933	0.01	-9.97919	Down	0.894778	hypothetical protein FOYG_16900	-
CL1589.Contig2_All	7454	10.0133	0.01	-9.96771	Down	0.893987	hypothetical protein FOTG_03682	-
CL1821.Contig2_All	3375	9.99333	0.01	-9.96482	Down	0.893762	hypothetical protein FOCG_17980	-
CL2653.Contig4_All	3539	9.87333	0.01	-9.94739	Down	0.89255	hypothetical protein FOTG_01559	-
CL2554.Contig3_All	1634	9.77667	0.01	-9.9332	Down	0.891773	hypothetical protein FOXB_04251	-
CL3053.Contig1_All	3158	9.75333	0.01	-9.92975	Down	0.891352	hypothetical protein FOXB_00421	-
CL2079.Contig4_All	1760	9.75333	0.01	-9.92975	Down	0.891352	hypothetical protein FOVG_19885	-
CL807.Contig2_All	1715	9.69333	0.01	-9.92085	Down	0.890638	hypothetical protein FOVG_14583	-
CL638.Contig5_All	4537	9.45667	0.01	-9.88519	Down	0.888039	hypothetical protein FOXG_16295	-
CL523.Contig3_All	4202	9.37667	0.01	-9.87293	Down	0.88724	hypothetical protein FOVG_06887	-
CL1256.Contig2_All	2769	9.34	0.01	-9.86728	Down	0.886834	hypothetical protein FOQG_19149	-
CL2371.Contig1_All	2641	9.28333	0.01	-9.8585	Down	0.88614	hypothetical protein FOIG_11889	-
CL2568.Contig1_All	3428	9.20667	0.01	-9.84654	Down	0.885419	hypothetical protein FOXB_11723	-
CL2079.Contig1_All	2552	9.09667	0.01	-9.82919	Down	0.884193	hypothetical protein FOC1_g10011313	-
CL1971.Contig2_All	577	9.08667	0.01	-9.82761	Down	0.88406	hypothetical protein FVEG_06545	-
Unigene10094_All	5717	8.9	0.01	-9.79766	Down	0.881944	hypothetical protein FOTG_14251	-
CL2204.Contig2_All	2466	8.80667	0.01	-9.78245	Down	0.8809	hypothetical protein FOZG_01480	-
CL4.Contig15_All	6599	8.73	0.01	-9.76984	Down	0.879836	hypothetical protein FOCG_01099	-
CL2218.Contig2_All	4345	8.56667	0.01	-9.74259	Down	0.878007	hypothetical protein FOTG_07486	-
CL2790.Contig5_All	2112	8.54	0.01	-9.73809	Down	0.877573	hypothetical protein FOQG_06797	-
CL554.Contig1_All	1288	8.24667	0.01	-9.68767	Down	0.873461	hypothetical protein FOCG_17807	-
Unigene5614_All	3643	8.1	0.01	-9.66178	Down	0.871429	hypothetical protein FOVG_18824	-
CL585.Contig4_All	1665	7.92333	0.01	-9.62996	Down	0.868781	hypothetical protein FOVG_06264	-
CL1103.Contig1_All	1319	7.78	0.01	-9.60363	Down	0.866763	hypothetical protein FOTG_03633	-
Unigene303_All	2570	7.61667	0.01	-9.57302	Down	0.86429	hypothetical protein FOTG_11017	-
Unigene10194_All	2309	7.58333	0.01	-9.56669	Down	0.863737	hypothetical protein FOQG_13176	-
CL638.Contig6_All	4375	7.57	0.01	-9.56415	Down	0.863604	hypothetical protein FOVG_18824	-
CL2129.Contig1_All	1477	7.40667	0.01	-9.53268	Down	0.860823	hypothetical protein FOVG_16557	-
CL3239.Contig2_All	2519	7.32	0.01	-9.5157	Down	0.85945	hypothetical protein FOVG_12948	-
Unigene5951_All	1074	7.24333	0.01	-9.50051	Down	0.858042	hypothetical protein FOTG_16201	-
Unigene10505_All	451	7.09667	0.01	-9.471	Down	0.855884	hypothetical protein FOXB_13686	-
CL258.Contig12_All	3075	6.97667	0.01	-9.44639	Down	0.853761	hypothetical protein FOMG_05099	-
Unigene8017_All	2406	6.93333	0.01	-9.43741	Down	0.852801	hypothetical protein FOCG_02078	-
CL2829.Contig3_All	1002	6.89	0.01	-9.42836	Down	0.852178	hypothetical protein FOC1_g10010830, partial	-
CL630.Contig9_All	2365	6.86	0.01	-9.42206	Down	0.851737	hypothetical protein FOYG_11086	-
CL1464.Contig3_All	759	6.81333	0.01	-9.41222	Down	0.850805	hypothetical protein FOYG_10391	-
Unigene5815_All	4222	6.68333	0.01	-9.38442	Down	0.84843	hypothetical protein FOTG_18933	-
CL1550.Contig1_All	1299	6.56667	0.01	-9.35902	Down	0.846321	hypothetical protein FOVG_01478	-
CL453.Contig6_All	3313	6.44333	0.01	-9.33166	Down	0.843547	hypothetical protein FOXB_17260	-
CL4.Contig46_All	7571	6.40333	0.01	-9.32268	Down	0.842742	hypothetical protein FOTG_00435	-
CL169.Contig2_All	1347	6.40333	0.01	-9.32268	Down	0.842742	hypothetical protein FOXB_04474	-
CL339.Contig6_All	7730	6.21667	0.01	-9.28	Down	0.838805	hypothetical protein FOZG_00881	-
Unigene7240_All	751	6.08333	0.01	-9.24872	Down	0.835694	uncharacterized protein FFUJ_01166	-
Unigene7396_All	1444	6.08	0.01	-9.24793	Down	0.835694	hypothetical protein FOTG_06724	-
Unigene3519_All	2142	6.05	0.01	-9.24079	Down	0.835057	hypothetical protein FOVG_19493	-
CL2590.Contig1_All	853	5.99	0.01	-9.22641	Down	0.833824	hypothetical protein FOC4_g10012515	-
CL462.Contig5_All	4225	5.92	0.01	-9.20945	Down	0.832163	hypothetical protein FVEG_00767	-
CL260.Contig2_All	4609	5.86333	0.01	-9.19558	Down	0.830818	hypothetical protein FOTG_01089	-
CL1010.Contig5_All	4688	5.86	0.01	-9.19476	Down	0.830818	hypothetical protein FOTG_07677	-
CL180.Contig2_All	1753	5.85667	0.01	-9.19394	Down	0.830818	hypothetical protein FOVG_01050	-
CL2432.Contig1_All	3279	5.78333	0.01	-9.17576	Down	0.829116	hypothetical protein FOQG_04829	-
CL2558.Contig3_All	2330	5.70333	0.01	-9.15566	Down	0.827281	hypothetical protein FOXB_12762	-
CL1460.Contig2_All	8088	5.65333	0.01	-9.14296	Down	0.826139	hypothetical protein FOCG_08933	-
CL127.Contig2_All	2054	5.62333	0.01	-9.13528	Down	0.825487	hypothetical protein FOXB_04293	-
CL519.Contig1_All	2976	5.61667	0.01	-9.13357	Down	0.825487	hypothetical protein FOTG_16147	-
CL2681.Contig3_All	1701	5.56	0.01	-9.11894	Down	0.824156	hypothetical protein FOVG_04579	-
CL1092.Contig6_All	3664	5.48333	0.01	-9.09891	Down	0.822237	hypothetical protein FOQG_11692	-
CL866.Contig1_All	313	5.44667	0.01	-9.08923	Down	0.821592	hypothetical protein FOVG_19280	-
CL4.Contig50_All	5917	5.42333	0.01	-9.08304	Down	0.820815	hypothetical protein FOTG_00435	-
Unigene259_All	1442	5.39333	0.01	-9.07503	Down	0.820121	hypothetical protein FOTG_15373	-
CL733.Contig2_All	1600	5.39	0.01	-9.07414	Down	0.820121	hypothetical protein FOXB_14271	-
CL625.Contig10_All	3158	5.37	0.01	-9.06878	Down	0.819561	hypothetical protein FOC1_g10011947	-
CL3830.Contig1_All	1563	5.33667	0.01	-9.0598	Down	0.818818	hypothetical protein FOTG_02098	-
CL522.Contig1_All	1730	5.31333	0.01	-9.05347	Down	0.817991	hypothetical protein FOXB_15611	-
Unigene2673_All	1238	5.30667	0.01	-9.05166	Down	0.817991	hypothetical protein FOTG_16494	-
CL625.Contig2_All	2976	5.3	0.01	-9.04985	Down	0.817725	hypothetical protein FOC1_g10011947	-
CL3076.Contig2_All	1011	5.29333	0.01	-9.04803	Down	0.817515	hypothetical protein FOXB_09247	-
CL135.Contig3_All	2036	5.29	0.01	-9.04712	Down	0.817515	hypothetical protein FOTG_02297	-
CL2510.Contig1_All	2032	5.29	0.01	-9.04712	Down	0.817515	hypothetical protein FOXB_12171	-
CL1427.Contig3_All	2936	5.17	0.01	-9.01402	Down	0.814096	hypothetical protein FOXB_00372	-
Unigene7163_All	925	5.16667	0.01	-9.01309	Down	0.814096	hypothetical protein FVEG_16036	-
Unigene14967_All	827	5.13333	0.01	-9.00375	Down	0.812828	hypothetical protein FOQG_16058	-
CL522.Contig2_All	1777	5.11333	0.01	-8.99812	Down	0.812219	hypothetical protein FOXB_15611	-
CL585.Contig2_All	2009	5.07333	0.01	-8.98679	Down	0.811035	hypothetical protein FOC1_g10012825	-
CL1234.Contig5_All	1596	5.05	0.01	-8.98014	Down	0.810552	hypothetical protein FOTG_17419	-
Unigene13804_All	1016	5.04667	0.01	-8.97919	Down	0.810552	hypothetical protein FOXG_19323	-
CL1513.Contig1_All	238	5.03333	0.01	-8.97537	Down	0.809893	hypothetical protein TRIATDRAFT_300972	-
CL2903.Contig3_All	993	5	0.01	-8.96578	Down	0.809094	hypothetical protein FOZG_00751	-
CL2714.Contig2_All	2509	5	0.01	-8.96578	Down	0.809094	hypothetical protein FOXB_00380	-
CL889.Contig1_All	1489	5	0.01	-8.96578	Down	0.809094	hypothetical protein FOYG_02663	-
Unigene1152_All	3078	4.99	0.01	-8.9629	Down	0.808807	hypothetical protein FOTG_11483	-
CL1807.Contig1_All	1555	4.92	0.01	-8.94251	Down	0.806895	hypothetical protein FOTG_08542	-
CL2955.Contig2_All	1797	4.91333	0.01	-8.94056	Down	0.806587	hypothetical protein FVEG_15130	-
CL910.Contig6_All	2118	4.89333	0.01	-8.93467	Down	0.80597	hypothetical protein FOC1_g10009953	-
CL4.Contig42_All	6542	4.87	0.01	-8.92778	Down	0.805473	hypothetical protein FOCG_01099	-
CL169.Contig10_All	1744	4.85667	0.01	-8.92382	Down	0.805213	hypothetical protein FOXB_04474	-
CL643.Contig2_All	2396	4.84333	0.01	-8.91986	Down	0.804583	hypothetical protein FOMG_17533	-
Unigene1577_All	2318	4.82667	0.01	-8.91488	Down	0.804268	hypothetical protein FOXB_13678	-
Unigene10087_All	23165	4.82333	0.01	-8.91389	Down	0.80403	hypothetical protein FOTG_12039	-
CL2829.Contig2_All	921	4.78667	0.01	-8.90288	Down	0.803126	hypothetical protein FOC1_g10010830, partial	-
CL2079.Contig5_All	1267	4.75	0.01	-8.89178	Down	0.801732	hypothetical protein FOTG_15108	-
CL55.Contig2_All	5147	4.72667	0.01	-8.88468	Down	0.801108	hypothetical protein FOXB_10331	-
CL2032.Contig3_All	2723	4.72667	0.01	-8.88468	Down	0.801108	hypothetical protein FOXG_08210	-
CL197.Contig11_All	745	4.71667	0.01	-8.88162	Down	0.800842	hypothetical protein FOXB_07434	-
CL584.Contig3_All	543	12.1867	0.0333333	-8.51412	Down	0.881601	hypothetical protein FOC1_g10012128	-
CL584.Contig4_All	543	12.1867	0.0333333	-8.51412	Down	0.881601	hypothetical protein FOC1_g10012128	-
CL523.Contig5_All	4059	9.55	0.0566667	-7.39686	Down	0.831106	hypothetical protein FOVG_06887	-
CL29.Contig3_All	3710	11.71	0.09	-7.0236	Down	0.833536	hypothetical protein FOQG_17782	-
Unigene8053_All	2132	20.1833	0.156667	-7.00932	Down	0.866315	hypothetical protein FOTG_10617	-
CL2642.Contig1_All	1257	16.9633	0.27	-5.97332	Down	0.810468	hypothetical protein FOMG_09888	-
CL3534.Contig1_All	3665	20.5967	0.336667	-5.93495	Down	0.81954	hypothetical protein FOC4_g10003047	-
Unigene4744_All	1387	21.2733	0.41	-5.69728	Down	0.813522	hypothetical protein FOXB_00047	-
CL2882.Contig1_All	4320	17.3367	0.343333	-5.65807	Down	0.801381	hypothetical protein FOXB_05081	-
CL1448.Contig5_All	3612	26.7367	0.633333	-5.39971	Down	0.814748	hypothetical protein FOTG_02371	-
Unigene6864_All	2856	45.0067	1.14667	-5.29462	Down	0.827792	hypothetical protein FOXB_14076	-
Unigene1755_All	1582	21.3567	0.556667	-5.26173	Down	0.801634	hypothetical protein FOTG_02126	-
Unigene4657_All	2660	26.0567	0.903333	-4.85025	Down	0.802019	hypothetical protein FOVG_16173	-
Unigene9754_All	826	32.0167	1.29	-4.63338	Down	0.806916	hypothetical protein FOXB_05832	-
Unigene7409_All	1510	64.0967	2.89	-4.47111	Down	0.821725	hypothetical protein FOXB_13566	-
Unigene376_All	1444	45.0567	2.22667	-4.33878	Down	0.813571	hypothetical protein FOXB_17501	-
Unigene3957_All	1612	49.9233	2.47333	-4.33519	Down	0.815911	hypothetical protein FOXB_15238	-
CL4.Contig38_All	3255	33.61	1.73	-4.28005	Down	0.805059	hypothetical protein FOTG_00435	-
Unigene7148_All	1587	253.67	13.1167	-4.27348	Down	0.832149	hypothetical protein FOXB_15962	-
CL547.Contig5_All	4421	29.09	1.51333	-4.26472	Down	0.800106	hypothetical protein FOTG_02326	-
CL964.Contig2_All	1848	37.0767	2.19	-4.08151	Down	0.80646	hypothetical protein FOTG_17291	-
CL1940.Contig2_All	5244	40.4267	2.43333	-4.0543	Down	0.808303	hypothetical protein FOXB_01819	-
Unigene1359_All	1755	31.5967	1.95667	-4.0133	Down	0.801003	hypothetical protein FOC1_g10011740	-
Unigene2615_All	1900	61.6767	3.87	-3.99432	Down	0.816906	hypothetical protein FOC1_g10009347	-
CL453.Contig17_All	1611	74.59	4.95333	-3.91251	Down	0.819484	hypothetical protein FOXB_17260	-
Unigene10672_All	2442	32.47	2.25667	-3.84684	Down	0.800471	hypothetical protein FOTG_12003	-
CL2792.Contig3_All	7073	80.0367	6.88	-3.54018	Down	0.817116	hypothetical protein FOTG_06861	-
CL183.Contig3_All	1838	39.4433	3.39333	-3.53901	Down	0.803308	hypothetical protein FOTG_06016	-
Unigene3925_All	668	520.237	44.8367	-3.53642	Down	0.828394	hypothetical protein FOXB_11318	-
Unigene1253_All	2937	117.65	10.4433	-3.49385	Down	0.820822	hypothetical protein FOTG_17576	-
CL1774.Contig8_All	5326	48.8033	4.36667	-3.48238	Down	0.807995	hypothetical protein FOQG_07878	-
Unigene10681_All	2039	93.1	8.42	-3.46689	Down	0.818433	hypothetical protein FOXB_02160	-
Unigene2720_All	1114	67.84	6.35	-3.41731	Down	0.813382	hypothetical protein FOC4_g10009658	-
CL3699.Contig1_All	1629	39.26	3.72	-3.39969	Down	0.801704	hypothetical protein FOTG_01367	-
Unigene7299_All	1686	137.513	13.7833	-3.31857	Down	0.82038	hypothetical protein FOTG_03232	-
CL3454.Contig2_All	5195	50.12	5.17333	-3.27622	Down	0.806131	hypothetical protein FOC1_g10013744	-
CL28.Contig3_All	10409	69.1033	7.36333	-3.23032	Down	0.811602	hypothetical protein FOC1_g10010038	-
CL2148.Contig3_All	3801	53.8133	5.89	-3.19162	Down	0.80665	hypothetical protein FOYG_00308	-
CL453.Contig4_All	3245	40.8833	4.52333	-3.17605	Down	0.800149	hypothetical protein FOXB_17260	-
CL858.Contig4_All	1289	122.307	13.88	-3.13942	Down	0.816969	hypothetical protein FOXB_11163	-
Unigene7229_All	7304	68.3733	8.01	-3.09356	Down	0.809466	hypothetical protein FOTG_0623	-
Unigene3976_All	3010	84.0367	9.89667	-3.086	Down	0.812576	hypothetical protein FOTG_02796	-
CL1988.Contig2_All	5009	48.36	5.83	-3.05225	Down	0.802292	hypothetical protein FOTG_01088	-
Unigene9561_All	2368	67.4533	8.16667	-3.04607	Down	0.808919	hypothetical protein FOVG_10307	-
CL858.Contig5_All	1231	128.82	16.29	-2.9833	Down	0.815329	hypothetical protein FOXB_11163	-
Unigene1864_All	3310	68.5367	8.76	-2.96787	Down	0.807798	hypothetical protein FOXB_09021	-
CL211.Contig3_All	3992	53.3467	7.02333	-2.92517	Down	0.802523	hypothetical protein FOVG_02545	-
Unigene529_All	748	53.6067	7.22333	-2.89168	Down	0.802054	hypothetical protein FOXB_10885	-
Unigene6790_All	3319	114.997	15.6933	-2.87337	Down	0.812821	hypothetical protein FOXB_02923	-
Unigene9166_All	1592	92.2033	13.0833	-2.81709	Down	0.809676	hypothetical protein FOC1_g10015791	-
Unigene5652_All	5946	183.997	26.3333	-2.80472	Down	0.814755	hypothetical protein FOTG_02674	-
Unigene10707_All	2109	75.1667	11.0733	-2.763	Down	0.804912	hypothetical protein FOXB_10958	-
Unigene1705_All	775	381.08	59.95	-2.66826	Down	0.815343	hypothetical protein FOYG_07828	-
CL590.Contig1_All	1727	131.317	21.36	-2.62007	Down	0.80852	hypothetical protein FOVG_05118	-
CL765.Contig4_All	8068	102.893	18.0167	-2.51375	Down	0.802853	hypothetical protein FOVG_00440	-
Unigene4574_All	6124	560.42	99.2733	-2.49703	Down	0.811799	hypothetical protein FOXB_02384	-
CL425.Contig3_All	3515	128.467	23.2533	-2.46588	Down	0.80403	hypothetical protein FOTG_00494	-
Unigene5063_All	1774	138.453	25.6733	-2.43106	Down	0.803658	hypothetical protein FOTG_03434	-
Unigene6272_All	1292	243.72	47.1933	-2.36857	Down	0.805641	hypothetical protein FOXB_12387	-
Unigene6020_All	3660	194.76	39.52	-2.30104	Down	0.800996	hypothetical protein FOTG_15339	-
CL746.Contig1_All	1571	4.83	0.01	-8.91588	Down	0.804289	uncharacterized protein FFUJ_03597	-
Unigene2525_All	1527	11.28	0.01	-10.1396	Down	0.905209	uncharacterized protein Y057_13607	-
Unigene6080_All	287	4.86667	0.01	-8.92679	Down	0.805473	unnamed protein product	-
CL3134.Contig2_All	1120	4.76333	0.01	-8.89583	Down	0.802082	-	-
Unigene2770_All	266	6.3	0.01	-9.29921	Down	0.840584	-	-
Unigene2968_All	813	4.75	0.01	-8.89178	Down	0.801732	-	-
Unigene4157_All	562	4.79	0.01	-8.90388	Down	0.803126	-	-
CL1854.Contig2_All	758	6.31667	0.01	-9.30302	Down	0.841088	-	-
Unigene5381_All	217	6.13	0.01	-9.25974	Down	0.836864	-	-
CL2679.Contig2_All	391	10.13	0.01	-9.98442	Down	0.89517	-	-
Unigene436_All	406	22.3067	0.01	-11.1233	Down	0.952636	-	-
Unigene4928_All	510	11.92	0.01	-10.2192	Down	0.909763	-	-
Unigene5012_All	524	11.12	0.01	-10.1189	Down	0.903955	-	-
Unigene2734_All	451	10.9233	0.01	-10.0932	Down	0.902337	-	-
Unigene1682_All	345	9.93	0.01	-9.95565	Down	0.893174	-	-
Unigene4934_All	489	8.22667	0.01	-9.68416	Down	0.873229	-	-
CL765.Contig1_All	1653	8.07667	0.01	-9.65762	Down	0.871184	-	-
Unigene3916_All	631	7.46333	0.01	-9.54368	Down	0.861649	-	-
Unigene400_All	1188	7.27667	0.01	-9.50713	Down	0.858714	-	-
Unigene5778_All	1241	6.67333	0.01	-9.38226	Down	0.848206	-	-
Unigene867_All	491	6.59667	0.01	-9.36559	Down	0.847015	-	-
CL941.Contig3_All	745	5.91	0.01	-9.20701	Down	0.831939	-	-
Unigene1578_All	748	5.09	0.01	-8.99152	Down	0.811616	-	-
Unigene3630_All	1398	90.6833	16.6267	-2.44734	Down	0.800099	-	-

## Sheet: Uniquely upregulated at 120h
Table A6-3. Uniquely up-regulated DEGs in high virulent strain InVir at 120 hai
GeneID	geneLength	Means-InVir 0h	Means-InVir 120h	log2Ratio(InVir 120h/InVir 0h)	Up-Down-Regulation(InVir 120h/InVir 0h)	Probability	Blast nr	Biological process
Unigene13006_All	210	0.01	38.8367	11.9232	Up	0.968735	carboxypeptidase A4	metabolic process
Unigene14594_All	226	1.42333	70.6933	5.63423	Up	0.850151	carboxypeptidase A4	metabolic process
Unigene5572_All	406	0.623333	164.133	8.04065	Up	0.970778	carboxypeptidase A4	metabolic process
Unigene13636_All	251	0.01	78.7033	12.9422	Up	0.984296	beta-glucosidase G	metabolic process
Unigene10804_All	1823	0.0633333	7.89	6.96092	Up	0.813753	beta-glucosidase	metabolic process
Unigene2491_All	1563	2.33667	41.7	4.15752	Up	0.800853	beta-galactosidase	metabolic process
CL215.Contig2_All	2243	10.9767	91.4233	3.05812	Up	0.801294	acyl-CoA oxidase	metabolic process
CL215.Contig1_All	2255	4.06	59.69	3.87794	Up	0.806026	acyl-CoA oxidase	metabolic process
Unigene12827_All	208	0.01	7.75	9.59805	Up	0.871646	copper amine oxidase 1	metabolic process
CL1999.Contig1_All	2356	4.61667	80.2567	4.1197	Up	0.815097	ribose-phosphate pyrophosphokinase	metabolic process
CL1999.Contig2_All	3265	4.63667	65.72	3.82517	Up	0.80769	ribose-phosphate pyrophosphokinase	metabolic process
Unigene3710_All	1626	1.36667	87.28	5.99692	Up	0.870879	Lipase	metabolic process
CL534.Contig2_All	3857	0.483333	20.7033	5.4207	Up	0.802964	Medium-chain-fatty-acid--CoA ligase	metabolic process
Unigene3735_All	1936	37.12	254.607	2.778	Up	0.804363	Adenine phosphoribosyltransferase	metabolic process
Unigene551_All	1853	9.78667	163.537	4.06265	Up	0.822531	[acyl-carrier-protein] S-malonyltransferase	metabolic process
Unigene578_All	1723	17.2267	151.833	3.13977	Up	0.808538	3-ketoacyl-CoA thiolase, peroxisomal	metabolic process
Unigene6229_All	2753	4.31667	67.0167	3.95653	Up	0.809686	Long chain acyl-CoA synthetase 7, peroxisomal	metabolic process
Unigene5958_All	2193	2.53333	47.5233	4.22953	Up	0.805368	Elongation of fatty acids protein sre1	metabolic process
Unigene238_All	1333	3.77333	61	4.0149	Up	0.808722	acyl-CoA thioester hydrolase	metabolic process
Unigene5769_All	1642	1.75667	48.8633	4.79784	Up	0.81581	guanine deaminase	metabolic process
CL499.Contig4_All	4760	0.243333	14.3633	5.88331	Up	0.802747	malate dehydrogenase (oxaloacetate-decarboxylating)(NADP+)	metabolic process
CL2646.Contig2_All	1577	16.8333	299.743	4.15433	Up	0.827399	Putative mannan endo-1,4-beta-mannosidase C	metabolic process
CL1419.Contig1_All	2995	21.1933	402.203	4.24624	Up	0.830495	Glycogen [starch] synthase	metabolic process
Unigene2362_All	3197	1.63333	311.343	7.57454	Up	0.959583	Alkaline proteinase	metabolic process
CL1510.Contig1_All	2074	2.44667	44.4767	4.18416	Up	0.803297	cytosolic nonspecific dipeptidase	metabolic process
CL83.Contig21_All	3025	0.01	4.74667	8.89077	Up	0.811431	xaa-Pro aminopeptidase	metabolic process
Unigene10717_All	3504	23.6433	205.027	3.11631	Up	0.810786	chitin synthase	metabolic process
Unigene10833_All	669	1.06667	69.1133	6.01778	Up	0.868149	Integrase, catalytic core	metabolic process
Unigene7340_All	2715	47.8567	866.483	4.17838	Up	0.83129	Aconitate hydratase, mitochondrial	metabolic process
Unigene9552_All	2505	9.75333	254.583	4.7061	Up	0.835913	catalase-peroxidase	metabolic process
Unigene6830_All	3275	4.3	62.5433	3.86245	Up	0.806963	3',5'-cyclic-nucleotide phosphodiesterase	metabolic process
Unigene7464_All	1259	1.01333	35.4633	5.12915	Up	0.816373	hypothetical protein FOQG_08942	metabolic process
CL499.Contig10_All	3542	9.90667	118.823	3.58427	Up	0.813495	hypothetical protein FOXG_01611	metabolic process
CL1826.Contig1_All	1510	5.38667	85.04	3.98068	Up	0.814011	hypothetical protein FOZG_07815	metabolic process
CL3768.Contig2_All	373	0.01	6.45667	9.33465	Up	0.851393	hypothetical protein FOTG_13816	metabolic process
Unigene15292_All	256	0.276667	33.23	6.90819	Up	0.89898	hypothetical protein FOVG_12673	metabolic process
CL1932.Contig6_All	1850	1.64667	37.1967	4.49755	Up	0.803073	hypothetical protein FOXB_08324	metabolic process
CL1932.Contig1_All	1847	4.93667	62.6967	3.66678	Up	0.804302	hypothetical protein FOXB_08324	metabolic process
CL534.Contig1_All	566	0.0833333	26.8633	8.33253	Up	0.940043	hypothetical protein FOXG_02139	metabolic process
CL2421.Contig2_All	1188	15.9367	345.91	4.43997	Up	0.832274	Alcohol dehydrogenase	oxidation-reduction process
CL3394.Contig2_All	1668	20.5033	237.997	3.53701	Up	0.818376	alcohol dehydrogenase (NADP+)	oxidation-reduction process
Unigene2400_All	3159	40.5467	341.777	3.0754	Up	0.812945	alcohol dehydrogenase	oxidation-reduction process
Unigene10332_All	1263	5.83667	67.57	3.53317	Up	0.803772	Gluconate 5-dehydrogenase	oxidation-reduction process
Unigene6241_All	2115	25.4933	170.06	2.73785	Up	0.800493	Mannitol 2-dehydrogenase	oxidation-reduction process
Unigene2429_All	2065	85.9667	1795.55	4.38451	Up	0.834046	formate dehydrogenase	oxidation-reduction process
CL499.Contig4_All	4760	0.243333	14.3633	5.88331	Up	0.802747	malate dehydrogenase (oxaloacetate-decarboxylating)(NADP+)	oxidation-reduction process
Unigene819_All	570	0.236667	16.1967	6.0967	Up	0.820087	choline dehydrogenase	oxidation-reduction process
CL820.Contig3_All	2000	0.01	24.8767	11.2806	Up	0.952963	Aldo-keto reductase yakc [NADP+]	oxidation-reduction process
CL783.Contig1_All	2300	3.45	154.717	5.48689	Up	0.855304	bifunctional P-450:NADPH-P450 reductase	oxidation-reduction process
CL783.Contig5_All	3552	3.8	145.47	5.25858	Up	0.845819	bifunctional P-450:NADPH-P450 reductase	oxidation-reduction process
Unigene9558_All	2321	5.72333	138.947	4.60153	Up	0.829409	Putative fumarate reductase	oxidation-reduction process
Unigene14352_All	211	0.01	9.70333	9.92234	Up	0.893223	prostaglandin-endoperoxide synthase 1	oxidation-reduction process
Unigene7471_All	1256	1.11	32.2233	4.85947	Up	0.805945	prostaglandin-endoperoxide synthase 1	oxidation-reduction process
Unigene686_All	684	0.923333	31.8767	5.10951	Up	0.811587	prostaglandin-endoperoxide synthase 1	oxidation-reduction process
CL2708.Contig2_All	427	0.01	5.99333	9.22721	Up	0.84218	oxidoreductase	oxidation-reduction process
Unigene667_All	1538	3.76333	72.9967	4.27775	Up	0.815559	oxidoreductase	oxidation-reduction process
Unigene2494_All	1711	1.10333	30.1533	4.77238	Up	0.801396	Putative oxidoreductase ordL	oxidation-reduction process
CL3195.Contig2_All	5120	3.02	55.9	4.21023	Up	0.809177	tRNA-dihydrouridine synthase 3	oxidation-reduction process
Unigene9470_All	826	165.527	1377.92	3.05735	Up	0.815559	cytochrome c549	oxidation-reduction process
CL2584.Contig1_All	560	3.87667	117.943	4.92713	Up	0.834094	peroxisomal hydratase-dehydrogenase-epimerase	oxidation-reduction process
Unigene9552_All	2505	9.75333	254.583	4.7061	Up	0.835913	catalase-peroxidase	oxidation-reduction process
Unigene12827_All	208	0.01	7.75	9.59805	Up	0.871646	copper amine oxidase 1	oxidation-reduction process
CL499.Contig10_All	3542	9.90667	118.823	3.58427	Up	0.813495	hypothetical protein FOXG_01611	oxidation-reduction process
CL1739.Contig2_All	2406	2.76	52.35	4.24545	Up	0.808715	hypothetical protein FOVG_06917	oxidation-reduction process
Unigene13721_All	291	0.01	6.79333	9.40798	Up	0.856838	hypothetical protein FOYG_13613	oxidation-reduction process
Unigene6651_All	443	0.113333	39.2233	8.435	Up	0.954423	hypothetical protein FOZG_13969	oxidation-reduction process
Unigene5585_All	324	0.183333	32.0067	7.44776	Up	0.921901	hypothetical protein FOTG_10499	oxidation-reduction process
Unigene1079_All	1003	0.77	60.3533	6.29243	Up	0.879243	hypothetical protein FOTG_11554	oxidation-reduction process
Unigene5545_All	402	0.626667	48.5933	6.27692	Up	0.873411	hypothetical protein FOVG_13238	oxidation-reduction process
Unigene3708_All	1181	0.416667	21.1967	5.6688	Up	0.815083	hypothetical protein FOTG_10690	oxidation-reduction process
Unigene10745_All	1232	4.56667	177.617	5.28148	Up	0.847754	hypothetical protein FOVG_14422	oxidation-reduction process
Unigene8975_All	1851	1.57333	40.3967	4.68234	Up	0.808633	hypothetical protein FOXB_03641	oxidation-reduction process
CL2313.Contig5_All	900	1.89667	38.76	4.35303	Up	0.802	hypothetical protein FOC1_g10013648	oxidation-reduction process
Unigene6289_All	1482	3.13	46.2667	3.88574	Up	0.800045	hypothetical protein FOTG_13754	oxidation-reduction process
CL2380.Contig1_All	1332	54.16	668.033	3.62462	Up	0.823468	hypothetical protein FOXB_00519	oxidation-reduction process
CL2380.Contig2_All	1404	60.6533	729.01	3.58728	Up	0.823353	hypothetical protein FOXB_00519	oxidation-reduction process
Unigene15024_All	237	0.01	10.0033	9.96627	Up	0.896047	potassium sodium efflux p-type fungal-type	transport
Unigene7768_All	687	0.183333	42.34	7.85141	Up	0.943424	/sodium efflux P-type ATPase, fungal-type	transport
Unigene10519_All	876	0.453333	73.25	7.33611	Up	0.937972	sodium efflux P-type ATPase, fungal-type	transport
Unigene8555_All	752	0.44	48.9733	6.79835	Up	0.903787	sodium efflux P-type ATPase, fungal-type	transport
Unigene4724_All	2207	3.32	63.6367	4.2606	Up	0.812822	Na(+)/H(+) antiporter 2	transport
Unigene2249_All	453	0.01	5.82667	9.18653	Up	0.838622	ABC transporter	transport
Unigene6692_All	353	0.01	7.20333	9.49252	Up	0.863472	MFS transporter, SP family	transport
Unigene7576_All	712	0.466667	22.69	5.60352	Up	0.814683	High-affinity fructose transporter ght6	transport
CL2762.Contig3_All	3238	18.9067	136.883	2.85598	Up	0.802109	Riboflavin transporter MCH5	transport
CL2458.Contig2_All	1992	12.8233	112.36	3.13129	Up	0.805368	Allantoin permease	transport
Unigene624_All	2065	97.5033	718.913	2.88229	Up	0.811057	Polyamine transporter TPO5	transport
Unigene7360_All	908	28.54	241.657	3.0819	Up	0.811166	Mitochondrial import inner membrane translocase subunit tim-22	transport
Unigene7153_All	1042	54.6767	367.097	2.74716	Up	0.805442	Vacuolar protein-sorting-associated protein 46	transport
Unigene6229_All	2753	4.31667	67.0167	3.95653	Up	0.809686	Long chain acyl-CoA synthetase 7, peroxisomal	transport
CL3074.Contig2_All	204	0.01	9.24667	9.85279	Up	0.88866	hypothetical protein FOYG_04370	transport
Unigene16478_All	235	0.01	7.96333	9.63723	Up	0.874396	hypothetical protein FOVG_08130	transport
Unigene14922_All	262	0.01	10.19	9.99294	Up	0.897812	hypothetical protein FOXG_16823	transport
CL1229.Contig1_All	1089	0.01	16.74	10.7091	Up	0.932792	hypothetical protein FOZG_12954	transport
Unigene14999_All	333	0.01	8.74667	9.77259	Up	0.883636	hypothetical protein FOZG_16152	transport
Unigene7993_All	1400	0.423333	22.2	5.71262	Up	0.818261	hypothetical protein FOMG_02615	transport
Unigene7758_All	734	0.393333	18.4267	5.5499	Up	0.803012	hypothetical protein FOYG_05689	transport
CL3097.Contig2_All	244	0.613333	25.0233	5.35046	Up	0.809407	hypothetical protein FOXG_16847	transport
CL1881.Contig1_All	316	0.923333	34.82	5.23692	Up	0.818152	hypothetical protein FOVG_17474	transport
Unigene4025_All	2164	46.1133	608.57	3.72217	Up	0.824833	hypothetical protein FOVG_13202	transport
Unigene8384_All	1897	26.7367	247.93	3.21304	Up	0.813868	hypothetical protein FOVG_14799	transport
Unigene7194_All	1058	0.473333	21.9133	5.53281	Up	0.81063	hypothetical protein FOVG_08250	transport
CL641.Contig1_All	4890	0.01	7.07333	9.46625	Up	0.861448	hypothetical protein FOTG_07461	transport
Unigene3581_All	3028	2.51	54.4567	4.43935	Up	0.811933	hypothetical protein FOTG_11127	transport
Unigene7350_All	1943	6.09	91.72	3.91272	Up	0.814656	hypothetical protein FOXB_12949	transport
CL663.Contig5_All	8315	0.01	10.8767	10.087	Up	0.903251	hypothetical protein FOTG_08651	transport
CL3383.Contig3_All	2955	12.76	115.46	3.17769	Up	0.806963	Zn(II)2Cys6 transcription factor	regulation of biological process
CL267.Contig1_All	3548	15.5967	127.353	3.02953	Up	0.805055	cutinase transcription factor 1 beta	regulation of biological process
CL870.Contig8_All	4423	0.01	12.6067	10.3	Up	0.91427	Transcription factor prr1	regulation of biological process
CL870.Contig2_All	4511	0.01	6.25667	9.28925	Up	0.847645	SKN7 protein	regulation of biological process
CL2707.Contig3_All	1445	9.14333	87.2367	3.25414	Up	0.803983	Programmed cell death protein 6	regulation of biological process
CL1739.Contig2_All	2406	2.76	52.35	4.24545	Up	0.808715	hypothetical protein FOVG_06917	regulation of biological process
Unigene9782_All	417	0.01	8.31333	9.69928	Up	0.878761	hypothetical protein FOPG_07018	regulation of biological process
CL75.Contig1_All	5272	0.01	6.54667	9.35462	Up	0.852812	hypothetical protein FOC1_g10016024	regulation of biological process
Unigene7675_All	323	0.01	4.87333	8.92877	Up	0.815063	hypothetical protein FOYG_11299	regulation of biological process
Unigene8780_All	873	0.143333	28.8133	7.65122	Up	0.924984	hypothetical protein FOTG_10070	regulation of biological process
Unigene5387_All	689	0.423333	19.2167	5.50442	Up	0.802957	hypothetical protein FOWG_05196	regulation of biological process
Unigene1269_All	1774	1.3	38.9433	4.90479	Up	0.811852	hypothetical protein FOXB_04297	regulation of biological process
Unigene6808_All	2045	0.983333	29.0533	4.88488	Up	0.802082	hypothetical protein FOVG_13466	regulation of biological process
Unigene7904_All	4402	1.71667	38.1433	4.47375	Up	0.803677	hypothetical protein FOVG_01850	regulation of biological process
CL1249.Contig3_All	4118	2.14	44.7	4.38459	Up	0.805748	hypothetical protein FOYG_06126	regulation of biological process
CL2767.Contig1_All	3811	4.83	80.2667	4.05471	Up	0.814146	hypothetical protein FOTG_07898	regulation of biological process
CL2767.Contig2_All	4385	4.14667	64.09	3.95008	Up	0.808735	hypothetical protein FOC1_g10010125	regulation of biological process
Unigene6752_All	1419	3.33	79.7667	4.58219	Up	0.82243	hypothetical protein FOZG_17354	regulation of biological process
Unigene6751_All	3335	2.26333	49.8567	4.46127	Up	0.810813	hypothetical protein FOTG_18889	regulation of biological process
CL177.Contig9_All	4501	5.43667	73.75	3.76185	Up	0.808864	hypothetical protein FOTG_15292	regulation of biological process
CL1999.Contig1_All	2356	4.61667	80.2567	4.1197	Up	0.815097	ribose-phosphate pyrophosphokinase	macromolecule modification
CL1999.Contig2_All	3265	4.63667	65.72	3.82517	Up	0.80769	ribose-phosphate pyrophosphokinase	macromolecule modification
CL1542.Contig2_All	3454	8.36667	98.9533	3.56402	Up	0.810487	Ribose-phosphate pyrophosphokinase 1	macromolecule modification
Unigene3996_All	2578	38.95	286.45	2.87859	Up	0.808022	Serine/threonine-protein kinase psk1	macromolecule modification
CL320.Contig2_All	5567	4.87333	80.5967	4.04774	Up	0.814228	protein phosphatase	macromolecule modification
Unigene6858_All	2908	5.54333	71.1733	3.68251	Up	0.806787	pseudouridylate synthase	macromolecule modification
CL3323.Contig2_All	1788	3.56	62.7933	4.14066	Up	0.810521	16S rRNA (-N6/-N6)-dimethyltransferase	macromolecule modification
CL7.Contig6_All	1973	0.01	19.34	10.9174	Up	0.940586	Octanoyltransferase	macromolecule modification
Unigene14036_All	241	0.616667	39.1567	5.98862	Up	0.852724	arabinan endo-1,5-alpha-L-arabinosidase	cell wall degradation and remodeling
Unigene1015_All	495	0.376667	127.5	8.40299	Up	0.975171	arabinan endo-1,5-alpha-L-arabinosidase	cell wall degradation and remodeling
Unigene95_All	2587	1.08667	30.52	4.81177	Up	0.802781	alpha-glucosidase	cell wall degradation and remodeling
Unigene12845_All	220	0.01	53.16	12.3761	Up	0.976699	beta-glucosidase	cell wall degradation and remodeling
CL2393.Contig2_All	4162	2.78	282.747	6.66828	Up	0.91831	exoglucanase type C	cell wall degradation and remodeling
Unigene2585_All	968	1.64333	412.933	7.97314	Up	0.973725	murein transglycosylase	cell wall degradation and remodeling
CL27.Contig2_All	3414	0.01	31.4633	11.6195	Up	0.962387	hypothetical protein FOTG_08899	cell wall degradation and remodeling
Unigene14352_All	211	0.01	9.70333	9.92234	Up	0.893223	prostaglandin-endoperoxide synthase 1	stress and defence
Unigene7471_All	1256	1.11	32.2233	4.85947	Up	0.805945	prostaglandin-endoperoxide synthase 1	stress and defence
Unigene686_All	684	0.923333	31.8767	5.10951	Up	0.811587	prostaglandin-endoperoxide synthase 1	stress and defence
CL870.Contig2_All	4511	0.01	6.25667	9.28925	Up	0.847645	SKN7 protein	stress and defence
CL870.Contig8_All	4423	0.01	12.6067	10.3	Up	0.91427	Transcription factor prr1	stress and defence
Unigene9552_All	2505	9.75333	254.583	4.7061	Up	0.835913	catalase-peroxidase	stress and defence
CL1999.Contig1_All	2356	4.61667	80.2567	4.1197	Up	0.815097	ribose-phosphate pyrophosphokinase	biosynthetic process
CL1999.Contig2_All	3265	4.63667	65.72	3.82517	Up	0.80769	ribose-phosphate pyrophosphokinase	biosynthetic process
CL1542.Contig2_All	3454	8.36667	98.9533	3.56402	Up	0.810487	Ribose-phosphate pyrophosphokinase 1	biosynthetic process
CL2266.Contig2_All	2972	0.01	8.94333	9.80467	Up	0.885585	Aromatic amino acid aminotransferase C56E4.03	biosynthetic process
Unigene4059_All	1283	16.3367	177.643	3.4428	Up	0.814819	Iron-sulfur assembly protein 1	biosynthetic process
CL2327.Contig2_All	3633	1.00333	35.0033	5.12462	Up	0.814832	hypothetical protein FOZG_06993	biosynthetic process
CL870.Contig2_All	4511	0.01	6.25667	9.28925	Up	0.847645	SKN7 protein	signal transduction
Unigene7403_All	1408	23.7567	826.42	5.12047	Up	0.848725	Calcipressin-2	signal transduction
CL870.Contig8_All	4423	0.01	12.6067	10.3	Up	0.91427	Transcription factor prr1	signal transduction
CL1394.Contig17_All	6369	0.0166667	7.38667	8.79181	Up	0.859853	hypothetical protein FOYG_03262	signal transduction
CL994.Contig1_All	1528	15.0733	165.22	3.45432	Up	0.814282	hypothetical protein FOZG_07638	signal transduction
CL2662.Contig4_All	1859	0.0333333	9.14333	8.09961	Up	0.868699	RNA 3'-terminal phosphate cyclase	RNA processing
Unigene7401_All	1275	13.8	109.767	2.9917	Up	0.802285	Ribosomal RNA assembly protein KRR1	RNA processing
CL3195.Contig2_All	5120	3.02	55.9	4.21023	Up	0.809177	tRNA-dihydrouridine synthase 3	RNA processing
Unigene6226_All	2138	4.05	53.5	3.72355	Up	0.802088	hypothetical protein FOTG_02856	RNA processing
Unigene8193_All	1999	14.92	113.48	2.92712	Up	0.801362	hypothetical protein FOTG_02338	RNA processing
CL3792.Contig2_All	5362	0.146667	11.7567	6.32479	Up	0.811852	DNA-directed RNA polymerase I subunit RPA1	transcription
Unigene56_All	4010	2.56	50.3633	4.29816	Up	0.807954	DNA-directed RNA polymerase I subunit RPA2	transcription
CL177.Contig9_All	4501	5.43667	73.75	3.76185	Up	0.808864	hypothetical protein FOTG_15292	rhythmic process
Unigene7340_All	2715	47.8567	866.483	4.17838	Up	0.83129	Aconitate hydratase, mitochondrial	mitochondrion organization
CL2519.Contig2_All	1012	1.19	215.687	7.50183	Up	0.955312	beta-glucosidase	-
Unigene7980_All	1765	1.92333	80.4367	5.38617	Up	0.843687	mannosyl-oligosaccharide alpha-1,2-mannosidase	-
Unigene15521_All	256	0.01	23.6567	11.208	Up	0.950444	Lipase 5	-
Unigene989_All	355	0.01	17.57	10.7789	Up	0.935405	Histone acetyltransferase HPA2	-
CL1700.Contig1_All	4566	0.01	9.68	9.91886	Up	0.893026	cystathionine gamma-synthase	-
Unigene14295_All	225	0.01	7.95333	9.63542	Up	0.874274	GPR1/FUN34/YaaH-class plasma membrane protein	-
Unigene11643_All	228	0.01	6.23667	9.28463	Up	0.847258	2-dehydropantoate 2-reductase	-
CL330.Contig17_All	3214	0.01	6.03	9.23601	Up	0.843144	Uracil-regulated protein 1, partial	-
Unigene5683_All	2990	1.02	31.5533	4.95115	Up	0.807411	Aminopeptidase 2	-
Unigene883_All	538	0.01	4.88667	8.93271	Up	0.815525	D-aminopeptidase	-
Unigene12310_All	403	0.13	23.8633	7.52014	Up	0.912342	triacylglycerol lipase	-
Unigene4516_All	305	0.206667	23.7633	6.84529	Up	0.882142	Lipase 5	-
CL1221.Contig1_All	715	0.476667	25.8467	5.76085	Up	0.827983	formamidase	-
Unigene14931_All	240	0.633333	32.5567	5.68384	Up	0.833252	2,3-dihydroxybenzoate decarboxylase	-
CL360.Contig1_All	1682	1.19	59.2533	5.63786	Up	0.847808	2,4-dienoyl-CoA reductase (NADPH2)	-
Unigene3666_All	989	1.17333	36.46	4.95763	Up	0.812259	alcohol dehydrogenase	-
CL1652.Contig5_All	3054	2.86333	52.8767	4.20686	Up	0.808002	60S ribosomal export protein NMD3	-
CL1652.Contig3_All	3112	3.62333	58.6867	4.01764	Up	0.807988	60S ribosomal export protein NMD3	-
CL1493.Contig2_All	9188	5.97333	89.2367	3.90103	Up	0.813434	pre-mRNA-processing ATP-dependent RNA helicase PRP5	-
CL957.Contig1_All	1790	9.14667	83.6533	3.19311	Up	0.802523	ATP-dependent RNA helicase DBP3	-
Unigene8134_All	1265	5.18	71.3067	3.78301	Up	0.808274	pre-rRNA-processing protein ESF2	-
CL2054.Contig2_All	2017	5.69	75.13	3.72289	Up	0.808905	Ribosome assembly protein rrb1	-
Unigene3965_All	1541	7.27	89.9333	3.62883	Up	0.81029	Protein LTV1	-
CL679.Contig1_All	1098	13.8267	125.763	3.18519	Up	0.807934	glucosamine-phosphate N-acetyltransferase	-
Unigene2949_All	1269	14.8267	120.683	3.02496	Up	0.804302	Pepsin A	-
Unigene1545_All	2318	30.04	230.397	2.93916	Up	0.807737	cytochrome c heme lyase	-
Unigene217_All	2691	76.87	503.667	2.71198	Up	0.805741	DNA-binding protein creA	-
CL2273.Contig2_All	2503	30.2067	195.097	2.69125	Up	0.800493	guanosine-diphosphatase	-
Unigene2750_All	1352	407.287	2321.12	2.5107	Up	0.800798	Altered inheritance rate of mitochondria protein 38 like protein	-
Unigene818_All	398	0.01	15.0633	10.5568	Up	0.92662	beta-galactosidase	-
CL1528.Contig6_All	5523	0.166667	16.22	6.60466	Up	0.848976	nucleolar protein 12	-
Unigene11177_All	454	0.01	6.50333	9.34504	Up	0.852167	beta-galactosidase	-
CL361.Contig32_All	261	0.01	6.68	9.3837	Up	0.855195	transposase	-
Unigene9292_All	1724	7.76333	85.6833	3.46427	Up	0.80733	ATP-dependent rRNA helicase RRP3	-
Unigene1858_All	1480	3.89667	60.79	3.96352	Up	0.807751	Ribosome production factor 1	-
Unigene2930_All	1209	3.82667	51.1567	3.74076	Up	0.801185	Translation machinery-associated protein 16	-
Unigene7560_All	495	0.65	35.9367	5.78887	Up	0.841236	acetyltransferase	-
CL2200.Contig1_All	809	5.35667	85.8667	4.00269	Up	0.814968	hypothetical protein HIM_12503	-
Unigene5674_All	2204	1.14667	113.13	6.62439	Up	0.907874	hypothetical protein FOVG_13540	-
Unigene4009_All	914	28.9867	754.047	4.70119	Up	0.839417	hypothetical protein FOYG_12421	-
CL775.Contig1_All	1471	1.82	199.823	6.77864	Up	0.92239	hypothetical protein FOC1_g10012985	-
Unigene9667_All	817	0.833333	308.713	8.53316	Up	0.983352	hypothetical protein FOTG_16648	-
Unigene3994_All	2577	21.2767	250.703	3.55864	Up	0.818824	hypothetical protein FOVG_05182	-
CL205.Contig2_All	892	0.01	4.75667	8.89381	Up	0.811729	hypothetical protein FOXB_08780	-
Unigene4594_All	3301	2.58667	44.1833	4.09434	Up	0.801966	hypothetical protein FOC1_g10008301	-
Unigene6910_All	2531	5.89	66.7033	3.50142	Up	0.803249	hypothetical protein FOTG_10398	-
Unigene16411_All	204	0.01	15.29	10.5784	Up	0.92753	hypothetical protein FOZG_14754	-
Unigene11884_All	203	0.01	11.1233	10.1194	Up	0.904989	hypothetical protein FOXG_14859	-
Unigene15073_All	298	0.01	46.89	12.1951	Up	0.973834	hypothetical protein FOXG_14859	-
Unigene3609_All	2922	3.64333	69.7733	4.25934	Up	0.814561	hypothetical protein FOPG_02227	-
Unigene17247_All	305	0.396667	50.2167	6.9841	Up	0.914508	hypothetical protein FOC1_g10000494	-
CL810.Contig1_All	404	0.01	14.1633	10.4679	Up	0.922607	hypothetical protein FOTG_12593	-
Unigene5944_All	738	1.89333	191.07	6.65703	Up	0.915234	hypothetical protein FOC4_g10003555	-
Unigene8623_All	913	0.01	18.98	10.8903	Up	0.939656	hypothetical protein FOTG_00263	-
CL2765.Contig2_All	1957	1.74333	53.53	4.94043	Up	0.821173	hypothetical protein FOXB_08855	-
Unigene3149_All	602	0.296667	35.6867	6.9104	Up	0.901248	hypothetical protein FOYG_05620	-
Unigene16442_All	221	0.01	21.6233	11.0784	Up	0.946201	hypothetical protein FOC1_g10003877	-
Unigene5733_All	2280	2.08667	40.7933	4.28906	Up	0.802319	hypothetical protein FOXB_13472	-
Unigene3587_All	1468	0.88	44.55	5.66178	Up	0.841094	hypothetical protein FOXG_00857	-
Unigene7626_All	568	0.0833333	40.3	8.91767	Up	0.961246	hypothetical protein FOIG_10371	-
CL2230.Contig1_All	1971	0.0666667	15.3767	7.84956	Up	0.9008	hypothetical protein FOPG_11042	-
CL3774.Contig2_All	1435	3.67667	237.03	6.01053	Up	0.880309	hypothetical protein FOXB_01509	-
Unigene12921_All	253	0.01	5.83	9.18735	Up	0.838622	hypothetical protein FOTG_12520	-
CL2765.Contig1_All	1862	1.16	43.13	5.2165	Up	0.823882	hypothetical protein FG05_00485	-
Unigene4942_All	599	10.4033	89.4667	3.1043	Up	0.801613	hypothetical protein FOXB_04648	-
CL1576.Contig5_All	2391	0.01	16.08	10.6511	Up	0.930551	hypothetical protein FOVG_04977	-
Unigene6009_All	1033	5.48	82.5133	3.91238	Up	0.813108	hypothetical protein FOZG_04164	-
CL2338.Contig3_All	3241	0.04	6.96	7.44294	Up	0.822172	hypothetical protein FOXB_06517	-
Unigene1369_All	1706	1.10667	164.877	7.21902	Up	0.943186	hypothetical protein FOTG_07152	-
Unigene8933_All	307	0.01	20.1933	10.9797	Up	0.943044	hypothetical protein FOC1_g10009089	-
Unigene17317_All	338	0.01	25.9633	11.3423	Up	0.954782	hypothetical protein FOZG_15717	-
Unigene3124_All	314	0.01	14.74	10.5255	Up	0.925201	hypothetical protein FOTG_12940	-
Unigene16502_All	204	0.01	14.6733	10.519	Up	0.924957	hypothetical protein FOVG_00116	-
Unigene7725_All	323	0.01	10.42	10.0251	Up	0.899842	hypothetical protein FOC1_g10010519	-
Unigene7691_All	529	0.01	9.83	9.94105	Up	0.894391	hypothetical protein FOTG_10547	-
Unigene12343_All	312	0.01	9.63	9.91139	Up	0.892537	hypothetical protein FOVG_15694	-
CL885.Contig1_All	4091	0.01	9.18667	9.8434	Up	0.888036	hypothetical protein FOTG_05575	-
Unigene14450_All	239	0.01	8.64667	9.756	Up	0.882584	hypothetical protein FOXB_17657	-
Unigene13254_All	236	0.01	8.1	9.66178	Up	0.876005	hypothetical protein FOVG_15362	-
CL1489.Contig2_All	254	0.01	7.78333	9.60424	Up	0.87206	hypothetical protein FOXB_17052	-
Unigene15809_All	457	0.01	7.74333	9.59681	Up	0.87151	hypothetical protein FOZG_09860	-
Unigene12100_All	249	0.01	7.62667	9.57491	Up	0.869922	hypothetical protein FOMG_18888	-
Unigene14037_All	350	0.01	6.88667	9.42766	Up	0.858576	hypothetical protein FOC1_g10001888, partial	-
Unigene12456_All	392	0.01	6.79	9.40727	Up	0.856838	hypothetical protein FOVG_06611	-
Unigene2677_All	3228	0.0333333	22.0367	9.36872	Up	0.942867	hypothetical protein FOMG_02418	-
Unigene14165_All	326	0.01	6.60333	9.36705	Up	0.853817	hypothetical protein FOWG_13879	-
Unigene12634_All	211	0.01	6.47	9.33762	Up	0.851624	hypothetical protein FOVG_13486	-
Unigene17297_All	290	0.01	6.03667	9.23761	Up	0.843327	hypothetical protein FOXG_11138	-
Unigene11180_All	530	0.01	5.35333	9.06429	Up	0.828017	hypothetical protein FOXG_22120	-
Unigene11726_All	202	0.01	5.1	8.99435	Up	0.821235	hypothetical protein FOQG_19552	-
Unigene6534_All	276	0.01	5.03	8.97441	Up	0.819205	hypothetical protein FOWG_13179	-
Unigene9891_All	308	0.01	4.96667	8.95613	Up	0.817521	hypothetical protein FOPG_12527	-
Unigene11790_All	273	0.01	4.88333	8.93172	Up	0.815294	hypothetical protein FOTG_10889	-
Unigene3317_All	364	0.01	4.84667	8.92085	Up	0.814459	hypothetical protein FOTG_13246	-
Unigene6380_All	398	0.01	4.59333	8.8434	Up	0.806895	hypothetical protein FOVG_15085	-
CL3855.Contig1_All	1156	0.01	4.52333	8.82124	Up	0.804539	hypothetical protein FOVG_14611	-
CL3873.Contig1_All	2080	0.01	4.50333	8.81485	Up	0.803786	hypothetical protein FOXB_14203	-
Unigene15354_All	202	0.01	4.49	8.81057	Up	0.803514	hypothetical protein FOTG_10910	-
CL485.Contig36_All	4410	0.0166667	6.99	8.71218	Up	0.853505	hypothetical protein FOTG_05973	-
Unigene4201_All	620	1.79333	573.33	8.32058	Up	0.981974	hypothetical protein FOVG_15847	-
Unigene16568_All	352	0.466667	133.267	8.15771	Up	0.971308	hypothetical protein FOXB_17551	-
Unigene3189_All	707	0.176667	38.5467	7.76943	Up	0.938739	hypothetical protein FOTG_15997	-
Unigene14729_All	563	0.316667	67.8733	7.74374	Up	0.950811	hypothetical protein FOTG_12956	-
Unigene17354_All	553	0.243333	49.4167	7.66592	Up	0.942066	hypothetical protein FOCG_08422	-
Unigene7526_All	666	0.196667	35.34	7.48941	Up	0.926572	hypothetical protein FOVG_15581	-
Unigene10899_All	542	0.256667	46.1	7.48873	Up	0.933708	hypothetical protein FOVG_15404	-
Unigene7521_All	705	0.123333	18.3433	7.21655	Up	0.888484	hypothetical protein FOTG_10637	-
Unigene2102_All	691	0.423333	60.9833	7.17048	Up	0.927672	hypothetical protein FOZG_15717	-
Unigene6338_All	704	0.413333	44.2667	6.74277	Up	0.897941	hypothetical protein FOTG_12940	-
Unigene4471_All	587	0.15	15.4667	6.68806	Up	0.851359	hypothetical protein FOXB_09050	-
CL1640.Contig1_All	2575	3.47667	348.707	6.64817	Up	0.917454	hypothetical protein FOVG_12036	-
Unigene2199_All	389	0.136667	13.2733	6.60173	Up	0.836395	hypothetical protein FOTG_10457	-
Unigene8595_All	469	0.106667	10.02	6.55363	Up	0.812836	hypothetical protein FVEG_17028	-
CL1640.Contig2_All	2641	3.72	344.423	6.53274	Up	0.910692	hypothetical protein FOVG_12036	-
Unigene17004_All	822	0.683333	62.9	6.52433	Up	0.893786	hypothetical protein FOZG_15717	-
Unigene4209_All	762	2.19333	189.11	6.42996	Up	0.901954	hypothetical protein FOXB_03347	-
Unigene11247_All	322	0.186667	15.32	6.35881	Up	0.832322	hypothetical protein FOZG_13800	-
Unigene4616_All	4650	0.156667	12.5933	6.32882	Up	0.816625	hypothetical protein FOTG_08326	-
Unigene6561_All	703	0.126667	10.1667	6.32667	Up	0.800513	hypothetical protein FOVG_10321	-
Unigene9060_All	1617	1.89667	146.21	6.26843	Up	0.890487	hypothetical protein FOTG_11069	-
Unigene2623_All	977	0.4	29.2933	6.19443	Up	0.854238	hypothetical protein FOTG_12715	-
Unigene10146_All	2537	1.43667	100.427	6.12727	Up	0.878992	hypothetical protein FOTG_05315	-
Unigene9132_All	1926	1.08333	70.0867	6.01559	Up	0.868407	hypothetical protein FOTG_12493	-
Unigene14340_All	267	0.506667	31.3133	5.9496	Up	0.844753	hypothetical protein FOQG_16179	-
Unigene4253_All	1013	6.3	372.947	5.88747	Up	0.87665	hypothetical protein PFICI_06274	-
Unigene10417_All	1200	1.66333	90.5433	5.76646	Up	0.860063	hypothetical protein FOXB_05104	-
Unigene4224_All	756	0.43	21.0967	5.61653	Up	0.812531	hypothetical protein FOPG_15299	-
CL1152.Contig2_All	2482	4.34667	212.277	5.60989	Up	0.862365	hypothetical protein FOPG_00906	-
Unigene6632_All	794	0.866667	41.6033	5.58508	Up	0.836898	hypothetical protein PFICI_06271	-
Unigene10761_All	493	0.656667	31.4833	5.58328	Up	0.82854	hypothetical protein FOTG_14109	-
Unigene10085_All	1010	0.54	25.44	5.558	Up	0.818906	hypothetical protein FOPG_16003	-
CL1152.Contig1_All	911	7.30333	343.497	5.5556	Up	0.86244	hypothetical protein FOPG_00906	-
Unigene4176_All	571	0.69	31.9967	5.53518	Up	0.826734	hypothetical protein FOQG_10410	-
Unigene14623_All	409	0.503333	21.9633	5.44744	Up	0.807085	hypothetical protein FOVG_13813	-
CL3096.Contig2_All	1312	0.81	35.1233	5.43836	Up	0.826333	hypothetical protein FOTG_05278	-
Unigene862_All	500	0.46	19.61	5.41381	Up	0.800065	hypothetical protein FOZG_13568	-
Unigene2588_All	1224	0.796667	33.08	5.37584	Up	0.821635	hypothetical protein FOTG_07780	-
CL243.Contig4_All	1949	1.85	75.94	5.35926	Up	0.841562	hypothetical protein FOC4_g10000147	-
CL697.Contig7_All	908	0.883333	33.21	5.23252	Up	0.816482	hypothetical protein FLAG1_12121	-
Unigene3165_All	500	1.29	47.42	5.20005	Up	0.825437	hypothetical protein FOTG_12493	-
Unigene10575_All	864	0.87	31.4767	5.17712	Up	0.813549	hypothetical protein FOC4_g10006326	-
Unigene8725_All	903	0.74	25.2967	5.09528	Up	0.802306	hypothetical protein PFICI_06273	-
CL965.Contig2_All	1420	2.65	87.6433	5.04758	Up	0.833754	hypothetical protein FOPG_15515	-
CL485.Contig2_All	4413	1.44	46.91	5.02575	Up	0.820162	hypothetical protein FOTG_05973	-
Unigene1883_All	675	1.05333	33.8967	5.00811	Up	0.811057	hypothetical protein FOZG_12414	-
CL965.Contig5_All	1531	4.18333	130.033	4.95808	Up	0.836151	hypothetical protein FOPG_15515	-
Unigene7595_All	737	1.56333	46.7267	4.90155	Up	0.816726	hypothetical protein FOYG_07730	-
Unigene7143_All	1146	1.61667	46.8367	4.85654	Up	0.81672	hypothetical protein FOC1_g10006070	-
CL286.Contig3_All	2814	1.08333	30.2633	4.80402	Up	0.801552	hypothetical protein HIM_06369	-
CL286.Contig1_All	813	1.23333	34.24	4.79505	Up	0.80587	hypothetical protein HIM_11011	-
CL313.Contig2_All	1548	3.62333	99.46	4.77873	Up	0.829029	hypothetical protein FOC1_g10008610	-
CL2024.Contig2_All	454	2.33	63.2367	4.76236	Up	0.821289	hypothetical protein FOXG_03014	-
CL537.Contig1_All	3598	4.35333	118.003	4.76056	Up	0.830835	hypothetical protein FOXB_08119	-
Unigene10165_All	1284	1.19333	31.9933	4.7447	Up	0.802414	hypothetical protein FLAG1_09784	-
Unigene8292_All	481	1.35667	33.3633	4.62013	Up	0.801783	hypothetical protein FOXG_06055	-
CL1530.Contig3_All	1485	1.95333	47.0333	4.58967	Up	0.811431	hypothetical protein FOMG_19315, partial	-
Unigene1373_All	1865	1.89333	42.39	4.48472	Up	0.806508	hypothetical protein FOTG_08864]	-
Unigene9503_All	1722	3.22667	71.12	4.46214	Up	0.81822	hypothetical protein FOXB_10927	-
Unigene34_All	6674	2.46	53.4267	4.44083	Up	0.811526	hypothetical protein FOVG_12934	-
Unigene2780_All	746	4.43	89.4767	4.33613	Up	0.819829	hypothetical protein FOVG_12381	-
CL129.Contig2_All	466	2.78667	52.78	4.24338	Up	0.808138	hypothetical protein FOXG_09921	-
CL976.Contig1_All	2876	2.68	50.6533	4.24035	Up	0.807153	hypothetical protein FOVG_09437	-
CL1678.Contig2_All	1911	2.73333	50.7033	4.21335	Up	0.807018	hypothetical protein FOXB_00861	-
CL976.Contig2_All	2881	2.84667	50.6467	4.15312	Up	0.805931	hypothetical protein FOVG_09437	-
CL584.Contig3_All	543	12.1867	213.417	4.1303	Up	0.82541	hypothetical protein FOC1_g10012128	-
CL13.Contig5_All	681	2.71333	46.7467	4.10673	Up	0.803562	hypothetical protein FOXG_14235	-
Unigene101_All	4063	7.58667	127.303	4.06866	Up	0.820311	hypothetical protein FOTG_06253	-
Unigene74_All	3419	2.87	47.26	4.0415	Up	0.802876	hypothetical protein FOVG_00572	-
Unigene4046_All	1515	2.63667	42.7967	4.02071	Up	0.800235	hypothetical protein FOXB_02522	-
CL1355.Contig1_All	4270	8.22	132.95	4.0156	Up	0.820433	hypothetical protein FOXB_08796	-
CL1409.Contig4_All	6066	4.17	64.6767	3.95513	Up	0.809027	hypothetical protein FOTG_03110	-
CL3160.Contig2_All	1278	3.68333	52.6333	3.83689	Up	0.803263	hypothetical protein FOCG_15142	-
CL2200.Contig2_All	1326	4.01	56.9367	3.82768	Up	0.804696	hypothetical protein FOTG_17953	-
CL2582.Contig1_All	437	5.19667	72.6733	3.80577	Up	0.809523	hypothetical protein FOMG_09875	-
Unigene1709_All	922	5.61667	76.79	3.77313	Up	0.809564	hypothetical protein FOXG_19243	-
Unigene8202_All	2150	4.30333	57.58	3.74204	Up	0.803745	hypothetical protein FOQG_13203	-
CL2428.Contig1_All	7492	14.0833	186.893	3.73015	Up	0.819816	hypothetical protein FOTG_09244	-
Unigene4080_All	3219	5.60667	66.6067	3.57045	Up	0.803888	hypothetical protein FOTG_16838	-
Unigene4892_All	608	7.16	83.6	3.54547	Up	0.807846	hypothetical protein FOXB_15922	-
Unigene7849_All	1278	8.73	101.69	3.54205	Up	0.810786	hypothetical protein FOXB_14155	-
Unigene6237_All	2137	8.18333	93.5667	3.51523	Up	0.809224	hypothetical protein FOXB_02204	-
CL395.Contig2_All	2635	8.51333	96.5333	3.50323	Up	0.809502	hypothetical protein FOXB_01155	-
CL2922.Contig3_All	3414	9.77333	107.233	3.45576	Up	0.810691	hypothetical protein FOC1_g10013109	-
Unigene4064_All	1268	7.50667	82.12	3.45149	Up	0.805992	hypothetical protein FOTG_07234	-
Unigene3515_All	2064	58.42	619.437	3.40642	Up	0.820053	hypothetical protein FOXB_08583	-
CL2922.Contig1_All	3351	12.8267	133.437	3.37894	Up	0.811417	hypothetical protein FOC1_g10013109	-
CL2428.Contig3_All	7594	23.5433	244.55	3.37674	Up	0.816251	hypothetical protein FOTG_09244	-
Unigene1360_All	3290	7.33	75.0733	3.35642	Up	0.803338	hypothetical protein FOQG_10277	-
CL2582.Contig2_All	741	9.66667	97.4967	3.33426	Up	0.807194	hypothetical protein FOMG_09875	-
Unigene9557_All	2008	39.1167	362.73	3.21304	Up	0.815749	hypothetical protein FOTG_00705	-
Unigene8436_All	1472	73.9333	677.677	3.1963	Up	0.817324	hypothetical protein FOC4_g10010445	-
CL584.Contig2_All	3537	19.35	177.04	3.19367	Up	0.811146	hypothetical protein FOVG_04350	-
CL1083.Contig1_All	3440	13	117.813	3.17992	Up	0.807153	hypothetical protein FOVG_00581	-
Unigene1834_All	2902	19.0833	165.937	3.12025	Up	0.809034	hypothetical protein FOXB_03911	-
Unigene5658_All	3865	31.0567	262.707	3.08048	Up	0.811641	hypothetical protein FOXB_09239	-
Unigene3747_All	2786	36.04	297.93	3.0473	Up	0.811824	hypothetical protein FOXB_06801	-
Unigene6023_All	1069	15.2667	115.437	2.91864	Up	0.801382	hypothetical protein FOTG_12230	-
Unigene3559_All	4621	16.8033	124.417	2.88836	Up	0.801613	hypothetical protein FOYG_07670	-
Unigene96_All	3431	46.87	312.26	2.73601	Up	0.80456	hypothetical protein FOYG_09751	-
Unigene1142_All	2067	60.5	400.547	2.72696	Up	0.805436	hypothetical protein FOVG_18050	-
Unigene10335_All	1040	68.0833	447.263	2.71575	Up	0.805626	hypothetical protein FOCG_05598	-
Unigene3891_All	712	35.0033	229.047	2.71008	Up	0.802177	hypothetical protein FVEG_02710	-
CL1540.Contig2_All	241	0.01	16.9067	10.7234	Up	0.933362	uncharacterized protein FFUJ_11054	-
CL209.Contig1_All	269	1.74	51.4	4.88461	Up	0.819143	Uncharacterized protein LW94_3064	-
Unigene904_All	572	4.43667	122.03	4.78162	Up	0.831297	uncharacterized protein FFUJ_14722	-
Unigene1837_All	1251	77.9867	589.213	2.91749	Up	0.811308	uncharacterized protein FFUJ_06965	-
CL2327.Contig2_All	3633	1.00333	35.0033	5.12462	Up	0.814832	hypothetical protein FOZG_06993	-
CL1699.Contig2_All	470	0.01	16.7	10.7056	Up	0.932696	-	-
Unigene12029_All	217	0.01	15.52	10.5999	Up	0.928433	-	-
CL1514.Contig2_All	313	0.01	10.6767	10.0602	Up	0.901764	-	-
Unigene12286_All	207	0.01	9.16667	9.84025	Up	0.887791	-	-
Unigene11125_All	389	0.01	9.01333	9.81592	Up	0.886338	-	-
Unigene11823_All	226	0.01	7.82667	9.61225	Up	0.872637	-	-
Unigene5399_All	417	0.01	7.82	9.61102	Up	0.872501	-	-
Unigene13997_All	272	0.01	6.55667	9.35682	Up	0.853036	-	-
Unigene11615_All	248	0.01	5.59	9.1267	Up	0.833652	-	-
Unigene15934_All	204	0.01	4.77667	8.89986	Up	0.812442	-	-
Unigene7427_All	426	0.92	30.77	5.06375	Up	0.809068	-	-
Unigene7260_All	607	23.7733	283.413	3.57549	Up	0.820284	-	-

## Sheet: Uniquely downregulated at 120h
Table A6-4. Uniquely downregulated DEGs in high virulent strain InVir at 120 hai
GeneID	geneLength	Means-InVir 0h	Means-InVir 120h	log2Ratio(InVir 120h/InVir 0h)	Up-Down-Regulation(InVir 120h/InVir 0h)	Probability	Blast nr	Biological process
CL499.Contig1_All	3337	63.7367	0.01	-12.6379	Down	0.98044	malate dehydrogenase (oxaloacetate-decarboxylating)(NADP+)	oxidation-reduction process
CL499.Contig6_All	5165	13.2433	0.13	-6.67061	Down	0.840618	malate dehydrogenase (oxaloacetate-decarboxylating)(NADP+)	oxidation-reduction process
Unigene4802_All	2344	307.7	17.8967	-4.10376	Down	0.827379	NADP-specific glutamate dehydrogenase	oxidation-reduction process
CL1739.Contig1_All	1479	17.5433	0.01	-10.7767	Down	0.93529	S-(hydroxymethyl)glutathione dehydrogenase/alcohol dehydrogenase	oxidation-reduction process
Unigene10360_All	1106	8.46667	0.01	-9.72565	Down	0.880703	L-lactate dehydrogenase A	oxidation-reduction process
Unigene7336_All	2348	164.953	9.95333	-4.05073	Down	0.822586	L-ornithine N5-oxygenase	oxidation-reduction process
Unigene1767_All	1684	70.3567	2.59333	-4.76181	Down	0.823414	dimethylaniline monooxygenase (N-oxide forming)	oxidation-reduction process
CL1322.Contig3_All	966	4.54	0.01	-8.82655	Down	0.805144	probable ubiquinol-cytochrome-c reductase Rieske iron-sulfur protein	oxidation-reduction process
Unigene6872_All	2009	104.813	5.4	-4.27872	Down	0.82118	thioredoxin 1	oxidation-reduction process
Unigene2909_All	2121	14.2667	0.01	-10.4784	Down	0.923185	hypothetical protein FVEG_11140	oxidation-reduction process
CL2641.Contig2_All	1515	5.17333	0.01	-9.01495	Down	0.823088	hypothetical protein FOTG_12108	oxidation-reduction process
CL1190.Contig2_All	2349	35.92	0.01	-11.8106	Down	0.966562	hypothetical protein FOXB_07788	oxidation-reduction process
CL2641.Contig1_All	1463	22.35	0.09	-7.95613	Down	0.92383	hypothetical protein FOTG_12108	oxidation-reduction process
CL3755.Contig2_All	1837	6.66667	0.01	-9.38082	Down	0.854978	hypothetical protein FOPG_16761	oxidation-reduction process
CL1730.Contig1_All	3264	7.41333	0.01	-9.53398	Down	0.866486	hypothetical protein FOTG_04877	oxidation-reduction process
CL1730.Contig5_All	3358	9.02333	0.01	-9.81752	Down	0.886413	hypothetical protein FOTG_04877	oxidation-reduction process
CL927.Contig1_All	4852	95.48	8.16333	-3.54797	Down	0.809822	hypothetical protein FOXB_03933	oxidation-reduction process
CL2467.Contig1_All	2109	6.26667	0.01	-9.29155	Down	0.847842	hypothetical protein FOPG_06600	oxidation-reduction process
CL1040.Contig2_All	1806	11.41	0.07	-7.34873	Down	0.863152	hypothetical protein NECHADRAFT_85374	oxidation-reduction process
CL1040.Contig4_All	1763	80.6333	0.573333	-7.13586	Down	0.931549	hypothetical protein NECHADRAFT_85374	oxidation-reduction process
CL2026.Contig5_All	3382	5.36333	0.01	-9.06699	Down	0.828234	V-type proton ATPase subunit A	transport
CL3336.Contig1_All	725	6.23667	0.01	-9.28463	Down	0.847258	V-type proton ATPase proteolipid subunit 2	transport
CL3178.Contig2_All	7539	74.74	5.52333	-3.75827	Down	0.809095	Siderophore iron transporter mirB	transport
CL1776.Contig5_All	3764	9.18333	0.01	-9.84287	Down	0.88792	arsenical-resistance protein	transport
Unigene6200_All	2719	188.243	3.54667	-5.72999	Down	0.866181	Vitamin H transporter 1	transport
CL3082.Contig3_All	4729	5.96333	0.0166667	-8.48301	Down	0.83336	hypothetical protein FOVG_10891	transport
CL77.Contig49_All	3615	4.48	0.01	-8.80735	Down	0.803202	hypothetical protein FOMG_09820	transport
CL77.Contig34_All	3617	7.8	0.01	-9.60733	Down	0.872298	hypothetical protein FOVG_19397	transport
CL641.Contig13_All	4924	5.28667	0.01	-9.04621	Down	0.826381	hypothetical protein FOTG_07461	transport
CL641.Contig22_All	4866	7.08667	0.01	-9.46896	Down	0.861795	hypothetical protein FOTG_07461	transport
CL1.Contig12_All	5711	5.34	0.0266667	-7.64566	Down	0.800086	hypothetical protein FOTG_17293	transport
CL77.Contig39_All	3679	7.75	0.01	-9.59805	Down	0.871646	hypothetical protein FOMG_09820	transport
CL77.Contig19_All	3751	10.0767	0.01	-9.9768	Down	0.896767	hypothetical protein FOVG_19397	transport
CL77.Contig53_All	3557	7.74667	0.01	-9.59743	Down	0.871646	hypothetical protein FOMG_09820	transport
CL77.Contig21_All	3674	16.7267	0.01	-10.7079	Down	0.932764	hypothetical protein FOVG_19397	transport
CL77.Contig17_All	3655	8.95667	0.01	-9.80682	Down	0.885761	hypothetical protein FOVG_19397	transport
Unigene10683_All	2024	98.4133	0.0866667	-10.1492	Down	0.986455	hypothetical protein FOTG_15143	transport
CL2308.Contig2_All	1790	88.4033	4.84	-4.19102	Down	0.817548	hypothetical protein FOVG_10901	transport
Unigene3658_All	2333	16.42	0.1	-7.35931	Down	0.887594	hypothetical protein FOTG_12107	transport
CL754.Contig3_All	3693	65.48	0.01	-12.6768	Down	0.980956	uncharacterized protein FFUJ_05691	transport
CL499.Contig1_All	3337	63.7367	0.01	-12.6379	Down	0.98044	malate dehydrogenase (oxaloacetate-decarboxylating)(NADP+)	metabolic process
CL499.Contig6_All	5165	13.2433	0.13	-6.67061	Down	0.840618	malate dehydrogenase (oxaloacetate-decarboxylating)(NADP+)	metabolic process
Unigene4802_All	2344	307.7	17.8967	-4.10376	Down	0.827379	NADP-specific glutamate dehydrogenase	metabolic process
Unigene10360_All	1106	8.46667	0.01	-9.72565	Down	0.880703	L-lactate dehydrogenase A	metabolic process
CL1065.Contig2_All	2531	164.353	18.88	-3.12187	Down	0.808932	fructose-1,6-bisphosphatase	metabolic process
CL1679.Contig1_All	3693	21	0.01	-11.0362	Down	0.94485	probable thiamine repressed nmt1 protein	metabolic process
CL3613.Contig1_All	3906	10.4133	0.01	-10.0242	Down	0.899741	glutamine amidotransferase	metabolic process
Unigene6872_All	2009	104.813	5.4	-4.27872	Down	0.82118	thioredoxin 1	metabolic process
CL26.Contig4_All	8268	4.40667	0.01	-8.78354	Down	0.801151	protein pyrABCN	metabolic process
Unigene7296_All	1607	115.027	11.9	-3.27293	Down	0.808111	hypothetical protein FOTG_01230	metabolic process
CL2141.Contig1_All	6425	99.7467	7.15	-3.80225	Down	0.813983	hypothetical protein NECHADRAFT_11453	metabolic process
CL2141.Contig2_All	6520	96.9967	6.72667	-3.84997	Down	0.814445	hypothetical protein NECHADRAFT_11453	metabolic process
Unigene6968_All	3289	51.6467	0.523333	-6.6248	Down	0.894805	hypothetical protein FOQG_07398	metabolic process
Unigene7003_All	2407	88.4167	0.746667	-6.88771	Down	0.920306	hypothetical protein FOTG_11030	metabolic process
CL835.Contig10_All	2269	4.6	0.01	-8.84549	Down	0.807058	hypothetical protein FOC4_g10013643	metabolic process
CL2755.Contig2_All	10583	25.33	0.32	-6.30663	Down	0.854543	hypothetical protein FOTG_12753	metabolic process
Unigene7387_All	995	24.9567	0.0666667	-8.54824	Down	0.940436	hypothetical protein FOTG_09754	metabolic process
Unigene6243_All	1423	252.18	3.22333	-6.28976	Down	0.895504	hypothetical protein FOTG_10301	metabolic process
CL870.Contig3_All	4686	4.58667	0.01	-8.8413	Down	0.806895	SKN7 protein	regulation of cellular process
CL2354.Contig1_All	3694	4.44	0.01	-8.79442	Down	0.801932	hypothetical protein FOTG_08928	regulation of cellular process
CL438.Contig10_All	5904	6.31667	0.01	-9.30302	Down	0.848854	hypothetical protein FOXB_12927	regulation of cellular process
CL2037.Contig2_All	5480	203.877	13.1	-3.96006	Down	0.823142	hypothetical protein FOMG_12327	regulation of cellular process
Unigene6889_All	3877	136.797	3.61667	-5.24123	Down	0.843932	hypothetical protein FOTG_07458	regulation of cellular process
Unigene5611_All	2418	7.02667	0.05	-7.13477	Down	0.810928	hypothetical protein FOVG_06288	regulation of cellular process
Unigene574_All	3047	38.0367	1.35667	-4.80925	Down	0.809937	hypothetical protein FOXB_12027	regulation of cellular process
Unigene7887_All	4800	65.0633	5.05	-3.68749	Down	0.805286	hypothetical protein FOYG_01833	regulation of cellular process
CL1065.Contig2_All	2531	164.353	18.88	-3.12187	Down	0.808932	fructose-1,6-bisphosphatase	macromolecule modification
CL589.Contig1_All	3481	34.24	0.18	-7.57154	Down	0.928263	AKT protein kinase	macromolecule modification
CL1708.Contig1_All	2512	8.56333	0.01	-9.74203	Down	0.88162	hypothetical protein FOTG_15413	macromolecule modification
CL198.Contig1_All	2443	7.70333	0.0666667	-6.85237	Down	0.805252	hypothetical protein FOQG_05895	macromolecule modification
CL1615.Contig1_All	2691	34.4233	0.516667	-6.05801	Down	0.852276	hypothetical protein FOTG_04977	macromolecule modification
CL1397.Contig2_All	3481	12.0333	0.01	-10.2328	Down	0.910896	hypothetical protein FOMG_08123	macromolecule modification
Unigene6872_All	2009	104.813	5.4	-4.27872	Down	0.82118	thioredoxin 1	cell wall degradation and remodeling
Unigene1779_All	2282	196.38	16.25	-3.59514	Down	0.818322	trehalase	cell wall degradation and remodeling
CL2141.Contig1_All	6425	99.7467	7.15	-3.80225	Down	0.813983	hypothetical protein NECHADRAFT_11453	cell wall degradation and remodeling
CL2141.Contig2_All	6520	96.9967	6.72667	-3.84997	Down	0.814445	hypothetical protein NECHADRAFT_11453	cell wall degradation and remodeling
Unigene6968_All	3289	51.6467	0.523333	-6.6248	Down	0.894805	hypothetical protein FOQG_07398	cell wall degradation and remodeling
CL870.Contig3_All	4686	4.58667	0.01	-8.8413	Down	0.806895	SKN7 protein	stree and defence
CL1040.Contig2_All	1806	11.41	0.07	-7.34873	Down	0.863152	hypothetical protein NECHADRAFT_85374	stree and defence
CL1040.Contig4_All	1763	80.6333	0.573333	-7.13586	Down	0.931549	hypothetical protein NECHADRAFT_85374	stree and defence
CL86.Contig3_All	1190	4.70667	0.01	-8.87856	Down	0.810331	hypothetical protein FOMG_08549	signal transduction
CL870.Contig3_All	4686	4.58667	0.01	-8.8413	Down	0.806895	SKN7 protein	signal transduction
CL2374.Contig2_All	3436	4.41333	0.01	-8.78572	Down	0.801151	Chromatin modification-related protein YNG2	cellular process
CL3340.Contig4_All	3093	4.39	0.01	-8.77808	Down	0.800466	hypothetical protein FOVG_07425	cellular process
Unigene5843_All	1824	28.6233	0.29	-6.62499	Down	0.877302	hypothetical protein FOTG_12109	biosynthetic process
CL516.Contig1_All	1354	5.71	0.01	-9.15735	Down	0.836185	hypothetical protein FOTG_00027	biosynthetic process
Unigene2879_All	2361	278.443	28.26	-3.30055	Down	0.815586	aspartyl-tRNA synthetase	translation
CL2084.Contig2_All	6377	9.95	0.01	-9.95855	Down	0.895619	Pre-mRNA-splicing factor ATP-dependent RNA helicase-like protein cdc28
Unigene11211_All	2283	6.33667	0.01	-9.30758	Down	0.849221	Insulin-induced protein 2 protein	-
Unigene5805_All	1581	7.04667	0.01	-9.4608	Down	0.861048	serine/threonine protein kinase	-
CL739.Contig1_All	1699	10.38	0.01	-10.0196	Down	0.899557	Ubiquitin-conjugating enzyme E2 14	-
Unigene8895_All	632	8.51	0.01	-9.73302	Down	0.881144	FADL022Cp	-
CL1700.Contig2_All	3990	5.32667	0.01	-9.05709	Down	0.827433	cystathionine gamma-synthase	-
CL1720.Contig2_All	2258	4.63667	0.01	-8.85694	Down	0.808287	related to transcription activator protein acu-15	-
CL3325.Contig1_All	1215	4.58	0.01	-8.8392	Down	0.806502	Phosphoglycerate kinase-like protein	-
Unigene632_All	1352	4.48333	0.01	-8.80843	Down	0.803202	Similar to NADPH--cytochrome P450 reductase; acc. no. Q5BFT5304]	-
Unigene3595_All	1984	7.96333	0.01	-9.63723	Down	0.874396	pyruvate decarboxylase	-
CL2980.Contig3_All	2376	5.50667	0.01	-9.10504	Down	0.831833	ER-derived vesicles protein 41	-
CL858.Contig6_All	1383	10.4233	0.01	-10.0256	Down	0.899842	ubiquitin-conjugating enzyme E2 H	-
CL3434.Contig2_All	1606	5.41333	0.01	-9.08037	Down	0.829463	hydroxymethylglutaryl-coenzyme A reductase	-
CL1017.Contig3_All	1713	5.14	0.01	-9.00562	Down	0.822165	Putative drug/proton antiporter YHK8	-
CL2118.Contig4_All	3112	4.86333	0.01	-8.9258	Down	0.814737	COP9 signalosome complex subunit 2	-
Unigene1441_All	2196	5.62333	0.01	-9.13528	Down	0.834277	myosin-crossreactive antigen	-
CL1017.Contig4_All	1788	6.87333	0.01	-9.42487	Down	0.858257	Putative drug/proton antiporter YHK8	-
Unigene9671_All	1426	4.95	0.01	-8.95128	Down	0.81712	Phosphoenolpyruvate phosphomutase	-
CL3648.Contig2_All	1970	9.47	0.01	-9.88722	Down	0.89086	hypothetical protein FOTG_12197	-
CL1147.Contig1_All	503	37.8333	1.38667	-4.76996	Down	0.808851	hypothetical protein FOYG_09968	-
CL1988.Contig1_All	5068	19.58	0.01	-10.9352	Down	0.941319	hypothetical protein FOTG_01088	-
CL883.Contig1_All	1271	43.0067	0.01	-12.0703	Down	0.971376	hypothetical protein FOC1_g10002138	-
Unigene7848_All	1410	7.87333	0.01	-9.62083	Down	0.873208	hypothetical protein FOWG_16944	-
Unigene9414_All	2091	174.057	8.12667	-4.42075	Down	0.82833	hypothetical protein NECHADRAFT_56796	-
CL728.Contig1_All	2643	41.5033	1.92667	-4.42905	Down	0.804988	hypothetical protein FOTG_15142	-
CL77.Contig38_All	3636	4.77	0.01	-8.89785	Down	0.812062	hypothetical protein FVEG_12427	-
CL1068.Contig2_All	2079	4.85333	0.01	-8.92283	Down	0.814459	hypothetical protein FOTG_13741	-
CL1209.Contig5_All	1083	5.30667	0.01	-9.05166	Down	0.826863	hypothetical protein FOZG_08987	-
CL1830.Contig1_All	1486	12.2567	0.01	-10.2594	Down	0.912287	hypothetical protein FOPG_17132	-
CL2552.Contig4_All	1004	38.4133	0.01	-11.9074	Down	0.968416	hypothetical protein FOXB_05307	-
CL1209.Contig3_All	1089	5.66667	0.01	-9.14636	Down	0.835323	hypothetical protein FOZG_08987	-
Unigene10395_All	1694	40.6667	0.183333	-7.79323	Down	0.940837	hypothetical protein FOTG_12702	-
Unigene5064_All	1825	123.003	1.69	-6.18553	Down	0.884729	hypothetical protein FOXB_12072	-
Unigene7064_All	1560	157.88	0.796667	-7.63064	Down	0.9576	hypothetical protein FOTG_14171	-
Unigene5153_All	1269	115.82	2.37667	-5.6068	Down	0.857171	hypothetical protein FOC1_g10009105	-
CL3559.Contig2_All	1429	12.18	0.01	-10.2503	Down	0.91186	hypothetical protein FVEG_10781	-
CL40.Contig1_All	2231	103.967	3.02333	-5.10384	Down	0.837611	hypothetical protein FOXG_05414	-
CL2961.Contig3_All	1020	33.3267	0.01	-11.7025	Down	0.964294	hypothetical protein FOTG_19020	-
CL263.Contig5_All	2404	6.68667	0.01	-9.38514	Down	0.855317	hypothetical protein FOMG_04663	-
CL1796.Contig1_All	4088	153.737	9.01333	-4.09226	Down	0.822749	hypothetical protein FOTG_10392	-
CL246.Contig1_All	251	4.83667	0.01	-8.91787	Down	0.81418	hypothetical protein FVEG_03646	-
Unigene167_All	1780	16.21	0.296667	-5.7719	Down	0.804417	hypothetical protein FVEG_14709	-
CL1409.Contig9_All	6320	20.84	0.383333	-5.76461	Down	0.817887	hypothetical protein FOTG_03110	-
Unigene3497_All	3010	191.243	9.58	-4.31924	Down	0.8278	hypothetical protein FOTG_04789	-
CL1103.Contig2_All	1434	9.26	0.01	-9.85487	Down	0.888762	hypothetical protein FOTG_03633	-
CL2635.Contig2_All	4210	5.25667	0.01	-9.038	Down	0.825526	hypothetical protein FOTG_01500	-
Unigene3755_All	2274	23.17	0.0333333	-9.44108	Down	0.945542	hypothetical protein FOWG_16490	-
CL4.Contig26_All	6318	13.2333	0.186667	-6.14757	Down	0.810501	hypothetical protein FOTG_00435	-
CL1803.Contig1_All	2590	335.13	1.77667	-7.5594	Down	0.959617	hypothetical protein FOTG_15190	-
CL2961.Contig1_All	697	27.9533	0.01	-11.4488	Down	0.957736	hypothetical protein FOTG_19020	-
CL2347.Contig2_All	3930	43.28	1.38	-4.97096	Down	0.81676	hypothetical protein FOTG_00878	-
Unigene2722_All	969	70.4933	1.41667	-5.63691	Down	0.851257	hypothetical protein FOXB_12442	-
CL3518.Contig2_All	766	784.233	11.6833	-6.06876	Down	0.887241	hypothetical protein FOXB_09104	-
CL1702.Contig3_All	2446	46.9233	0.01	-12.1961	Down	0.97384	hypothetical protein FOTG_08421	-
CL2948.Contig2_All	988	24.1667	0.01	-11.2388	Down	0.951476	hypothetical protein FOVG_10234	-
Unigene8500_All	1315	127.97	17.3633	-2.88169	Down	0.801769	hypothetical protein FOXB_02043	-
CL2552.Contig2_All	1193	6.14667	0.01	-9.26366	Down	0.845554	hypothetical protein FOXB_05307	-
Unigene5927_All	1702	23.29	0.233333	-6.64117	Down	0.87003	hypothetical protein FOTG_11265	-
Unigene4868_All	1186	77.1567	0.01	-12.9136	Down	0.984031	hypothetical protein FOTG_13279	-
CL2941.Contig2_All	1081	17.7733	0.24	-6.21054	Down	0.831738	hypothetical protein FOXB_01712	-
Unigene6146_All	1812	70.8067	3.52	-4.33024	Down	0.815939	hypothetical protein FOZG_11690	-
CL1149.Contig2_All	1813	77.4733	0.01	-12.9195	Down	0.984079	hypothetical protein FOTG_03635	-
Unigene4665_All	1370	47.07	1.35667	-5.11667	Down	0.822871	hypothetical protein FOYG_15233	-
Unigene1453_All	1782	58.6333	2.23	-4.71661	Down	0.818702	hypothetical protein FOXB_13579	-
Unigene10264_All	3178	117.077	9.32	-3.65098	Down	0.814011	hypothetical protein FOXB_05077	-
Unigene8209_All	2252	102.023	0.0833333	-10.2577	Down	0.986985	hypothetical protein FOTG_16939	-
CL2961.Contig2_All	1057	8.98667	0.01	-9.81164	Down	0.886101	hypothetical protein FOTG_19020	-
CL460.Contig9_All	715	7.15333	0.01	-9.48247	Down	0.862691	hypothetical protein FOVG_05269	-
CL728.Contig2_All	2595	38.1467	1.93333	-4.30239	Down	0.80054	hypothetical protein FOTG_15142	-
CL1575.Contig4_All	444	10.85	0.01	-10.0835	Down	0.903067	hypothetical protein FOCG_15126	-
Unigene4535_All	2002	26.0033	0.08	-8.34448	Down	0.938882	hypothetical protein FOTG_18559	-
Unigene9570_All	2006	10.3667	0.0366667	-8.14327	Down	0.880778	hypothetical protein FOTG_14316	-
CL4.Contig37_All	6263	17	0.296667	-5.84055	Down	0.810562	hypothetical protein FOTG_00435	-
CL2649.Contig2_All	3201	18.6167	0.0233333	-9.63999	Down	0.935962	hypothetical protein FOVG_13923	-
CL1803.Contig2_All	2753	209.257	1.42	-7.20324	Down	0.943845	hypothetical protein FOTG_15190	-
CL2649.Contig1_All	3252	18.6033	0.0233333	-9.63895	Down	0.935915	hypothetical protein FOCG_07515	-
CL1982.Contig4_All	5264	9.81	0.01	-9.93811	Down	0.894268	hypothetical protein FOVG_10212	-
Unigene8552_All	428	7.91	0.01	-9.62753	Down	0.873744	hypothetical protein FOVG_19885	-
Unigene9320_All	1283	328.907	0.286667	-10.1641	Down	0.995594	hypothetical protein FOVG_10016	-
Unigene10267_All	3425	13.83	0.01	-10.4336	Down	0.9211	hypothetical protein FOTG_08148	-
Unigene9372_All	1057	54.29	0.296667	-7.5157	Down	0.938508	hypothetical protein FOXB_10311	-
CL263.Contig6_All	2358	13.3067	0.01	-10.3779	Down	0.918262	hypothetical protein FOMG_04663	-
Unigene8639_All	1826	13.5633	0.01	-10.4055	Down	0.919613	hypothetical protein FOTG_13252	-
CL2552.Contig1_All	1051	10.5033	0.01	-10.0366	Down	0.900474	hypothetical protein FOXB_05307	-
CL3891.Contig4_All	300	5.26333	0.01	-9.03983	Down	0.825526	hypothetical protein FOMG_16460	-
Unigene16177_All	427	6.41333	0.01	-9.32493	Down	0.85049	hypothetical protein FOMG_16462	-
Unigene9612_All	1441	6.64333	0.01	-9.37576	Down	0.85455	hypothetical protein FOTG_13311	-
Unigene10560_All	737	6.38	0.01	-9.31741	Down	0.849981	hypothetical protein FOVG_19511	-
Unigene10860_All	520	5.33	0.01	-9.05799	Down	0.827433	hypothetical protein FOVG_19280	-
Unigene7127_All	1046	7.99	0.01	-9.64205	Down	0.874728	hypothetical protein FOXB_16319	-
Unigene6108_All	971	16.97	0.07	-7.92142	Down	0.908635	hypothetical protein FOTG_04875	-
Unigene3639_All	1495	42.11	0.0833333	-8.98105	Down	0.963072	hypothetical protein FOXB_10296	-
CL1982.Contig5_All	5223	4.84	0.01	-8.91886	Down	0.81418	hypothetical protein FOVG_10212	-
Unigene2853_All	1641	137.767	15.96	-3.10969	Down	0.807194	Uncharacterized protein LW94_13589	-
CL453.Contig20_All	3267	14.8633	0.01	-10.5375	Down	0.925758	hypothetical protein FOXB_17260	-
CL1702.Contig1_All	519	14.3	0.01	-10.4818	Down	0.923347	hypothetical protein FOZG_04701	-
CL417.Contig2_All	2771	13.8633	0.01	-10.4371	Down	0.921277	hypothetical protein FOTG_01633	-
CL1460.Contig1_All	8051	11.5033	0.01	-10.1678	Down	0.907637	hypothetical protein FOC1_g10008479	-
CL3342.Contig2_All	1316	8.58333	0.01	-9.74539	Down	0.881823	hypothetical protein FOTG_00834	-
Unigene1532_All	737	7.93333	0.01	-9.63178	Down	0.874016	hypothetical protein FOQG_19452	-
CL1081.Contig4_All	1363	7.48	0.01	-9.54689	Down	0.867661	hypothetical protein FOXB_02776	-
CL1083.Contig4_All	2420	5.22333	0.01	-9.02883	Down	0.824582	hypothetical protein FOVG_00581	-
CL458.Contig1_All	3088	5.04333	0.01	-8.97823	Down	0.819564	hypothetical protein FOC1_g10007872	-
Unigene5366_All	1296	4.68667	0.01	-8.87242	Down	0.809774	hypothetical protein FOC4_g10009489	-
CL625.Contig7_All	2892	4.65667	0.01	-8.86315	Down	0.808885	hypothetical protein FOTG_09476	-
CL477.Contig6_All	10162	4.62333	0.01	-8.85279	Down	0.807717	hypothetical protein FOTG_07757	-
CL154.Contig4_All	3400	4.61333	0.01	-8.84967	Down	0.807398	hypothetical protein FOTG_11055	-
CL2837.Contig1_All	1909	4.61	0.01	-8.84862	Down	0.807398	hypothetical protein FOXB_14258	-
Unigene6299_All	534	4.60667	0.01	-8.84758	Down	0.807398	hypothetical protein FOWG_17259	-
Unigene8694_All	784	4.57667	0.01	-8.83815	Down	0.806502	hypothetical protein FOC1_g10004140	-
CL2079.Contig3_All	2607	4.55	0.01	-8.82972	Down	0.805504	hypothetical protein FOC1_g10011313	-
CL4.Contig9_All	6635	4.48	0.01	-8.80735	Down	0.803202	hypothetical protein FOCG_01099	-
CL154.Contig2_All	3490	4.39667	0.01	-8.78027	Down	0.800846	hypothetical protein FOXB_04075	-
CL584.Contig5_All	541	11.7467	0.0366667	-8.32357	Down	0.893746	hypothetical protein FOC1_g10012128	-
CL734.Contig1_All	1339	11.4667	0.0566667	-7.66073	Down	0.87447	hypothetical protein FOXB_03693	-
Unigene9530_All	1685	9	0.0766667	-6.87518	Down	0.821601	hypothetical protein FOTG_03242	-
Unigene6767_All	998	15.21	0.143333	-6.7295	Down	0.852656	hypothetical protein FOXB_02776	-
Unigene1139_All	2007	124.067	1.20333	-6.68794	Down	0.913028	hypothetical protein FOVG_18050	-
Unigene5999_All	1369	24.8233	0.35	-6.1482	Down	0.844848	hypothetical protein FOXB_02531	-
Unigene1760_All	1599	22.73	0.37	-5.94093	Down	0.82983	hypothetical protein FOXB_10227	-
CL3454.Contig1_All	4967	38.1533	1.12333	-5.08595	Down	0.817317	hypothetical protein FOVG_02752	-
Unigene5098_All	2110	102.64	3.53333	-4.86042	Down	0.831582	hypothetical protein FOTG_06397	-
CL3264.Contig4_All	3193	37.9433	1.45333	-4.70641	Down	0.807798	hypothetical protein FOTG_14485	-
Unigene10571_All	881	110.31	4.86333	-4.50347	Down	0.824921	hypothetical protein FOYG_01900	-
CL3660.Contig1_All	2158	78.82	3.78	-4.3821	Down	0.818091	hypothetical protein FOZG_10488	-
Unigene585_All	2201	45.05	2.56667	-4.13356	Down	0.802591	hypothetical protein FOTG_13306	-
Unigene4610_All	4898	50.5133	3.87667	-3.70378	Down	0.800513	hypothetical protein FOIG_15039	-
CL1796.Contig2_All	4381	144.62	14.3767	-3.33047	Down	0.811668	hypothetical protein FOTG_10392	-
Unigene1149_All	1191	105.35	13.53	-2.96096	Down	0.801022	hypothetical protein FOVG_17120	-
Unigene1836_All	1051	336.407	45.11	-2.89869	Down	0.809149	hypothetical protein FOXB_11167	-
Unigene1475_All	1251	241.513	38.8233	-2.63711	Down	0.800602	hypothetical protein FOXB_09244	-
Unigene3092_All	405	4.58	0.01	-8.8392	Down	0.806502	-	-
Unigene7179_All	427	45.1167	2.98667	-3.91705	Down	0.800242	-	-
CL3134.Contig2_All	1120	4.76333	0.01	-8.89583	Down	0.811729	-	-
Unigene2770_All	266	6.3	0.01	-9.29921	Down	0.848501	-	-
Unigene2968_All	813	4.75	0.01	-8.89178	Down	0.811431	-	-
Unigene4157_All	562	4.79	0.01	-8.90388	Down	0.812809	-	-
CL1854.Contig2_All	758	6.31667	0.01	-9.30302	Down	0.848854	-	-
Unigene5381_All	217	6.13	0.01	-9.25974	Down	0.84512	-	-
CL2679.Contig2_All	391	10.13	0.01	-9.98442	Down	0.897195	-	-
								-
