# Supplementary material for: Transcriptome analysis of virulence-differentiated Fusarium oxysporum f. sp. cucumerinum isolates during cucumber colonisation reveals pathogenicity profiles
Source: BMC Genomics. 2019 Jul 10;20:570. doi: 10.1186/s12864-019-5949-x (PMC6622004; doi:10.1186/s12864-019-5949-x)
Supplement: Supplementary file 9 — The genomic distribution of the uniquely DEGs with over 64 fold change in InVir . (XLS 322 kb) [file 12864_2019_5949_MOESM9_ESM.xls]

## Sheet: Uniquely upregulated at 24 h
Table A7-1 The genomic distribution of the uniquely up-regulated DEGs with over 64 fold change in InVir at 24 hai
GeneID	GeneLength	Specificity	Fusarium oxysporum f. sp. lycopersici							F. oxysporum f. sp. radicis-cucumerinum							Means-I_0h	Means-I_24h	log2Ratio(I_24h/I_0h)	Up-Down-Regulation(I_24h/I_0h)	Probability	Blast nr	Biological process
			4287_UnigeneFrom	4287_Unigeneto	4287_Direction	4287_Chrome	4287_ChromeFrom	4287_ChromeTo	4287_Coverage	Forc016_UnigeneFrom	Forc016_Unigeneto	Forc016_Direction	Forc016_Chrome	Forc016_ChromeFrom	Forc016_ChromeTo	Forc016_Coverage
CL135.Contig1_All	1326	Core	23	1319	-	CHR4	1353519	1354916	97.74	23	1319	-	Chr4	1539295	1540692	97.74	0.01	6.2	9.27612	Up	0.8383	hypothetical protein FOTG_02297	transport
CL273.Contig1_All	7530	Core	9	7529	+	CHR9	1987700	1995773	99.87	9	7529	+	Chr9	2245456	2253530	99.87	0.01	6.1	9.25267	Up	0.836248	hypothetical protein FOVG_10771	transport
CL273.Contig11_All	7515	Core	9	7514	+	CHR9	1987700	1995773	99.87	9	7514	+	Chr9	2245456	2253530	99.87	0.01	7.68	9.58496	Up	0.865173	hypothetical protein FOVG_10771	transport
CL460.Contig13_All	3454	Core	4	3449	-	Chr2	4098289	4101841	99.74	4	3449	-	Chr2	4131253	4134804	99.74	0.113333	11.0067	6.60166	Up	0.809557	hypothetical protein FOXB_08341	transport
CL663.Contig5_All	8315	Core	9	8308	+	Chr1	3049591	3058175	99.81	9	8308	+	Chr1	3195340	3203924	99.81	0.01	14.6	10.5118	Up	0.926296	hypothetical protein FOTG_08651	transport
Unigene12156_All	242	Core	2	238	+	CHR12	2163071	2163307	97.52	2	238	+	Chr12	2574861	2575097	97.52	0.01	7.53333	9.55714	Up	0.862826	hypothetical protein FOXG_14784	transport
Unigene14922_All	262	Core	8	255	-	CHR13	1448773	1449020	94.27	8	255	-	Chr13	1704642	1704889	94.27	0.01	33.3767	11.7046	Up	0.969694	hypothetical protein FOXG_16823	transport
Unigene14955_All	680	Core	1	674	-	Chr2	3472355	3473077	98.97	1	674	-	Chr2	3503815	3504537	98.97	0.01	6.22	9.28077	Up	0.838805	hypothetical protein FOVG_05036	transport
Unigene8789_All	484	Core	9	465	-	CHR10	2157789	2158341	94.21	9	465	-	Chr10	2447799	2448351	94.21	0.01	8.39	9.71253	Up	0.875464	hypothetical protein FOXG_11678	transport
CL3491.Contig2_All	477	Core	0	442	-	CHR10	516585	517027	92.66	0	477	-	Chr10	772275	772752	100	0.01	10.3467	10.015	Up	0.89702	DNA replication complex GINS protein PSF3	metabolic process
CL534.Contig1_All	566	Core	6	559	+	CHR5	3307758	3308377	97.7	6	559	+	Chr5	3506352	3506971	97.7	0.0833333	13.9867	7.39094	Up	0.859408	hypothetical protein FOXG_02139	metabolic process
CL83.Contig21_All	3025	Core	4	3020	-	CHR7	3476478	3480115	99.7	4	3020	-	Chr7	3533269	3536912	99.7	0.01	6.95667	9.44225	Up	0.853327	xaa-Pro aminopeptidase	metabolic process
Unigene13315_All	279	Core	28	257	-	CHR4	4290278	4290556	82.08	28	257	-	Chr4	4526732	4527010	82.08	0.01	5.80333	9.18074	Up	0.829515	alpha-L-arabinofuranosidase II precursor	metabolic process
Unigene13818_All	238	Core	3	229	+	CHR7	3254229	3254455	94.96	3	229	+	Chr7	3311894	3312120	94.96	0.01	15.5467	10.6024	Up	0.930786	hypothetical protein FOXB_13839	metabolic process
Unigene12460_All	255	Core	3	255	-	CHR11	936017	937089	98.82	10	255	-	Chr11	2704662	2704960	96.08	0.01	9.1	9.82972	Up	0.884193	oxidoreductase	oxidation-reduction process
Unigene819_All	570	Core	9	568	-	CHR13	304960	305565	98.07	9	451	-	Chr13	453075	453564	77.54	0.236667	44.7667	7.56342	Up	0.913266	choline dehydrogenase	oxidation-reduction process
Unigene9742_All	667	Core	8	618	+	CHR12	321222	321981	91.45	8	618	+	Chr12	735968	736727	91.45	0.07	14.0033	7.6442	Up	0.867877	hypothetical protein FOTG_10928	oxidation-reduction process
CL570.Contig1_All	2798	Core	1	2784	-	CHR4	2935549	2938581	99.46	11	2784	-	Chr4	3192245	3195266	99.11	0.01	4.85667	8.92382	Up	0.805213	hypothetical protein FOTG_12129	regulation of biological process
CL870.Contig8_All	4423	Core	0	4422	-	CHR4	2133555	2138244	99.98	0	4422	-	Chr4	2315802	2320492	99.98	0.01	8.03667	9.65045	Up	0.870567	Transcription factor prr1	regulation of biological process
Unigene15282_All	214	Core	13	206	+	CHR12	1106980	1107173	90.19	8	206	+	Chr12	1515526	1515724	92.52	0.01	6.41	9.32418	Up	0.842973	Activator of stress proteins 1	regulation of biological process
CL1876.Contig2_All	314	Core	2	307	+	CHR4	3559582	3560002	97.13	2	307	+	Chr4	3792867	3793267	97.13	0.01	7.13	9.47776	Up	0.856353	endo-1,4-beta-xylanase	cell wall degradation and remodeling
Unigene1015_All	495	Core	2	488	-	CHR13	391137	392390	98.18	2	488	-	Chr13	592469	592955	98.18	0.376667	84.6833	7.81265	Up	0.931781	arabinan endo-1,5-alpha-L-arabinosidase	cell wall degradation and remodeling
CL2628.Contig1_All	1269	Core	8	1264	-	CHR8	1878982	1880344	98.98	8	1264	-	Chr8	1983052	1984414	98.98	0.01	5.51667	9.10765	Up	0.823309	formamidopyrimidine-DNA glycosylase	stress and defence
Unigene3184_All	733	Core	5	731	+	CHR13	309680	310502	99.05	5	731	+	Chr13	457689	458510	99.05	0.56	50.0433	6.48161	Up	0.871821	hypothetical protein FOVG_14456	stress and defence
CL1274.Contig1_All	238	Core	3	238	-	CHR9	2298661	2299075	98.74	3	238	-	Chr9	2554965	2555379	98.74	0.01	7.27667	9.50713	Up	0.858714	ubiquitin-conjugating enzyme	macromolecule modification
CL7.Contig6_All	1973	Core	37	1968	+	CHR8	1407171	1409098	97.87	69	1968	+	Chr8	1514700	1516603	96.25	0.01	5.34667	9.0625	Up	0.819105	Octanoyltransferase	macromolecule modification
CL1049.Contig8_All	8741	Core	3651	8739	-	Chr1	1890232	1896020	58.21	3651	8739	-	Chr1	2043496	2049233	58.21	0.01	9.37667	9.87293	Up	0.88724	hypothetical protein FOTG_03658	translation
CL86.Contig2_All	1443	Core	616	1441	-	CHR9	2420752	2435548	57.17	1	1441	-	Chr9	2676852	2678412	99.79	0.0166667	6.20667	8.54071	Up	0.823561	hypothetical protein FOMG_08549	signal transduction
CL125.Contig5_All	1495	Core	9	1489	-	CHR5	2572425	2574042	99	9	1489	-	Chr5	2773372	2774989	99	0.01	5.22	9.02791	Up	0.815546	hypothetical protein FOTG_00694	-
CL1528.Contig6_All	5523	Core	4	5503	+	Chr1	3674451	3680273	99.57	4	5503	+	Chr1	3820211	3826037	99.57	0.166667	17.5033	6.71452	Up	0.845292	nucleolar protein 12	-
CL1576.Contig5_All	2391	Core	4	2382	+	Chr2	3322417	3324846	99.46	4	2382	+	Chr2	3354487	3356916	99.46	0.01	6.45333	9.3339	Up	0.843792	hypothetical protein FOVG_04977	-
CL1607.Contig1_All	1199	Core	19	1190	-	CHR12	1021497	1023043	97.66	5	1164	-	Chr12	1436127	1437661	96.66	0.01	5.67333	9.14805	Up	0.826594	hypothetical protein FOWG_11475	-
CL1838.Contig1_All	334	Core	20	332	-	CHR4	752176	752488	93.41	20	332	-	Chr4	940020	940332	93.41	0.01	11.28	10.1396	Up	0.905209	hypothetical protein FOWG_06325	-
CL205.Contig2_All	892	Core	9	882	-	CHR8	1876722	1878333	97.87	9	882	-	Chr8	1980793	1982403	97.87	0.01	8.58	9.74483	Up	0.878119	hypothetical protein FOXB_08780	-
CL2230.Contig1_All	1971	Core	6	1970	+	CHR5	2802652	2804675	99.64	6	1970	+	Chr5	3003816	3005843	99.64	0.0666667	9.94333	7.22062	Up	0.828275	hypothetical protein FOPG_11042	-
CL2338.Contig3_All	3241	Core	13	3240	+	CHR9	2695691	2699107	99.57	22	3240	+	Chr9	2951805	2955212	99.29	0.04	9.6	7.90689	Up	0.848164	hypothetical protein FOXB_06517	-
CL2681.Contig2_All	1644	Core	2	1643	-	Chr2	2246613	2248407	99.82	2	1643	-	Chr2	2251089	2252859	99.82	0.01	21.12	11.0444	Up	0.949729	hypothetical protein FOVG_04579	-
CL3446.Contig1_All	951	Core	0	933	+	Chr1	5377204	5378234	98.11	0	950	+	Chr1	5516598	5517645	99.89	0.01	5.76333	9.17076	Up	0.828612	hypothetical protein FOXG_01198	-
CL3727.Contig1_All	832	Core	0	831	-	CHR11	1084673	1085557	99.88	0	831	-	Chr11	2853850	2854727	99.88	0.01	5.59333	9.12756	Up	0.82485	acetyltransferase	-
CL404.Contig1_All	639	Core	9	636	+	CHR7	966348	966979	98.12	9	623	+	Chr7	996395	997012	96.09	0.01	9.41667	9.87907	Up	0.887577	actin-like protein	-
CL567.Contig4_All	1508	Core	7	1499	-	CHR8	1281030	1282812	98.94	7	1499	-	Chr8	1389053	1390839	98.94	0.01	5.53333	9.11201	Up	0.823484	hypothetical protein FOXG_18474	-
CL775.Contig1_All	1471	Core	3	1465	+	CHR7	2603062	2604694	99.39	3	1465	+	Chr7	2625983	2627624	99.39	1.82	235.18	7.01368	Up	0.911829	hypothetical protein FOC1_g10012985	-
CL810.Contig1_All	404	Core	17	403	+	CHR13	635631	636074	95.54	17	403	+	Chr13	825830	826273	95.54	0.01	12.0033	10.2292	Up	0.91033	hypothetical protein FOTG_12593	-
Unigene11640_All	220	Core	8	212	+	Chr1	5675252	5675456	92.73	8	212	+	Chr1	5825092	5825296	92.73	0.01	9.08667	9.82761	Up	0.88406	hypothetical protein FVEG_00179	-
CL921.Contig2_All	2233	Core	3	2225	+	CHR5	3573213	3575632	99.51	3	2225	+	Chr5	3772611	3775030	99.51	0.01	10.4867	10.0343	Up	0.898316	hypothetical protein FOC1_g10013535	-
Unigene11177_All	454	Core	9	454	+	CHR11	1210081	1210574	98.02	9	454	+	Chr11	2979755	2980248	98.02	0.01	11.0433	10.109	Up	0.90329	beta-galactosidase	-
Unigene11908_All	323	Core	28	314	+	CHR7	285271	285676	88.54	28	314	+	Chr7	327409	327814	88.54	0.01	6.88	9.42626	Up	0.852038	hypothetical protein FOTG_08256	-
Unigene12018_All	202	Core	22	193	-	CHR4	2646781	2646952	84.65	22	193	-	Chr4	2892232	2892403	84.65	0.01	10.6667	10.0589	Up	0.899955	-	-
Unigene12036_All	202	Core	3	194	-	Chr1	2506822	2507014	94.55	21	194	-	Chr1	2659131	2659304	85.64	0.01	14.4033	10.4922	Up	0.925336	-	-
Unigene12406_All	237	Core	15	233	+	CHR13	1391548	1391766	91.98	0	233	+	Chr13	1641431	1641664	98.31	0.01	7.84	9.61471	Up	0.867569	-	-
Unigene12547_All	222	Core	2	221	-	CHR8	360093	360359	98.65	2	221	-	Chr8	465147	465413	98.65	0.01	8.16	9.67243	Up	0.872305	alcohol dehydrogenase	-
Unigene12873_All	265	Core	0	261	-	CHR5	3859437	3859698	98.49	0	261	-	Chr5	4058228	4058489	98.49	0.01	6.14	9.26209	Up	0.837081	-	-
Unigene12921_All	253	Core	4	236	+	CHR13	274523	274806	91.7	17	244	+	Chr13	418737	419015	89.72	0.01	31.41	11.617	Up	0.967593	hypothetical protein FOTG_12520	-
Unigene13622_All	255	Core	0	248	-	CHR10	1060106	1060408	97.25	0	248	-	Chr10	1299394	1299697	97.25	0.01	6.56333	9.35828	Up	0.846111	-	-
Unigene14448_All	231	Core	7	223	-	CHR11	652408	652624	93.51	7	223	-	Chr11	2415880	2416096	93.51	0.01	6.56667	9.35902	Up	0.846321	hypothetical protein FOXG_09610	-
Unigene15438_All	277	Core	3	273	+	CHR10	2032457	2032727	97.47	3	273	+	Chr10	2321882	2322148	97.47	0.01	8.60667	9.74931	Up	0.878462	hypothetical protein FOVG_12090	-
Unigene16103_All	200	Core	11	191	-	CHR7	4185771	4185951	90	11	191	+	Chr7	4281802	4281982	90	0.01	5.45667	9.09188	Up	0.821767	hypothetical protein FOTG_17986	-
Unigene16282_All	268	Core	38	267	+	CHR12	291993	292222	85.45	17	267	+	Chr12	712354	712604	93.28	0.01	21.1067	11.0435	Up	0.949722	hypothetical protein FOVG_12752	-
Unigene16411_All	204	Core	17	201	+	CHR9	2926060	2926290	90.2	17	201	+	Chr9	3165790	3166020	90.2	0.01	78.1433	12.9319	Up	0.987754	hypothetical protein FOZG_14754	-
Unigene17082_All	238	Core	4	233	+	CHR11	652752	652979	96.22	4	233	+	Chr11	2416224	2416453	96.22	0.01	14.7967	10.5311	Up	0.927318	hypothetical protein FOVG_15559	-
Unigene17247_All	305	Core	10	299	-	CHR7	332288	332631	94.75	2	299	-	Chr7	364680	365031	97.38	0.396667	33.32	6.39232	Up	0.858287	hypothetical protein FOC1_g10000494	-
Unigene2110_All	409	Core	8	408	-	CHR5	29110	29510	97.8	8	408	-	Chr5	224675	225075	97.8	0.01	4.99667	8.96482	Up	0.80908	hypothetical protein FOVG_16540	-
Unigene2345_All	1271	Core	0	1259	-	CHR4	1156607	1157874	99.06	0	1267	-	Chr4	1342923	1344190	99.69	0.35	31.0433	6.47078	Up	0.858707	Ammonia transport outward protein 2	-
Unigene3059_All	731	Core	23	729	+	CHR13	207140	207846	96.58	31	729	+	Chr13	351184	351882	95.49	0.283333	20.2367	6.15833	Up	0.827253	hypothetical protein FOVG_14410	-
Unigene3149_All	602	Core	4	575	+	Chr2	4421655	4422274	94.85	4	587	+	Chr2	4423739	4424370	96.84	0.296667	24.5633	6.37152	Up	0.845761	hypothetical protein FOYG_05620	-
Unigene3229_All	389	Core	0	387	+	CHR4	5108966	5109353	99.49	23	387	+	Chr4	5370204	5370568	93.57	0.4	36.3333	6.50515	Up	0.86579	hypothetical protein FOWG_16664	-
Unigene4434_All	594	Core	31	585	-	Chr2	528028	528685	93.27	31	481	-	Chr2	542646	543145	75.76	0.153333	16.47	6.74703	Up	0.843729	Putative 3-hydroxyacyl-CoA dehydratase	-
Unigene5471_All	227	Core	3	219	+	Chr1	5787043	5787259	95.15	3	219	+	Chr1	5935497	5935713	95.15	0.01	7.86333	9.619	Up	0.86787	arsenical-resistance protein	-
Unigene5501_All	372	Core	20	366	+	CHR8	655711	656057	93.01	25	366	+	Chr8	774349	774690	91.67	0.01	9.43667	9.88213	Up	0.887808	hypothetical protein FOXG_02879	-
Unigene6609_All	207	Core	4	191	+	CHR13	1522580	1522767	90.34	4	186	+	Chr13	1777179	1777361	87.92	0.01	5.05667	8.98204	Up	0.810769	hypothetical protein FOXG_22610	-
Unigene6681_All	367	Core	5	350	+	CHR12	320651	321046	94.01	5	350	+	Chr12	735397	735792	94.01	0.01	13.8633	10.4371	Up	0.922541	hypothetical protein FOTG_10928	-
Unigene7626_All	568	Core	6	560	+	CHR12	467131	467685	97.54	18	560	+	Chr12	885400	885942	95.42	0.0833333	28.3433	8.4099	Up	0.923795	hypothetical protein FOIG_10371	-
Unigene818_All	398	Core	18	389	-	CHR11	1210593	1211011	93.22	18	389	-	Chr11	2980267	2980685	93.22	0.01	25.0467	11.2904	Up	0.958423	beta-galactosidase	-
Unigene8933_All	307	Core	6	304	+	Chr2	4421214	4421563	97.07	6	304	+	Chr2	4423298	4423647	97.07	0.01	15.4567	10.594	Up	0.930331	hypothetical protein FOC1_g10009089	-
Unigene957_All	425	Core	7	417	-	CHR4	3130693	3131103	96.47	7	417	-	Chr4	3376770	3377174	96.47	0.01	6.36333	9.31364	Up	0.84188	-	-
Unigene9667_All	817	Core	7	785	-	CHR4	3310715	3311493	95.23	7	772	-	Chr4	3541755	3542520	93.64	0.833333	54.9467	6.04299	Up	0.854595	hypothetical protein FOTG_16648	-
Unigene16404_All	271	LS															0.25	28.7433	6.84516	Up	0.873173	hypothetical protein FOVG_12761	oxidation-reduction process
Unigene5447_All	594	LS								7	589	+	Chr13	2058819	2059401	97.98	0.01	5.32333	9.05619	Up	0.818237	hypothetical protein FOTG_10634	oxidation-reduction process
Unigene17062_All	272	LS															0.01	4.92	8.94251	Up	0.806895	hypothetical protein FOVG_14211	transport
Unigene4422_All	293	LS								4	286	+	Chr11	3806975	3807257	96.25	0.01	10.5533	10.0435	Up	0.898855	hypothetical protein FOVG_15759	regulation of biological process
CL2135.Contig4_All	3629	LS	1022	3547	+	CHR11	926398	929053	69.58								0.01	12.6167	10.3011	Up	0.914597	restless-like transposase	-
CL361.Contig32_All	261	LS	34	258	-	CHR15	1188589	1188813	85.82	35	234	+	CTG3	552994	553193	76.25	0.01	9.41	9.87805	Up	0.887492	transposase	-
CL3712.Contig2_All	258	LS															0.01	11.13	10.1202	Up	0.904046	-	-
Unigene2980_All	1217	LS															0.12	11.5767	6.59204	Up	0.812562	hypothetical protein FOTG_12046	-
Unigene3409_All	213	LS								61	181	+	Chr12	116019	116139	56.34	0.01	8.75667	9.77424	Up	0.880291	hypothetical protein FOTG_17521	-
Unigene2214_All	294	LS															0.01	5.02667	8.97346	Up	0.809893	hypothetical protein FOXB_11598	-
Unigene16442_All	221	LS								11	216	+	Chr1	6290861	6291066	92.76	0.01	8.78	9.77808	Up	0.880487	hypothetical protein FOC1_g10003877	-
Unigene16077_All	231	LS	1	227	+	CHR3	288729	289005	97.84	12	227	+	ChrRC	473378	473621	93.07	0.01	7.64	9.57743	Up	0.864578	-	-
Unigene11608_All	342	LS	13	302	-	CHR3	3743587	3743876	84.5								0.49	44.22	6.49577	Up	0.869902	-	-
Unigene15073_All	298	LS	9	297	-	NW_017264846.1	185807	186095	96.64								0.01	45.6867	12.1576	Up	0.978395	hypothetical protein FOXG_14859	-
Unigene11884_All	203	LS	5	201	-	NW_017264846.1	185527	185723	96.55								0.01	19.58	10.9352	Up	0.945729	hypothetical protein FOXG_14859	-
Unigene12133_All	537	LS	27	529	+	CHR14	417788	418290	93.48								0.01	4.95	8.95128	Up	0.807735	hypothetical protein FOPG_17571	-
Unigene14252_All	281	LS															0.01	10.3633	10.0173	Up	0.897132	transposase	-
Unigene6040_All	1174	LS	23	1171	+	CHR3	289562	290796	97.79	8	1171	+	ChrRC	474163	475411	99.06	0.416667	33.8967	6.34611	Up	0.856514	hypothetical protein FOXG_12416	-
Unigene6293_All	890	LS	4	887	-	CHR3	282842	283829	99.21	4	887	-	ChrRC	467418	468412	99.21	0.44	168.98	8.58513	Up	0.957757	hypothetical protein FOIG_16963	-
Unigene8623_All	913	LS	0	905	+	CHR5	1276881	1277908	99.12								0.01	25.3467	11.3076	Up	0.959025	hypothetical protein FOTG_00263	-

## Sheet: Uniquely downregulated  at 24h
Table A7-2 The genomic distribution of the uniquely down-regulated DEGs with over 64 fold changein InVir at 24 hai
GeneID	GeneLength	Specificity	Fusarium oxysporum f. sp. lycopersici							F. oxysporum f. sp. radicis-cucumerinum							Means-I_0h	Means-I_24h	log2Ratio(I_24h/I_0h)	Up-Down-Regulation(I_24h/I_0h)	Probability	Blast nr	Biological process
			4287_UnigeneFrom	4287_Unigeneto	4287_Direction	4287_Chrome	4287_ChromeFrom	4287_ChromeTo	4287_Coverage	Forc016_UnigeneFrom	Forc016_Unigeneto	Forc016_Direction	Forc016_Chrome	Forc016_ChromeFrom	Forc016_ChromeTo	Forc016_Coverage
CL+63:891363.Contig8_All	2607	Core	8	2606	+	CHR4	1214202	1217159	99.65	3	2606	+	Chr4	1400404	1403367	99.85	13.7633	0.01	-10.4266	Down	0.921973	argininosuccinate synthase	metabolic process
CL144.Contig1_All	1104	Core	53	1100	+	CHR10	2227210	2228257	94.84	53	1100	+	Chr10	2517947	2518994	94.84	60.7367	0.713333	-6.41185	Down	0.872592	threonine aldolase	metabolic process
CL1648.Contig1_All	4338	Core	0	4334	-	CHR5	1233051	1237925	99.91	0	4334	-	Chr5	1442593	1447467	99.91	7.64667	0.01	-9.57869	Down	0.864704	hypothetical protein FOXB_12146	metabolic process
CL165.Contig2_All	1363	Core	2	1362	-	CHR7	2495548	2497059	99.78	2	1362	-	Chr7	2518614	2520125	99.78	5.15	0.01	-9.00843	Down	0.813445	glycerophosphoryl diester phosphodiesterase	metabolic process
CL1679.Contig3_All	3818	Core	22	3811	-	Chr1	597667	602113	99.24	22	3811	-	Chr1	707865	712312	99.24	6.38667	0.01	-9.31892	Down	0.842482	probable thiamine repressed nmt1 protein	metabolic process
CL2154.Contig1_All	656	Core	16	648	+	CHR4	2325467	2326275	96.34	16	648	+	Chr4	2507433	2508241	96.34	7.54333	0.01	-9.55906	Down	0.862938	NADH dehydrogenase (ubiquinone) 1 beta subcomplex 9	metabolic process
CL2443.Contig3_All	4721	Core	7	4720	-	CHR8	1247011	1251834	99.83	29	4720	-	Chr8	1355043	1359845	99.36	12.7333	0.01	-10.3144	Down	0.915304	hypothetical protein FOTG_01411	metabolic process
CL2531.Contig2_All	1302	Core	6	1272	+	Chr1	4885599	4886865	97.24	6	1299	+	Chr1	5025050	5026343	99.31	14.2333	0.01	-10.4751	Down	0.924523	3-hydroxypropionyl-coenzyme A dehydratase	metabolic process
CL2860.Contig1_All	4080	Core	5	4078	-	CHR5	1958318	1962928	99.83	5	4078	-	Chr5	2164906	2169515	99.83	7.00667	0.01	-9.45258	Down	0.854329	pyruvate carboxylase	metabolic process
CL309.Contig1_All	1848	Core	7	1846	-	Chr1	1648129	1649969	99.51	7	1846	-	Chr1	1802788	1804628	99.51	4.77667	0.01	-8.89986	Down	0.802825	probable ATP phosphoribosyltransferase	metabolic process
CL3133.Contig2_All	2811	Core	14	2803	-	Chr2	1505258	1508201	99.22	4	2803	-	Chr2	1516545	1519498	99.57	7.74667	0.01	-9.59743	Down	0.866378	hypothetical protein FOXB_05463	metabolic process
CL3169.Contig1_All	919	Core	8	902	-	CHR8	1421283	1422237	97.28	8	898	-	Chr8	1528775	1529725	96.84	15.9533	0.01	-10.6396	Down	0.932587	hypothetical protein FOYG_09569	metabolic process
CL3202.Contig2_All	5176	Core	1	5173	+	CHR4	3736058	3741413	99.92	1	5160	+	Chr4	3972322	3977668	99.67	5.52667	0.01	-9.11027	Down	0.823484	cystathionine beta-lyase	metabolic process
CL3347.Contig1_All	2995	Core	6	2992	+	CHR8	2425194	2428360	99.7	6	2992	+	Chr8	2527606	2530769	99.7	8.93667	0.01	-9.80359	Down	0.882393	hypothetical protein FOYG_09923	metabolic process
CL3613.Contig2_All	3826	Core	5	3824	+	CHR4	1362453	1366482	99.82	5	3824	+	Chr4	1548234	1552257	99.82	6.93333	0.01	-9.43741	Down	0.852801	glutamine amidotransferase	metabolic process
CL3622.Contig1_All	989	Core	4	952	+	CHR8	2610449	2611391	95.85	4	952	+	Chr8	2712588	2713535	95.85	11.1067	0.01	-10.1172	Down	0.903878	H+-transporting ATPase	metabolic process
CL487.Contig8_All	4975	Core	0	4969	+	Chr2	3160848	3166223	99.88	0	4969	+	Chr2	3192715	3198091	99.88	5.24	0.01	-9.03342	Down	0.816163	replication factor A2	metabolic process
CL499.Contig1_All	3337	Core	5	3331	-	CHR5	1508480	1511981	99.67	5	3331	-	Chr5	1716202	1719700	99.67	63.7367	0.01	-12.6379	Down	0.984651	malate dehydrogenase (oxaloacetate-decarboxylating)(NADP+)	metabolic process
CL926.Contig2_All	4477	Core	7	4475	+	CHR8	1897785	1902395	99.8	7	4475	+	Chr8	2001750	2006290	99.8	19.67	0.01	-10.9418	Down	0.945981	5'-methylthioadenosine phosphorylase	metabolic process
Unigene10360_All	1106	Core	6	1098	-	CHR12	1694968	1696165	98.73	6	1098	-	Chr12	2163180	2164377	98.73	8.46667	0.01	-9.72565	Down	0.876494	L-lactate dehydrogenase A	metabolic process
Unigene3043_All	1709	Core	5	1702	-	CHR10	327496	329345	99.3	5	1702	-	Chr10	584109	585958	99.3	7.58667	0.01	-9.56732	Down	0.863849	hypothetical protein FOVG_11454	metabolic process
Unigene5129_All	1484	Core	22	1466	+	CHR4	2970652	2972153	97.3	22	1466	+	Chr4	3227337	3228838	97.3	5.69667	0.01	-9.15397	Down	0.827281	hypothetical protein FOTG_12117	metabolic process
Unigene5855_All	1323	Core	6	1321	-	CHR13	1476828	1478188	99.4	6	1321	-	Chr13	1731438	1732798	99.4	15.4133	0.01	-10.59	Down	0.930079	shikimate kinase	metabolic process
Unigene6099_All	794	Core	1	792	-	CHR12	851952	852742	99.62	1	792	-	Chr12	1270547	1271332	99.62	5.84	0.01	-9.18982	Down	0.830433	Phenylacrylic acid decarboxylase	metabolic process
Unigene7296_All	1607	Core	1	1603	-	CHR8	761691	763339	99.69	47	1603	-	Chr8	873849	875452	96.83	115.027	0.613333	-7.55108	Down	0.926492	hypothetical protein FOTG_01230	metabolic process
Unigene7387_All	995	Core	0	995	-	CHR7	3082693	3083742	100	3	974	-	Chr7	3141194	3142219	97.59	24.9567	0.01	-11.2852	Down	0.958269	hypothetical protein FOTG_09754	metabolic process
Unigene7860_All	1808	Core	6	1805	+	CHR10	1591899	1593946	99.5	6	1805	+	Chr10	1885111	1887142	99.5	4.70667	0.01	-8.87856	Down	0.800576	prephenate dehydrogenase (NADP+)	metabolic process
CL1232.Contig1_All	3478	Core	6	3471	+	Chr2	3418834	3422354	99.63	6	3471	+	Chr2	3450244	3453763	99.63	8.77333	0.01	-9.77698	Down	0.880382	NCS1 family nucleobase:cation symporter-1	transport
CL1776.Contig1_All	2873	Core	4	2854	+	CHR5	4113707	4116598	99.2	4	2854	+	Chr5	4310762	4313648	99.2	8.67333	0.01	-9.76044	Down	0.879058	arsenical-resistance protein	transport
CL1776.Contig5_All	3764	Core	4	3759	+	CHR5	4113674	4117633	99.76	4	3759	+	Chr5	4310729	4314683	99.76	9.18333	0.01	-9.84287	Down	0.885111	arsenical-resistance protein	transport
CL1945.Contig2_All	1707	Core	62	1699	+	CHR13	651646	653480	95.9	484	1699	+	Chr13	842696	844108	71.18	7.90333	0.01	-9.62632	Down	0.868445	hypothetical protein FOVG_17085	transport
CL2119.Contig2_All	4873	Core	119	4870	+	Chr2	1857323	1862113	97.5	0	4870	+	Chr2	1862167	1867088	99.94	10.7867	0.01	-10.075	Down	0.901111	Ca2+-transporting ATPase	transport
CL2308.Contig3_All	2654	Core	98	2645	-	CHR9	2308548	2311303	95.97	2	2645	-	Chr9	2564791	2567640	99.59	36.7967	0.01	-11.8454	Down	0.972742	hypothetical protein FOVG_10901	transport
CL3306.Contig1_All	1283	Core	5	1275	-	Chr1	4654380	4656001	98.99	5	1275	-	Chr1	4793827	4795438	98.99	6.19333	0.01	-9.27457	Down	0.838139	Mitochondrial GTP/GDP carrier protein 1	transport
CL3336.Contig1_All	725	Core	4	723	-	CHR8	2319943	2320815	99.17	4	723	-	Chr8	2422006	2422895	99.17	6.23667	0.01	-9.28463	Down	0.839225	V-type proton ATPase proteolipid subunit 2	transport
CL3611.Contig1_All	2197	Core	4	2196	+	CHR4	2284955	2287557	99.77	4	2196	+	Chr4	2467127	2469719	99.77	5.7	0.01	-9.15482	Down	0.827281	Mitochondrial carrier	transport
CL3690.Contig1_All	2119	Core	3	2111	+	CHR7	2147626	2149734	99.48	3	2111	+	Chr7	2169967	2172075	99.48	8.90667	0.01	-9.79874	Down	0.882056	hypothetical protein FOXB_13493	transport
CL460.Contig10_All	3511	Core	4	3507	+	Chr2	4098289	4101841	99.77	4	3507	+	Chr2	4131253	4134804	99.77	6.69667	0.01	-9.3873	Down	0.848864	hypothetical protein FOXB_08341	transport
CL641.Contig13_All	4924	Core	3	4919	-	CHR4	2201888	2206957	99.84	3	4919	-	Chr4	2384121	2389185	99.84	5.28667	0.01	-9.04621	Down	0.817515	hypothetical protein FOTG_07461	transport
CL641.Contig21_All	4809	Core	5	4806	+	CHR4	2201888	2206957	99.83	5	4806	+	Chr4	2384121	2389185	99.83	7.46667	0.01	-9.54432	Down	0.861796	hypothetical protein FOTG_07461	transport
CL641.Contig22_All	4866	Core	5	4863	+	CHR4	2201888	2206957	99.84	5	4863	+	Chr4	2384121	2389185	99.84	7.08667	0.01	-9.46896	Down	0.855716	hypothetical protein FOTG_07461	transport
CL641.Contig25_All	4977	Core	5	4974	+	CHR4	2201888	2206957	99.84	5	4974	+	Chr4	2384121	2389185	99.84	8.98333	0.01	-9.81111	Down	0.882841	hypothetical protein FOVG_07840	transport
CL663.Contig4_All	8362	Core	9	8355	+	Chr1	3049591	3058175	99.81	9	8355	+	Chr1	3195340	3203924	99.81	11.2933	0.01	-10.1413	Down	0.905258	hypothetical protein FOTG_08651	transport
CL77.Contig17_All	3655	Core	6	3635	-	CHR12	131208	135632	99.29	6	3635	-	Chr12	510003	514427	99.29	8.95667	0.01	-9.80682	Down	0.882596	hypothetical protein FOVG_19397	transport
CL77.Contig19_All	3751	Core	38	3745	+	CHR12	131183	135632	98.83	32	3745	+	Chr12	509972	514427	98.99	10.0767	0.01	-9.9768	Down	0.894687	hypothetical protein FOVG_19397	transport
CL77.Contig21_All	3674	Core	0	3658	-	CHR12	131183	135640	99.56	0	3664	-	Chr12	509972	514435	99.73	16.7267	0.01	-10.7079	Down	0.935788	hypothetical protein FOVG_19397	transport
CL77.Contig39_All	3679	Core	38	3676	+	CHR12	131183	135622	98.89	32	3676	+	Chr12	509972	514417	99.05	7.75	0.01	-9.59805	Down	0.866378	hypothetical protein FOMG_09820	transport
CL77.Contig53_All	3557	Core	3	3531	-	CHR12	131183	135640	99.18	3	3537	-	Chr12	509972	514435	99.35	7.74667	0.01	-9.59743	Down	0.866378	hypothetical protein FOMG_09820	transport
Unigene10683_All	2024	Core	358	2019	-	CHR5	366436	368281	82.07	358	1862	-	Chr5	554294	555950	74.31	98.4133	0.01	-13.2646	Down	0.990248	hypothetical protein FOTG_15143	transport
Unigene3658_All	2333	Core	32	2312	+	CHR4	2994459	2996770	97.73	32	2299	+	Chr4	3249034	3251332	97.17	16.42	0.01	-10.6812	Down	0.934492	hypothetical protein FOTG_12107	transport
CL1190.Contig2_All	2349	Core	17	2342	-	CHR8	53913	56456	98.98	25	2342	-	Chr8	199936	202470	98.64	35.92	0.01	-11.8106	Down	0.972069	hypothetical protein FOXB_07788	oxidation-reduction process
CL1334.Contig7_All	3875	Core	7	3867	+	Chr2	3204802	3208937	99.61	12	3867	+	Chr2	3236661	3240794	99.48	11.8767	0.01	-10.2139	Down	0.909518	oxidoreductase	oxidation-reduction process
CL1344.Contig2_All	1906	Core	32	1899	-	CHR13	1098611	1100478	97.95	20	1899	-	Chr13	1285955	1287834	98.58	6.80333	0.01	-9.4101	Down	0.850602	hypothetical protein FOTG_15051	oxidation-reduction process
CL1730.Contig1_All	3264	Core	11	3259	-	Chr2	3820096	3823583	99.51	1	3259	-	Chr2	3851527	3855024	99.82	7.41333	0.01	-9.53398	Down	0.860823	hypothetical protein FOTG_04877	oxidation-reduction process
CL1730.Contig5_All	3358	Core	2	3353	-	Chr2	3820096	3823627	99.79	2	3353	-	Chr2	3851527	3855058	99.79	9.02333	0.01	-9.81752	Down	0.883324	hypothetical protein FOTG_04877	oxidation-reduction process
CL1739.Contig1_All	1479	Core	9	1473	-	CHR7	3879291	3880931	98.99	9	1473	-	Chr7	3933221	3934857	98.99	17.5433	0.01	-10.7767	Down	0.938983	S-(hydroxymethyl)glutathione dehydrogenase/alcohol dehydrogenase	oxidation-reduction process
CL2467.Contig1_All	2109	Core	0	2108	-	CHR10	958314	960529	99.95	0	2108	-	Chr10	1197729	1199944	99.95	6.26667	0.01	-9.29155	Down	0.839939	hypothetical protein FOPG_06600	oxidation-reduction process
CL2535.Contig1_All	1582	Core	7	1544	-	CHR4	4454128	4455915	97.16	7	1540	-	Chr4	4690447	4692233	96.9	11.1367	0.01	-10.1211	Down	0.904109	hypothetical protein FOC1_g10007599	oxidation-reduction process
CL2641.Contig1_All	1463	Core	31	1462	+	CHR4	2992548	2994095	97.81	3	1462	+	Chr4	3247095	3248670	99.73	22.35	0.01	-11.1261	Down	0.952699	hypothetical protein FOTG_12108	oxidation-reduction process
CL2641.Contig2_All	1515	Core	31	1514	+	CHR4	2992548	2994095	97.89	3	1514	+	Chr4	3247095	3248670	99.74	5.17333	0.01	-9.01495	Down	0.814096	hypothetical protein FOTG_12108	oxidation-reduction process
CL2813.Contig2_All	2921	Core	22	2920	+	CHR7	3746714	3749658	99.21	22	2920	+	Chr7	3801768	3804709	99.21	7.39333	0.01	-9.53008	Down	0.860557	hypothetical protein FOTG_10137	oxidation-reduction process
CL3755.Contig2_All	1837	Core	55	1828	-	CHR7	23574	25437	96.52	86	1828	-	Chr7	60233	62065	94.83	6.66667	0.01	-9.38082	Down	0.848206	hypothetical protein FOPG_16761	oxidation-reduction process
CL499.Contig6_All	5165	Core	6	5159	-	CHR5	1506998	1512161	99.77	6	5159	-	Chr5	1714720	1719843	99.77	13.2433	0.01	-10.3711	Down	0.91859	malate dehydrogenase (oxaloacetate-decarboxylating)(NADP+)	oxidation-reduction process
CL830.Contig2_All	1397	Core	13	1383	-	CHR7	21543	23044	98.07	13	374	-	Chr7	59340	59701	25.84	19.3433	0.01	-10.9176	Down	0.944993	hypothetical protein FOQG_18284	oxidation-reduction process
Unigene1216_All	3935	Core	728	3928	-	Chr1	2080470	2083739	81.32	728	3928	-	Chr1	2232577	2235868	81.32	13.67	0.01	-10.4168	Down	0.92142	tyrosine 3-monooxygenase	oxidation-reduction process
Unigene5975_All	2684	Core	2	2677	+	CHR5	4173181	4176170	99.66	2	2677	+	Chr5	4369459	4372449	99.66	4.75333	0.01	-8.8928	Down	0.801732	catalase-1	oxidation-reduction process
Unigene9761_All	1424	Core	12	1421	+	CHR8	45118	46686	98.95	22	1421	+	Chr8	191152	192710	98.24	7.56	0.01	-9.56224	Down	0.863387	hypothetical protein FOMG_10716	oxidation-reduction process
CL2314.Contig2_All	3849	Core	9	3844	-	Chr2	2471362	2475704	99.64	9	3844	-	Chr2	2474078	2478420	99.64	5.15	0.01	-9.00843	Down	0.813445	hypothetical protein FOXB_03386	regulation of cellular process
CL2354.Contig2_All	3700	Core	8	3691	+	Chr2	499516	503357	99.54	16	3691	+	Chr2	514207	518041	99.32	42.2967	0.44	-6.5869	Down	0.872641	hypothetical protein FOXB_13030	regulation of cellular process
CL2397.Contig2_All	1996	Core	2	1993	+	CHR5	1902079	1904523	99.75	2	1993	+	Chr5	2108718	2111162	99.75	7.47	0.01	-9.54496	Down	0.861796	nuclear transcription Y subunit beta	regulation of cellular process
CL2538.Contig1_All	6778	Core	4	6773	+	CHR9	2311812	2318892	99.87	4	6773	+	Chr9	2568094	2575171	99.87	17.46	0.01	-10.7698	Down	0.938681	hypothetical protein FOYG_10914	regulation of cellular process
CL2608.Contig1_All	1671	Core	24	1467	-	CHR12	129387	130891	86.36	3	1579	-	Chr12	508070	509710	94.31	6.96	0.01	-9.44294	Down	0.853327	hypothetical protein FOCG_08403	regulation of cellular process
CL2868.Contig1_All	6047	Core	5	6046	-	CHR9	2569777	2575873	99.9	5	6046	-	Chr9	2826755	2832837	99.9	5.94667	0.01	-9.21594	Down	0.832941	Cell division control protein 25	regulation of cellular process
CL317.Contig24_All	3547	Core	8	3367	-	Chr1	1895920	1899538	94.7	8	3367	-	Chr1	2049133	2052755	94.7	6.02333	0.01	-9.23442	Down	0.834496	hypothetical protein FOVG_01515	regulation of cellular process
CL3376.Contig1_All	1114	Core	6	1110	-	Chr2	1142910	1144014	99.1	9	1110	-	Chr2	1158453	1159554	98.83	10.78	0.01	-10.0741	Down	0.901041	Protein transport protein sec-13	regulation of cellular process
CL611.Contig1_All	3684	Core	6	3675	-	Chr1	3830710	3835685	99.59	16	3675	-	Chr1	3975728	3980693	99.32	9	0.01	-9.81378	Down	0.883086	nuclear transcription factor Y, alpha [	regulation of cellular process
CL75.Contig2_All	5551	Core	5	5544	-	Chr1	3881805	3887685	99.78	5	5544	-	Chr1	4026720	4032604	99.78	4.8	0.01	-8.90689	Down	0.803455	hypothetical protein FOC1_g10016024	regulation of cellular process
Unigene5611_All	2418	Core	155	2412	+	CHR7	2212404	2214759	93.34	155	2412	+	Chr7	2234721	2237076	93.34	7.02667	0.01	-9.4567	Down	0.854672	hypothetical protein FOVG_06288	regulation of cellular process
CL1228.Contig3_All	3258	Core	8	3251	-	CHR10	1939630	1943690	99.54	8	3251	-	Chr10	2223593	2227654	99.54	41.22	0.01	-12.0091	Down	0.975607	PRP4 protein kinase	macromolecule modification
CL1397.Contig2_All	3481	Core	2	3474	+	CHR9	1254472	1258117	99.74	2	3474	+	Chr9	1465148	1468791	99.74	12.0333	0.01	-10.2328	Down	0.910477	hypothetical protein FOMG_08123	macromolecule modification
CL1615.Contig9_All	4412	Core	1	4408	+	Chr2	4080243	4084860	99.89	1	4408	+	Chr2	4110995	4117809	99.89	8.18333	0.01	-9.67654	Down	0.872585	hypothetical protein FOTG_04977	macromolecule modification
CL187.Contig1_All	1727	Core	8	1718	-	Chr1	1297198	1299009	99.02	8	1718	-	Chr1	1407645	1409456	99.02	5.38667	0.01	-9.07325	Down	0.820121	protein phosphatase	macromolecule modification
CL2374.Contig1_All	2986	Core	9	2978	+	Chr1	1669519	1672964	99.43	9	2978	+	Chr1	1824210	1827650	99.43	8.94	0.01	-9.80413	Down	0.882393	Chromatin modification-related protein YNG2	macromolecule modification
CL2699.Contig2_All	6684	Core	0	6670	-	CHR9	1350365	1357140	99.79	13	6670	-	Chr9	1561093	1567855	99.6	4.82	0.01	-8.91289	Down	0.80403	histone-lysine N-methyltransferase, H3 lysine-36 specific	macromolecule modification
CL2749.Contig1_All	5057	Core	33	5049	+	CHR7	992449	997911	99.19	33	5049	+	Chr7	1022502	1027964	99.19	5.96333	0.01	-9.21998	Down	0.833144	septation (sepH) protein	macromolecule modification
CL2978.Contig1_All	2315	Core	3	2312	-	CHR7	2447078	2449442	99.74	3	2312	-	Chr7	2470203	2472567	99.74	4.89667	0.01	-8.93566	Down	0.806236	ABC1 family protein C15C4.02	macromolecule modification
CL3268.Contig1_All	8488	Core	14	8484	+	CHR7	2642471	2651050	99.79	14	8484	+	Chr7	2665347	2673927	99.79	5.3	0.0166667	-8.31288	Down	0.801066	hypothetical protein FOTG_02714	macromolecule modification
CL63.Contig1_All	5990	Core	13	5983	+	CHR5	1753475	1759796	99.67	13	5983	+	Chr5	1964356	1970707	99.67	10.99	0.01	-10.102	Down	0.902883	RAD53 protein kinase	macromolecule modification
CL7.Contig2_All	2014	Core	7	2006	+	CHR8	1406990	1409093	99.26	7	2006	+	Chr8	1514487	1516598	99.26	5.34667	0.01	-9.0625	Down	0.819105	Octanoyltransferase	macromolecule modification
CL89.Contig26_All	10476	Core	1	10469	+	Chr1	2357383	2368201	99.92	1	10469	+	Chr1	2509646	2520474	99.92	4.85333	0.01	-8.92283	Down	0.804912	Phosphatidylinositol 4-kinase stt4	macromolecule modification
Unigene6026_All	1055	Core	3	1050	-	CHR10	1534395	1535442	99.24	3	1050	-	Chr10	1827639	1828686	99.24	15.0933	0.01	-10.5597	Down	0.928741	Methyltransferase-like protein 13	macromolecule modification
CL2699.Contig3_All	6667	Core	14	6663	+	CHR9	1350365	1357175	99.73	14	6663	+	Chr9	1561093	1567903	99.73	4.71333	0.01	-8.8806	Down	0.800576	histone-lysine N-methyltransferase, H3 lysine-36 specific	transcription
CL277.Contig4_All	10824	Core	9	10820	-	CHR5	4308543	4319797	99.88	9	10820	-	Chr5	4504756	4516011	99.88	13.46	0.01	-10.3945	Down	0.920054	hypothetical protein FOTG_08440	transcription
CL495.Contig2_All	1417	Core	5	1401	+	CHR10	1477192	1478644	98.52	5	1401	+	Chr10	1770491	1771943	98.52	6.37	0.01	-9.31515	Down	0.842104	RNA-directed RNA polymerase	transcription
CL1112.Contig2_All	3116	Core	5	3108	+	CHR10	1683775	1686984	99.58	5	3108	+	Chr10	1976774	1979983	99.58	5.03	0.01	-8.97441	Down	0.809893	mitofusin	single-organism cellular process
CL874.Contig1_All	17602	Core	3	17585	+	Chr2	2189245	2206930	99.89	3	17585	+	Chr2	2193940	2211625	99.89	5.92667	0.0166667	-8.47411	Down	0.81685	dynein heavy chain, cytoplasmic	single-organism cellular process
CL1429.Contig1_All	1450	Core	4	1448	-	CHR5	3454021	3455521	99.59	4	1448	-	Chr5	3652287	3653788	99.59	5.15333	0.01	-9.00936	Down	0.813445	G protein gamma subunit	signal transduction
CL89.Contig29_All	9607	Core	1	9607	-	Chr1	2357412	2367446	99.99	1	9607	-	Chr1	2509675	2519721	99.99	5.46667	0.01	-9.09452	Down	0.821992	Phosphatidylinositol 4-kinase stt4	signal transduction
CL130.Contig10_All	7286	Core	6	7283	-	CHR9	1938317	1945839	99.88	6	7283	-	Chr9	2144795	2152338	99.88	5.27333	0.01	-9.04257	Down	0.816983	hypothetical protein FOXB_16053	cellular localization
CL2067.Contig4_All	1651	Core	7	1649	-	CHR8	1982288	1984034	99.45	7	1649	-	Chr8	2085242	2086988	99.45	12.0267	0.01	-10.232	Down	0.910477	hypothetical protein FOVG_09388	cellular localization
CL516.Contig1_All	1354	Core	9	1336	+	CHR5	801402	802786	98.01	9	1336	+	Chr5	967710	969093	98.01	5.71	0.01	-9.15735	Down	0.827519	hypothetical protein FOTG_00027	biosynthetic process
Unigene5843_All	1824	Core	8	1823	+	CHR4	2990649	2992521	99.51	14	1823	+	Chr4	3245230	3247096	99.18	28.6233	0.01	-11.483	Down	0.96402	hypothetical protein FOTG_12109	biosynthetic process
CL2662.Contig3_All	1912	Core	34	1909	-	Chr2	2737568	2739443	98.06	34	1909	-	Chr2	2775667	2777542	98.06	4.74	0.01	-8.88874	Down	0.801438	RNA 3'-terminal phosphate cyclase	RNA processing
CL3463.Contig2_All	3306	Core	5	3299	-	CHR8	475241	478537	99.64	5	3299	-	Chr8	581113	584407	99.64	5.50333	0.01	-9.10416	Down	0.822741	actin-like protein arp-6	cellular process
Unigene1779_All	2282	Core	2	2240	+	CHR9	1147250	1149646	98.07	2	2240	+	Chr9	1357880	1360276	98.07	196.38	0.143333	-10.4201	Down	0.988147	trehalase	cell wall degradation and remodeling
CL241.Contig2_All	2234	Core	1	2233	+	CHR7	1209568	1211862	99.91	1	2233	+	Chr7	1240288	1242582	99.91	5.00333	0.01	-8.96675	Down	0.809094	translation initiation factor eIF-2B subunit beta	translation
CL1010.Contig5_All	4688	Core	0	4681	-	CHR4	1622256	1627041	99.85	0	4681	-	Chr4	1806613	1811396	99.85	5.86	0.01	-9.19476	Down	0.830818	hypothetical protein FOTG_07677	-
CL1068.Contig2_All	2079	Core	108	1201	-	CHR8	3338125	3339428	52.57	108	1201	-	Chr8	3480599	3481902	52.57	4.85333	0.01	-8.92283	Down	0.804912	hypothetical protein FOTG_13741	-
CL1092.Contig6_All	3664	Core	4	3660	-	CHR5	3623251	3626990	99.78	4	3660	-	Chr5	3822584	3826323	99.78	5.48333	0.01	-9.09891	Down	0.822237	hypothetical protein FOQG_11692	-
CL1103.Contig1_All	1319	Core	6	1313	+	Chr2	1721001	1722356	99.09	6	1313	+	Chr2	1734417	1735774	99.09	7.78	0.01	-9.60363	Down	0.866763	hypothetical protein FOTG_03633	-
CL1103.Contig2_All	1434	Core	2	1425	-	Chr2	1720971	1722394	99.23	2	1425	-	Chr2	1734387	1735812	99.23	9.26	0.01	-9.85487	Down	0.885923	hypothetical protein FOTG_03633	-
CL1139.Contig3_All	2771	Core	6	2764	+	CHR8	560087	563053	99.53	6	2764	+	Chr8	671389	674342	99.53	12.35	0.01	-10.2703	Down	0.91281	hypothetical protein FOTG_18003	-
CL1209.Contig3_All	1089	Core	2	1087	-	CHR8	1393497	1394687	99.63	2	1087	-	Chr8	1500981	1502174	99.63	5.66667	0.01	-9.14636	Down	0.826594	hypothetical protein FOZG_08987	-
CL1209.Contig5_All	1083	Core	2	1081	+	CHR8	1393497	1394687	99.63	2	1081	+	Chr8	1500981	1502174	99.63	5.30667	0.01	-9.05166	Down	0.817991	hypothetical protein FOZG_08987	-
CL1234.Contig5_All	1596	Core	440	1318	+	CHR12	1772946	1773879	55.01	424	1163	+	CTG46	23032	23829	46.3	5.05	0.01	-8.98014	Down	0.810552	hypothetical protein FOTG_17419	-
CL127.Contig2_All	2054	Core	4	2050	-	CHR10	1185894	1188182	99.61	14	2050	-	Chr10	1479637	1481915	99.12	5.62333	0.01	-9.13528	Down	0.825487	hypothetical protein FOXB_04293	-
CL1287.Contig1_All	2538	Core	0	2534	-	CHR9	517606	520180	99.84	0	2534	-	Chr9	734651	737228	99.84	11.3233	0.01	-10.1451	Down	0.905475	hypothetical protein FOMG_07832	-
CL135.Contig3_All	2036	Core	5	2030	-	CHR4	1353335	1355459	99.46	5	2030	-	Chr4	1539111	1541235	99.46	5.29	0.01	-9.04712	Down	0.817515	hypothetical protein FOTG_02297	-
CL1409.Contig9_All	6320	Core	6	6299	-	CHR7	1502166	1508558	99.57	6	6315	-	Chr7	1531629	1538037	99.83	20.84	0.01	-11.0251	Down	0.949119	hypothetical protein FOTG_03110	-
CL1427.Contig3_All	2936	Core	43	2882	+	Chr1	4972386	4975586	96.7	43	2923	+	Chr1	5110945	5114191	98.09	5.17	0.01	-9.01402	Down	0.814096	hypothetical protein FOXB_00372	-
CL1460.Contig2_All	8088	Core	7	8083	-	CHR8	3122876	3131072	99.85	7	8073	-	Chr8	3223980	3232179	99.73	5.65333	0.01	-9.14296	Down	0.826139	hypothetical protein FOCG_08933	-
CL1464.Contig3_All	759	Core	1	756	+	CHR8	3643774	3644674	99.47	1	756	+	Chr8	3768589	3769491	99.47	6.81333	0.01	-9.41222	Down	0.850805	hypothetical protein FOYG_10391	-
CL1480.Contig1_All	2567	Core	4	2546	+	CHR5	3587866	3590515	99.03	4	2546	+	Chr5	3787287	3789934	99.03	12.3767	0.01	-10.2734	Down	0.912999	pH-response transcription factor pacC	-
CL1496.Contig3_All	2391	Core	24	2389	+	CHR8	818302	820826	98.91	39	2389	+	Chr8	930158	932649	98.29	16.7367	0.01	-10.7088	Down	0.935823	hypothetical protein FOTG_01258	-
CL1513.Contig1_All	238	Core	6	235	-	CHR13	1543987	1544216	96.22	6	235	-	Chr13	1798543	1798772	96.22	5.03333	0.01	-8.97537	Down	0.809893	hypothetical protein TRIATDRAFT_300972	-
CL1550.Contig1_All	1299	Core	6	1298	-	Chr1	2006876	2008230	99.46	16	1298	-	Chr1	2159334	2160676	98.69	6.56667	0.01	-9.35902	Down	0.846321	hypothetical protein FOVG_01478	-
CL1575.Contig4_All	444	Core	12	443	-	CHR13	284534	285074	97.07	12	443	-	Chr13	428731	429272	97.07	10.85	0.01	-10.0835	Down	0.901686	hypothetical protein FOCG_15126	-
CL1589.Contig2_All	7454	Core	9	7436	+	Chr2	1584643	1592238	99.64	28	7436	+	Chr2	1595636	1603223	99.38	10.0133	0.01	-9.96771	Down	0.893987	hypothetical protein FOTG_03682	-
CL1603.Contig2_All	5739	Core	27	5733	-	CHR7	762852	768940	99.42	27	5733	-	Chr7	800731	806793	99.42	12.2433	0.01	-10.2578	Down	0.911998	hypothetical protein FOTG_12366	-
CL180.Contig2_All	1753	Core	0	1751	-	Chr1	3036807	3038781	99.89	17	1751	-	Chr1	3182482	3184436	98.92	5.85667	0.01	-9.19394	Down	0.830818	hypothetical protein FOVG_01050	-
CL1807.Contig1_All	1555	Core	3	1546	+	CHR5	4041734	4043330	99.23	3	1546	+	Chr5	4239136	4240733	99.23	4.92	0.01	-8.94251	Down	0.806895	hypothetical protein FOTG_08542	-
CL1830.Contig1_All	1486	Core	124	1477	-	Chr1	5933560	5934921	91.05	124	1036	+	Chr11	184156	185089	61.37	12.2567	0.01	-10.2594	Down	0.912124	hypothetical protein FOPG_17132	-
CL1843.Contig5_All	2435	Core	4	2426	-	CHR9	1029582	1032722	99.47	4	2426	-	Chr9	1240657	1243381	99.47	5.97333	0.01	-9.22239	Down	0.833333	cell wall integrity and stress response component	-
CL1854.Contig2_All	758	Core	8	755	+	Chr1	2914606	2915426	98.55	8	743	+	Chr1	3060979	3061768	96.97	6.31667	0.01	-9.30302	Down	0.841088	-	-
CL1897.Contig5_All	3177	Core	0	3176	+	CHR4	2260444	2264593	99.97	0	3176	+	Chr4	2442663	2446790	99.97	27.15	0.01	-11.4067	Down	0.961932	hypothetical protein FOC4_g10013110, partial	-
CL197.Contig11_All	745	Core	54	212	+	CHR5	4770165	4790367	21.21	6	725	-	CTG3	32900	219429	96.51	4.71667	0.01	-8.88162	Down	0.800842	hypothetical protein FOXB_07434	-
CL1982.Contig4_All	5264	Core	6	5257	+	CHR9	505198	510569	99.75	6	5257	+	Chr9	722243	727617	99.75	9.81	0.01	-9.93811	Down	0.892053	hypothetical protein FOVG_10212	-
CL1982.Contig5_All	5223	Core	6	5216	+	CHR9	505198	510569	99.75	6	5216	+	Chr9	722243	727617	99.75	4.84	0.01	-8.91886	Down	0.804583	hypothetical protein FOVG_10212	-
CL1988.Contig1_All	5068	Core	0	5064	-	CHR5	3742159	3747404	99.92	0	5064	-	Chr5	3941323	3946439	99.92	19.58	0.01	-10.9352	Down	0.945729	hypothetical protein FOTG_01088	-
CL2079.Contig1_All	2552	Core	428	2550	-	Chr2	1682516	1684695	83.15	428	2550	-	Chr2	1693278	1695457	83.15	9.09667	0.01	-9.82919	Down	0.884193	hypothetical protein FOC1_g10011313	-
CL2079.Contig4_All	1760	Core	406	1737	-	Chr2	1683295	1684695	75.62	406	1737	-	Chr2	1694057	1695457	75.62	9.75333	0.01	-9.92975	Down	0.891352	hypothetical protein FOVG_19885	-
CL2118.Contig4_All	3112	Core	2	3108	-	Chr1	5629052	5632211	99.81	21	3108	-	Chr1	5780094	5783234	99.2	4.86333	0.01	-8.9258	Down	0.805213	COP9 signalosome complex subunit 2	-
CL2129.Contig1_All	1477	Core	125	1384	-	CHR12	2001817	2003132	85.24	125	1358	-	Chr12	2491225	2492514	83.48	7.40667	0.01	-9.53268	Down	0.860823	hypothetical protein FOVG_16557	-
CL2204.Contig2_All	2466	Core	2	2461	+	Chr1	3959362	3961944	99.72	2	2461	+	Chr1	4102495	4105006	99.72	8.80667	0.01	-9.78245	Down	0.8809	hypothetical protein FOZG_01480	-
CL2218.Contig2_All	4345	Core	13	4325	+	CHR4	2123319	2127673	99.24	13	4325	+	Chr4	2305550	2309918	99.24	8.56667	0.01	-9.74259	Down	0.878007	hypothetical protein FOTG_07486	-
CL229.Contig3_All	3193	Core	8	3187	+	Chr1	2872410	2875721	99.56	8	3187	+	Chr1	3018896	3022219	99.56	27.91	0.01	-11.4466	Down	0.963067	nucleolin	-
CL2371.Contig1_All	2641	Core	9	2460	+	Chr2	2961292	2963749	92.81	9	2460	+	Chr2	2996731	2999188	92.81	9.28333	0.01	-9.8585	Down	0.88614	hypothetical protein FOIG_11889	-
CL2390.Contig4_All	1233	Core	2	1212	-	Chr1	1759399	1760664	98.13	2	1212	-	Chr1	1913848	1915113	98.13	10.7467	0.01	-10.0697	Down	0.900684	hypothetical protein FOVG_01560	-
CL2432.Contig1_All	3279	Core	21	3271	-	Chr1	759605	762856	99.12	4	3271	-	Chr1	869176	872443	99.63	5.78333	0.01	-9.17576	Down	0.829116	hypothetical protein FOQG_04829	-
CL2434.Contig1_All	2333	Core	4	2327	-	CHR4	625064	627614	99.57	4	2327	-	Chr4	812847	815396	99.57	5.27333	0.01	-9.04257	Down	0.816983	Alpha-taxilin	-
CL246.Contig1_All	251	Core	8	244	+	Chr2	595303	595539	94.02	8	244	+	Chr2	609845	610081	94.02	4.83667	0.01	-8.91787	Down	0.804583	hypothetical protein FVEG_03646	-
CL2510.Contig1_All	2032	Core	1	2031	+	CHR5	1154217	1156244	99.9	1	2014	+	Chr5	1363789	1365802	99.06	5.29	0.01	-9.04712	Down	0.817515	hypothetical protein FOXB_12171	-
CL2552.Contig1_All	1051	Core	21	1047	+	CHR12	1700017	1701210	97.62	21	1047	+	Chr12	2168153	2169346	97.62	10.5033	0.01	-10.0366	Down	0.898407	hypothetical protein FOXB_05307	-
CL2552.Contig2_All	1193	Core	21	1159	+	CHR12	1700017	1701157	95.39	21	1166	+	Chr12	2168153	2169300	95.98	6.14667	0.01	-9.26366	Down	0.837312	hypothetical protein FOXB_05307	-
CL2552.Contig4_All	1004	Core	21	1000	+	CHR12	1700017	1701210	97.51	21	1000	+	Chr12	2168153	2169346	97.51	38.4133	0.01	-11.9074	Down	0.973716	hypothetical protein FOXB_05307	-
CL2554.Contig3_All	1634	Core	8	1611	+	CHR10	1900079	1901791	98.1	8	1590	+	Chr10	2184155	2185846	96.82	9.77667	0.01	-9.9332	Down	0.891773	hypothetical protein FOXB_04251	-
CL2558.Contig3_All	2330	Core	20	2328	-	CHR9	1703312	1705674	99.06	31	2328	-	Chr9	1910744	1913044	98.58	5.70333	0.01	-9.15566	Down	0.827281	hypothetical protein FOXB_12762	-
CL2568.Contig1_All	3428	Core	2	3420	-	CHR8	2320858	2324344	99.71	2	3420	-	Chr8	2422938	2426421	99.71	9.20667	0.01	-9.84654	Down	0.885419	hypothetical protein FOXB_11723	-
CL258.Contig12_All	3075	Core	7	3073	-	CHR5	2767452	2770637	99.71	7	3073	-	Chr5	2968258	2971444	99.71	6.97667	0.01	-9.44639	Down	0.853761	hypothetical protein FOMG_05099	-
CL258.Contig15_All	2869	Core	2	2862	+	CHR5	2767452	2770637	99.69	2	2862	+	Chr5	2968258	2971444	99.69	5.29333	0.01	-9.04803	Down	0.817515	RNA and export factor-binding protein 2	-
CL2590.Contig1_All	853	Core	9	838	+	CHR4	672732	673614	97.19	9	838	+	Chr4	860483	861366	97.19	5.99	0.01	-9.22641	Down	0.833824	hypothetical protein FOC4_g10012515	-
CL2590.Contig2_All	907	Core	9	892	+	CHR4	672732	673614	97.35	9	892	+	Chr4	860483	861366	97.35	10.9067	0.01	-10.091	Down	0.902267	hypothetical protein FOXB_04571	-
CL260.Contig2_All	4609	Core	4	4606	-	CHR5	3747484	3752086	99.85	4	4606	-	Chr5	3946519	3951103	99.85	5.86333	0.01	-9.19558	Down	0.830818	hypothetical protein FOTG_01089	-
CL2612.Contig1_All	1874	Core	3	1871	+	CHR5	902389	904589	99.68	3	1871	+	Chr5	1115536	1117737	99.68	8.96	0.01	-9.80735	Down	0.882596	uracil phosphoribosyltransferase	-
CL263.Contig5_All	2404	Core	19	2404	-	CHR5	4012136	4014757	99.21	19	2404	-	Chr5	4209515	4212133	99.21	6.68667	0.01	-9.38514	Down	0.848654	hypothetical protein FOMG_04663	-
CL263.Contig6_All	2358	Core	19	2358	-	CHR5	4012136	4014757	99.19	19	2358	-	Chr5	4209515	4212133	99.19	13.3067	0.01	-10.3779	Down	0.919059	hypothetical protein FOMG_04663	-
CL2635.Contig2_All	4210	Core	3	4208	-	CHR8	1527743	1531949	99.88	16	4208	-	Chr8	1634503	1638657	99.57	5.25667	0.01	-9.038	Down	0.816688	hypothetical protein FOTG_01500	-
CL2649.Contig1_All	3252	Core	9	3208	+	CHR12	1984661	1988135	98.37	9	3208	+	Chr12	2474564	2478038	98.37	18.6033	0.103333	-7.49211	Down	0.879548	hypothetical protein FOCG_07515	-
CL2649.Contig2_All	3201	Core	44	3192	-	CHR12	1984661	1988135	98.34	44	3192	-	Chr12	2474564	2478038	98.34	18.6167	0.01	-10.8624	Down	0.9428	hypothetical protein FOVG_13923	-
CL2653.Contig4_All	3539	Core	3	3533	+	CHR8	1697038	1700719	99.75	3	3533	+	Chr8	1802051	1805732	99.75	9.87333	0.01	-9.94739	Down	0.89255	hypothetical protein FOTG_01559	-
CL2681.Contig3_All	1701	Core	9	1700	-	Chr2	2246613	2248411	99.41	9	1700	-	Chr2	2251089	2252863	99.41	5.56	0.01	-9.11894	Down	0.824156	hypothetical protein FOVG_04579	-
CL2714.Contig2_All	2509	Core	8	2507	+	Chr1	5001235	5003790	99.6	25	2489	+	Chr1	5139829	5142350	98.21	5	0.01	-8.96578	Down	0.809094	hypothetical protein FOXB_00380	-
CL2790.Contig5_All	2112	Core	20	2100	-	CHR7	1351196	1353449	98.48	20	2100	-	Chr7	1381717	1383970	98.48	8.54	0.01	-9.73809	Down	0.877573	hypothetical protein FOQG_06797	-
CL2829.Contig2_All	921	Core	5	920	-	CHR7	895676	896919	99.35	5	920	-	Chr7	926436	927679	99.35	4.78667	0.01	-8.90288	Down	0.803126	hypothetical protein FOC1_g10010830, partial	-
CL2829.Contig3_All	1002	Core	24	995	+	CHR7	895712	896954	96.91	45	966	+	Chr7	926493	927685	91.92	6.89	0.01	-9.42836	Down	0.852178	hypothetical protein FOC1_g10010830, partial	-
CL2840.Contig1_All	4918	Core	22	4911	+	CHR7	2676482	2681856	99.41	22	4911	+	Chr7	2699298	2704672	99.41	8.61667	0.0133333	-9.33595	Down	0.871541	sterol O-acyltransferase	-
CL2903.Contig3_All	993	Core	11	983	+	Chr1	1943332	1944315	97.89	11	983	+	Chr1	2095944	2096916	97.89	5	0.01	-8.96578	Down	0.809094	hypothetical protein FOZG_00751	-
CL2904.Contig1_All	1125	Core	9	1121	-	CHR8	2277835	2279052	98.84	9	1121	-	Chr8	2379872	2381095	98.84	5.64	0.01	-9.13955	Down	0.825929	Ubiquitin-conjugating enzyme E2 35	-
CL2910.Contig2_All	1358	Core	2	1351	-	CHR7	853776	855123	99.34	2	1351	-	Chr7	882795	884144	99.34	21.1533	0.01	-11.0467	Down	0.949841	hypothetical protein FOTG_14565	-
CL2941.Contig2_All	1081	Core	4	1073	-	CHR4	4300529	4301579	98.89	4	1073	-	Chr4	4536981	4538031	98.89	17.7733	0.01	-10.7955	Down	0.939795	hypothetical protein FOXB_01712	-
CL2948.Contig2_All	988	Core	22	979	-	CHR9	556834	557791	96.86	49	979	-	Chr9	773891	774821	94.13	24.1667	0.01	-11.2388	Down	0.95672	hypothetical protein FOVG_10234	-
CL2955.Contig2_All	1797	Core	7	1793	-	CHR7	1961772	1963633	99.39	7	1780	-	Chr7	1986787	1988636	98.66	4.91333	0.01	-8.94056	Down	0.806587	hypothetical protein FVEG_15130	-
CL2980.Contig2_All	2422	Core	18	2416	+	CHR7	955783	958179	99.01	18	2416	+	Chr7	985824	988221	99.01	6.84333	0.01	-9.41856	Down	0.851386	ER-derived vesicles protein 41	-
CL2980.Contig3_All	2376	Core	18	2370	+	CHR7	955783	958179	98.99	18	2370	+	Chr7	985824	988221	98.99	5.50667	0.01	-9.10504	Down	0.822979	ER-derived vesicles protein 41	-
CL3010.Contig1_All	4284	Core	2	4280	+	CHR5	705660	709934	99.86	2	4280	+	Chr5	875063	879340	99.86	8.43	0.01	-9.71939	Down	0.875983	Protein ral2	-
CL3011.Contig1_All	3365	Core	4	3360	-	CHR10	1146225	1149575	99.73	4	3360	-	Chr10	1391781	1395135	99.73	22.7867	0.01	-11.154	Down	0.953652	hypothetical protein FOXB_02652	-
CL3019.Contig1_All	1493	Core	9	1493	+	CHR5	813230	814842	99.4	9	1493	+	Chr5	979531	981143	99.4	15.1167	0.01	-10.5619	Down	0.928902	hypothetical protein FOTG_00034	-
CL3053.Contig1_All	3158	Core	0	3158	-	CHR5	2805527	2808794	100	0	3158	-	Chr5	3006686	3009956	100	9.75333	0.01	-9.92975	Down	0.891352	hypothetical protein FOXB_00421	-
CL3076.Contig2_All	1011	Core	9	1002	-	CHR7	2369196	2370190	98.22	9	987	-	Chr7	2392041	2393019	96.74	5.29333	0.01	-9.04803	Down	0.817515	hypothetical protein FOXB_09247	-
CL3222.Contig2_All	3079	Core	7	3079	+	Chr2	561723	564965	99.77	7	3079	+	Chr2	576285	579527	99.77	5.21333	0.01	-9.02606	Down	0.81528	ENTH domain-containing protein C19F8.03c	-
CL3239.Contig2_All	2519	Core	32	2512	-	CHR11	1627944	1630547	98.45	32	2512	-	Chr11	3390577	3393179	98.45	7.32	0.01	-9.5157	Down	0.85945	hypothetical protein FOVG_12948	-
CL3274.Contig1_All	2436	Core	3	2429	+	Chr1	3574899	3577325	99.59	3	2429	+	Chr1	3720787	3723213	99.59	5.14	0.01	-9.00562	Down	0.813102	Cytoplasmic dynein 1 intermediate chain 2	-
CL339.Contig6_All	7730	Core	1	7728	-	Chr1	2315347	2323259	99.96	1	7728	-	Chr1	2467654	2475570	99.96	6.21667	0.01	-9.28	Down	0.838805	hypothetical protein FOZG_00881	-
CL3391.Contig2_All	6121	Core	8	6119	-	CHR4	2015862	2022279	99.84	8	6119	-	Chr4	2198285	2204701	99.84	7.22	0.01	-9.49586	Down	0.857719	STE/STE11/BCK1 protein kinase	-
CL34.Contig1_All	717	Core	3	715	-	Chr1	901256	901968	99.3	3	715	-	Chr1	1012192	1012904	99.3	20.3167	0.01	-10.9884	Down	0.947802	hypothetical protein FOTG_05317	-
CL3459.Contig2_All	3378	Core	3	3369	+	CHR5	3581670	3585038	99.64	3	3369	+	Chr5	3781090	3784458	99.64	6.11333	0.01	-9.25582	Down	0.836423	Protein STB3 like protein	-
CL3559.Contig2_All	1429	Core	21	1428	-	CHR13	1222039	1223449	98.46	8	1418	-	Chr13	1413141	1414555	98.67	12.18	0.01	-10.2503	Down	0.911619	hypothetical protein FVEG_10781	-
CL3575.Contig2_All	1138	Core	3	1132	+	CHR5	2452829	2454155	99.21	3	1132	+	Chr5	2655116	2656442	99.21	14.1067	0.01	-10.4622	Down	0.923802	hypothetical protein FOVG_02904	-
CL3648.Contig2_All	1970	Core	5	1946	-	CHR10	245995	248098	98.53	1698	1954	-	Chr10	509396	509650	12.99	9.47	0.01	-9.88722	Down	0.888116	hypothetical protein FOTG_12197	-
CL3674.Contig1_All	836	Core	1	835	-	CHR5	559783	560618	99.76	10	835	-	Chr5	732380	733205	98.68	15.8333	0.01	-10.6287	Down	0.932145	hypothetical protein FOTG_14341	-
CL3830.Contig1_All	1563	Core	8	1554	-	CHR4	4264009	4265556	98.91	8	1554	-	Chr4	4500468	4502015	98.91	5.33667	0.01	-9.0598	Down	0.818818	hypothetical protein FOTG_02098	-
CL3886.Contig3_All	5610	Core	1	5604	-	CHR5	2825105	2830974	99.88	1	5604	-	Chr5	3026272	3032134	99.88	5.53	0.01	-9.11114	Down	0.823484	Lid2 complex component snt2	-
CL396.Contig3_All	3758	Core	8	3755	-	CHR9	2640436	2644364	99.71	8	3755	-	Chr9	2896852	2900775	99.71	5.55667	0.01	-9.11808	Down	0.824156	Vesicular-fusion protein sec18	-
CL4.Contig15_All	6599	Core	13	6587	+	CHR5	1788867	1795535	99.62	13	6587	+	Chr5	1999683	2006350	99.62	8.73	0.01	-9.76984	Down	0.879836	hypothetical protein FOCG_01099	-
CL4.Contig26_All	6318	Core	9	6298	+	CHR5	1789209	1795869	99.54	9	6315	+	Chr5	2000025	2006701	99.81	13.2333	0.01	-10.37	Down	0.91852	hypothetical protein FOTG_00435	-
CL4.Contig37_All	6263	Core	20	6254	-	CHR5	1789209	1795869	99.54	3	6254	-	Chr5	2000025	2006701	99.81	17	0.01	-10.7313	Down	0.936811	hypothetical protein FOTG_00435	-
CL4.Contig42_All	6542	Core	13	6530	+	CHR5	1788867	1795535	99.62	13	6530	+	Chr5	1999683	2006350	99.62	4.87	0.01	-8.92778	Down	0.805473	hypothetical protein FOCG_01099	-
CL4.Contig46_All	7571	Core	5	7558	-	CHR5	1788867	1796584	99.76	14	7558	-	Chr5	1999683	2007391	99.64	6.40333	0.01	-9.32268	Down	0.842742	hypothetical protein FOTG_00435	-
CL4.Contig50_All	5917	Core	4	5896	+	CHR5	1789261	1795839	99.58	4	5896	+	Chr5	2000077	2006654	99.58	5.42333	0.01	-9.08304	Down	0.820815	hypothetical protein FOTG_00435	-
CL41.Contig4_All	4164	Core	0	4163	-	CHR9	1920543	1925002	99.98	0	4163	-	Chr9	2126949	2131400	99.98	6.2	0.01	-9.27612	Down	0.8383	SAGA-associated factor 73	-
CL444.Contig5_All	2583	Core	13	2576	-	CHR10	2104335	2107089	99.23	13	2576	-	Chr10	2395196	2397949	99.23	11.31	0.01	-10.1434	Down	0.905391	hypothetical protein FOXB_11530	-
CL460.Contig9_All	715	Core	1	706	+	Chr2	4098216	4099033	98.6	1	706	+	Chr2	4131180	4131998	98.6	7.15333	0.01	-9.48247	Down	0.856619	hypothetical protein FOVG_05269	-
CL462.Contig5_All	4225	Core	2	4224	+	Chr1	3965362	3969647	99.93	2	4224	+	Chr1	4108382	4112669	99.93	5.92	0.01	-9.20945	Down	0.832163	hypothetical protein FVEG_00767	-
CL523.Contig3_All	4202	Core	0	4198	+	CHR7	3804866	3809389	99.9	0	4198	+	Chr7	3858919	3863451	99.9	9.37667	0.01	-9.87293	Down	0.88724	hypothetical protein FOVG_06887	-
CL523.Contig5_All	4059	Core	22	4053	+	CHR7	3804933	3809346	99.31	22	4053	+	Chr7	3858986	3863408	99.31	9.55	0.0566667	-7.39686	Down	0.831106	hypothetical protein FOVG_06887	-
CL55.Contig2_All	5147	Core	4	5141	-	Chr2	3259742	3265027	99.81	4	5141	-	Chr2	3291663	3296946	99.81	4.72667	0.01	-8.88468	Down	0.801108	hypothetical protein FOXB_10331	-
CL554.Contig1_All	1288	Core	47	1143	+	Chr1	5968827	5970307	85.09	18	1153	-	Chr11	105000	106520	88.12	8.24667	0.01	-9.68767	Down	0.873461	hypothetical protein FOCG_17807	-
CL584.Contig3_All	543	Core	6	534	+	Chr2	1537283	1537850	97.24	6	534	+	Chr2	1548663	1549242	97.24	12.1867	0.0333333	-8.51412	Down	0.881601	hypothetical protein FOC1_g10012128	-
CL585.Contig2_All	2009	Core	1	2008	-	CHR7	2131288	2133514	99.9	1	2008	-	Chr7	2153745	2155970	99.9	5.07333	0.01	-8.98679	Down	0.811035	hypothetical protein FOC1_g10012825	-
CL585.Contig4_All	1665	Core	1	1660	-	CHR7	2131637	2133514	99.64	1	1660	-	Chr7	2154094	2155970	99.64	7.92333	0.01	-9.62996	Down	0.868781	hypothetical protein FOVG_06264	-
CL585.Contig5_All	1971	Core	2	1966	+	CHR7	2131230	2133467	99.64	2	1966	+	Chr7	2153687	2155923	99.64	10.1767	0.01	-9.99105	Down	0.895654	hypothetical protein FOVG_06264	-
CL625.Contig10_All	3158	Core	9	3121	-	Chr2	989952	993114	98.54	9	3121	-	Chr2	1007079	1010240	98.54	5.37	0.01	-9.06878	Down	0.819561	hypothetical protein FOC1_g10011947	-
CL625.Contig2_All	2976	Core	37	2971	+	Chr2	989952	993119	98.59	37	2971	+	Chr2	1007079	1010245	98.59	5.3	0.01	-9.04985	Down	0.817725	hypothetical protein FOC1_g10011947	-
CL630.Contig9_All	2365	Core	4	2350	+	CHR9	1877365	1880150	99.2	4	2350	+	Chr9	2083826	2086615	99.2	6.86	0.01	-9.42206	Down	0.851737	hypothetical protein FOYG_11086	-
CL672.Contig3_All	3121	Core	18	3120	+	CHR8	2342296	2345549	99.39	1	3120	+	Chr8	2444339	2447605	99.94	10.3667	0.01	-10.0177	Down	0.897272	hypothetical protein FOVG_09250	-
CL728.Contig1_All	2643	Core	8	2638	-	CHR5	363074	366158	99.51	8	2607	-	Chr5	550902	553856	98.34	41.5033	0.01	-12.019	Down	0.975768	hypothetical protein FOTG_15142	-
CL728.Contig2_All	2595	Core	5	2587	+	CHR5	363074	366158	99.5	36	2587	+	Chr5	550902	553856	98.3	38.1467	0.166667	-7.83845	Down	0.917966	hypothetical protein FOTG_15142	-
CL733.Contig2_All	1600	Core	4	1593	+	CHR13	685484	687416	99.31	4	1593	+	Chr13	876133	878066	99.31	5.39	0.01	-9.07414	Down	0.820121	hypothetical protein FOXB_14271	-
CL746.Contig1_All	1571	Core	5	1551	-	CHR5	4556387	4557736	98.41	5	1565	-	Chr5	4714854	4716248	99.3	4.83	0.01	-8.91588	Down	0.804289	uncharacterized protein FFUJ_03597	-
CL753.Contig3_All	4859	Core	8	4859	+	CHR10	1661814	1666848	99.84	8	4859	+	Chr10	1954830	1959854	99.84	8.79667	0.01	-9.78081	Down	0.880746	related to ATP dependent RNA helicase	-
CL765.Contig1_All	1653	Core	63	917	+	Chr1	4719952	4720806	51.66	5	917	+	Chr1	4859310	4860222	55.17	8.07667	0.01	-9.65762	Down	0.871184	-	-
CL768.Contig1_All	2555	Core	8	2548	+	CHR4	3832598	3835138	99.41	8	2548	+	Chr4	4068774	4071302	99.41	10.3667	0.01	-10.0177	Down	0.897272	hypothetical protein FOTG_10005	-
CL77.Contig38_All	3636	Core	7	3630	+	CHR12	131183	135632	99.64	1	3630	+	Chr12	509972	514427	99.81	4.77	0.01	-8.89785	Down	0.802439	hypothetical protein FVEG_12427	-
CL807.Contig2_All	1715	Core	2	1698	+	CHR8	3560232	3561972	98.89	38	1712	+	Chr8	3691222	3692943	97.61	9.69333	0.01	-9.92085	Down	0.890638	hypothetical protein FOVG_14583	-
CL858.Contig6_All	1383	Core	9	1383	-	Chr2	1011380	1012954	99.35	9	1383	-	Chr2	1028296	1029870	99.35	10.4233	0.01	-10.0256	Down	0.897692	ubiquitin-conjugating enzyme E2 H	-
CL866.Contig1_All	313	Core	8	313	+	Chr2	2397370	2397687	97.44	8	313	+	Chr2	2400325	2400642	97.44	5.44667	0.01	-9.08923	Down	0.821592	hypothetical protein FOVG_19280	-
CL877.Contig2_All	396	Core	3	396	-	CHR7	2458610	2459004	99.24	3	396	-	Chr7	2481697	2482089	99.24	8.49333	0.01	-9.73019	Down	0.876809	mitochondrial outer membrane protein porin	-
CL883.Contig1_All	1271	Core	1	1263	-	CHR13	1490972	1492234	99.29	1	1263	-	Chr13	1745576	1746838	99.29	43.0067	0.01	-12.0703	Down	0.976826	hypothetical protein FOC1_g10002138	-
CL887.Contig1_All	1888	Core	15	1888	-	Chr1	1208414	1210336	99.21	15	1888	-	Chr1	1319328	1321250	99.21	7.65667	0.01	-9.58057	Down	0.864865	Protein rax1	-
CL889.Contig1_All	1489	Core	1	1486	+	CHR5	3580114	3581596	99.73	1	1486	+	Chr5	3779535	3781016	99.73	5	0.01	-8.96578	Down	0.809094	hypothetical protein FOYG_02663	-
CL910.Contig6_All	2118	Core	6	2112	-	CHR7	3814903	3817117	99.43	6	2112	-	Chr7	3868970	3871183	99.43	4.89333	0.01	-8.93467	Down	0.80597	hypothetical protein FOC1_g10009953	-
CL952.Contig1_All	3617	Core	9	3593	-	CHR9	2611434	2615150	99.09	9	3617	-	Chr9	2867812	2871549	99.75	7.52667	0.01	-9.55587	Down	0.862826	Alanine--glyoxylate aminotransferase 1	-
Unigene10087_All	23165	Core	0	23161	+	CHR9	3174328	3197480	99.98	44	23161	+	Chr9	3407272	3430385	99.79	4.82333	0.01	-8.91389	Down	0.80403	hypothetical protein FOTG_12039	-
Unigene10094_All	5717	Core	1	5706	-	CHR13	1026805	1033538	99.79	1	5706	-	Chr13	1214121	1220867	99.79	8.9	0.01	-9.79766	Down	0.881944	hypothetical protein FOTG_14251	-
Unigene10194_All	2309	Core	10	2309	+	CHR11	1837234	1839666	99.57	27	2309	+	Chr11	3595101	3597516	98.83	7.58333	0.01	-9.56669	Down	0.863737	hypothetical protein FOQG_13176	-
Unigene10395_All	1694	Core	1	1674	-	CHR11	1223472	1225145	98.76	1	1684	-	Chr11	2993148	2994831	99.35	40.6667	0.01	-11.9896	Down	0.975278	hypothetical protein FOTG_12702	-
Unigene1152_All	3078	Core	25	3069	-	CHR8	3828373	3831256	98.9	25	3069	-	Chr8	3941427	3944493	98.9	4.99	0.01	-8.9629	Down	0.808807	hypothetical protein FOTG_11483	-
Unigene14967_All	827	Core	4	817	-	CHR4	2768453	2769368	98.31	4	823	+	Chr4	2991092	2992013	99.03	5.13333	0.01	-9.00375	Down	0.812828	hypothetical protein FOQG_16058	-
Unigene1577_All	2318	Core	5	2309	-	CHR8	3810323	3812628	99.4	5	2309	-	Chr8	3921858	3924163	99.4	4.82667	0.01	-8.91488	Down	0.804268	hypothetical protein FOXB_13678	-
Unigene1578_All	748	Core	8	743	-	Chr2	1985789	1986526	98.26	23	738	-	Chr2	1990753	1991467	95.59	5.09	0.01	-8.99152	Down	0.811616	-	-
Unigene167_All	1780	Core	2	1774	+	Chr1	4300645	4302247	99.55	2	1774	+	Chr1	4441958	4443525	99.55	16.21	0.01	-10.6627	Down	0.933749	hypothetical protein FVEG_14709	-
Unigene1682_All	345	Core	5	328	+	CHR9	736148	736483	93.62	5	328	+	Chr9	948868	949199	93.62	9.93	0.01	-9.95565	Down	0.893174	-	-
Unigene2232_All	415	Core	21	387	-	CHR12	1130736	1131257	88.19	21	387	-	Chr12	1538478	1538999	88.19	11.8533	0.01	-10.2111	Down	0.9093	hypothetical protein FOYG_14693	-
Unigene2525_All	1527	Core	7	1521	-	CHR5	3904969	3906532	99.15	7	1521	-	Chr5	4103792	4105355	99.15	11.28	0.01	-10.1396	Down	0.905209	uncharacterized protein Y057_13607	-
Unigene259_All	1442	Core	0	1437	+	CHR4	3072211	3073795	99.65	0	1437	+	Chr4	3318015	3319599	99.65	5.39333	0.01	-9.07503	Down	0.820121	hypothetical protein FOTG_15373	-
Unigene2673_All	1238	Core	3	1235	-	CHR8	3667122	3668592	99.52	37	1235	-	Chr8	3792428	3793864	96.77	5.30667	0.01	-9.05166	Down	0.817991	hypothetical protein FOTG_16494	-
Unigene2722_All	969	Core	3	962	-	CHR13	1064480	1065564	98.97	3	962	-	Chr13	1251823	1252937	98.97	70.4933	0.01	-12.7833	Down	0.986234	hypothetical protein FOXB_12442	-
Unigene2734_All	451	Core	4	412	+	CHR7	770810	771218	90.47	4	412	+	Chr7	808660	809068	90.47	10.9233	0.01	-10.0932	Down	0.902337	-	-
Unigene2770_All	266	Core	4	261	+	CHR4	1741612	1741869	96.62	4	261	+	Chr4	1925860	1926117	96.62	6.3	0.01	-9.29921	Down	0.840584	-	-
Unigene2968_All	813	Core	2	802	+	CHR9	1028703	1029555	98.4	2	792	+	Chr9	1239772	1240613	97.17	4.75	0.01	-8.89178	Down	0.801732	-	-
Unigene3005_All	273	Core	7	273	-	Chr1	1481907	1482244	97.44	7	273	-	Chr1	1590496	1590833	97.44	6.48333	0.01	-9.34059	Down	0.844451	O-acetylhomoserine (thiol)-lyase	-
Unigene303_All	2570	Core	13	2544	+	CHR4	2449399	2451983	98.48	13	2544	+	Chr4	2695116	2697700	98.48	7.61667	0.01	-9.57302	Down	0.86429	hypothetical protein FOTG_11017	-
Unigene3595_All	1984	Core	3	1975	-	CHR11	2168749	2170721	99.4	3	1914	-	Chr11	3912452	3914363	96.32	7.96333	0.01	-9.63723	Down	0.869439	pyruvate decarboxylase	-
Unigene3639_All	1495	Core	5	1449	+	CHR7	4153809	4155485	96.59	14	1470	+	Chr7	4218852	4220542	97.39	42.11	0.01	-12.0399	Down	0.97616	hypothetical protein FOXB_10296	-
Unigene3724_All	1398	Core	5	1390	+	CHR11	1789710	1791245	99.07	5	1390	+	Chr11	3547613	3549148	99.07	14.03	0.01	-10.4543	Down	0.923437	Glucan endo-1,6-beta-glucosidase B	-
Unigene3916_All	631	Core	0	629	+	CHR7	3389103	3389732	99.68	0	629	+	Chr7	3445929	3446558	99.68	7.46333	0.01	-9.54368	Down	0.861649	-	-
Unigene400_All	1188	Core	1	1187	+	CHR4	2916590	2917776	99.83	1	1187	+	Chr4	3168604	3169786	99.83	7.27667	0.01	-9.50713	Down	0.858714	-	-
Unigene436_All	406	Core	30	395	+	CHR5	2899621	2899990	89.9	43	395	+	Chr5	3100525	3100877	86.7	22.3067	0.01	-11.1233	Down	0.952636	-	-
Unigene4868_All	1186	Core	137	1119	+	CHR5	3956135	3957178	85.76	6	1133	+	Chr5	4153863	4155051	98.43	77.1567	0.01	-12.9136	Down	0.987593	hypothetical protein FOTG_13279	-
Unigene4928_All	510	Core	3	510	-	CHR9	1009750	1010251	99.41	3	510	-	Chr9	1220810	1221317	99.41	11.92	0.01	-10.2192	Down	0.909763	-	-
Unigene4934_All	489	Core	2	482	+	CHR7	2386724	2387204	98.16	2	482	+	Chr7	2409530	2410010	98.16	8.22667	0.01	-9.68416	Down	0.873229	-	-
Unigene5012_All	524	Core	4	523	+	CHR9	835161	835680	99.05	4	523	+	Chr9	1046650	1047169	99.05	11.12	0.01	-10.1189	Down	0.903955	-	-
Unigene5064_All	1825	Core	2	1820	-	Chr1	4153996	4155866	99.62	23	1806	-	Chr1	4295927	4297762	97.7	123.003	1.70667	-6.17137	Down	0.869502	hypothetical protein FOXB_12072	-
Unigene5205_All	314	Core	3	314	-	Chr1	3184374	3184685	99.04	3	314	-	Chr1	3330145	3330456	99.04	5.21333	0.01	-9.02606	Down	0.81528	cytochrome c1, heme protein, mitochondrial	-
Unigene5381_All	217	Core	16	204	+	CHR8	1570240	1570428	86.64	16	209	+	Chr8	1676869	1677062	88.94	6.13	0.01	-9.25974	Down	0.836864	-	-
Unigene5614_All	3643	Core	16	3639	+	CHR6	2897255	2901194	99.45	161	3639	+	ChrRC	1895634	1899378	95.47	8.1	0.01	-9.66178	Down	0.871429	hypothetical protein FOVG_18824	-
Unigene5778_All	1241	Core	5	1240	-	Chr2	4208955	4210185	99.52	5	1240	-	Chr2	4241873	4243106	99.52	6.67333	0.01	-9.38226	Down	0.848206	-	-
Unigene5927_All	1702	Core	20	1614	+	CHR12	1979840	1981487	93.65	42	1587	+	Chr12	2469764	2471365	90.78	23.29	0.01	-11.1855	Down	0.954745	hypothetical protein FOTG_11265	-
Unigene6080_All	287	Core	30	281	-	CHR7	2963146	2963397	87.46	30	281	-	Chr7	3022267	3022518	87.46	4.86667	0.01	-8.92679	Down	0.805473	unnamed protein product	-
Unigene6108_All	971	Core	6	971	-	Chr2	3812551	3813516	99.38	6	971	-	Chr2	3844070	3845035	99.38	16.97	0.01	-10.7288	Down	0.936692	hypothetical protein FOTG_04875	-
Unigene7127_All	1046	Core	2	1035	+	CHR15	1764370	1765403	98.76	2	1035	+	Chr11	153703	154736	98.76	7.99	0.01	-9.64205	Down	0.869846	hypothetical protein FOXB_16319	-
Unigene7163_All	925	Core	176	918	+	CHR4	3378836	3379577	80.22	176	918	+	Chr4	3609765	3610506	80.22	5.16667	0.01	-9.01309	Down	0.814096	hypothetical protein FVEG_16036	-
Unigene7240_All	751	Core	7	748	-	Chr1	2895272	2896013	98.67	7	748	-	Chr1	3041776	3042522	98.67	6.08333	0.01	-9.24872	Down	0.835694	uncharacterized protein FFUJ_01166	-
Unigene7396_All	1444	Core	7	1423	-	CHR10	1192537	1193953	98.06	7	1436	-	Chr10	1486273	1487702	98.96	6.08	0.01	-9.24793	Down	0.835694	hypothetical protein FOTG_06724	-
Unigene8017_All	2406	Core	7	2393	-	Chr2	763724	766265	99.17	7	2398	-	Chr2	773931	776475	99.38	6.93333	0.01	-9.43741	Down	0.852801	hypothetical protein FOCG_02078	-
Unigene8209_All	2252	Core	10	2250	-	CHR8	324590	327008	99.47	10	2250	-	Chr8	428758	431174	99.47	102.023	0.01	-13.3166	Down	0.99055	hypothetical protein FOTG_16939	-
Unigene867_All	491	Core	2	484	+	CHR10	254360	254841	98.17	2	484	+	Chr10	514796	515277	98.17	6.59667	0.01	-9.36559	Down	0.847015	-	-
Unigene9320_All	1283	Core	5	1271	-	CHR8	322809	324075	98.67	5	1261	-	Chr8	426987	428243	97.9	328.907	0.523333	-9.29573	Down	0.974857	hypothetical protein FOVG_10016	-
Unigene9372_All	1057	Core	2	1029	+	Chr2	3313406	3314433	97.16	2	1027	+	Chr2	3345479	3346505	96.97	54.29	0.01	-12.4065	Down	0.981856	hypothetical protein FOXB_10311	-
Unigene9439_All	400	Core	20	396	-	Chr1	5556074	5556560	94	29	396	-	Chr1	5707153	5707629	91.75	11.1833	0.01	-10.1271	Down	0.904425	conidiation-specific protein 10	-
Unigene9570_All	2006	Core	3	1997	+	CHR5	511888	513883	99.4	3	1997	+	Chr5	682535	684530	99.4	10.3667	0.01	-10.0177	Down	0.897272	hypothetical protein FOTG_14316	-
Unigene9612_All	1441	Core	2	1436	-	CHR13	1288084	1289664	99.51	12	1436	-	Chr13	1481830	1483400	98.82	6.64333	0.01	-9.37576	Down	0.847737	hypothetical protein FOTG_13311	-
Unigene9671_All	1426	Core	3	1394	+	CHR8	47227	48618	97.55	16	1417	+	Chr8	193269	194670	98.25	4.95	0.01	-8.95128	Down	0.807735	Phosphoenolpyruvate phosphomutase	-
CL1.Contig12_All	5711	LS															5.34	0.01	-9.0607	Down	0.818818	hypothetical protein FOTG_17293	transport
CL2026.Contig5_All	3382	LS	36	3369	+	CHR3	4325274	4328835	98.55	1490	3092	+	Chr12	3036373	3038043	47.37	5.36333	0.01	-9.06699	Down	0.819322	V-type proton ATPase subunit A	transport
CL1498.Contig2_All	2851	LS	42	2850	-	NW_017264853.1	98266	101475	98.49	13	2850	-	Chr10	101676	104818	99.51	4.91333	0.01	-8.94056	Down	0.806587	hypothetical protein FOMG_16057	regulation of cellular process
Unigene2524_All	2392	LS								724	2090	+	CTG3	382478	383840	57.11	5.74667	0.01	-9.16658	Down	0.828409	hypothetical protein FOYG_02303	regulation of cellular process
CL2141.Contig2_All	6520	LS								2	6518	-	Chr12	90891	98389	99.94	96.9967	1.11667	-6.44066	Down	0.880025	hypothetical protein NECHADRAFT_11453	metabolic process
CL1017.Contig3_All	1713	LS								223	1627	+	Chr8	3844789	3846792	81.96	5.14	0.01	-9.00562	Down	0.813102	Putative drug/proton antiporter YHK8	-
CL1017.Contig4_All	1788	LS								114	1565	-	Chr8	3844789	3846792	81.15	6.87333	0.01	-9.42487	Down	0.851863	Putative drug/proton antiporter YHK8	-
CL1159.Contig7_All	1878	LS	72	1874	-	NW_017264846.1	84339	167157	95.95	39	1874	-	ChrRC	1520058	1576370	97.71	10.0933	0.01	-9.97919	Down	0.894778	hypothetical protein FOYG_16900	-
CL1256.Contig2_All	2769	LS	235	898	-	CHR3	1168836	1169497	23.94								9.34	0.01	-9.86728	Down	0.886834	hypothetical protein FOQG_19149	-
CL169.Contig10_All	1744	LS	107	1737	-	CHR3	5150348	5214607	93.46								4.85667	0.01	-8.92382	Down	0.805213	hypothetical protein FOXB_04474	-
CL169.Contig2_All	1347	LS	108	1340	-	CHR3	5150348	5214607	91.46								6.40333	0.01	-9.32268	Down	0.842742	hypothetical protein FOXB_04474	-
CL1803.Contig1_All	2590	LS															335.13	0.01	-15.0324	Down	0.997548	hypothetical protein FOTG_15190	-
CL1803.Contig2_All	2753	LS															209.257	0.01	-14.353	Down	0.99572	hypothetical protein FOTG_15190	-
CL1821.Contig2_All	3375	LS								8	3366	+	CTG11	65395	69276	99.5	9.99333	0.01	-9.96482	Down	0.893762	hypothetical protein FOCG_17980	-
CL1971.Contig2_All	577	LS								130	400	+	Chr9	309804	310087	46.79	9.08667	0.01	-9.82761	Down	0.88406	hypothetical protein FVEG_06545	-
CL2032.Contig3_All	2723	LS	18	1825	-	CHR6	922470	924277	66.36	18	1829	+	ChrRC	972424	974235	66.51	4.72667	0.01	-8.88468	Down	0.801108	hypothetical protein FOXG_08210	-
CL2079.Contig5_All	1267	LS	17	1151	-	CHR3	4646854	4648095	89.5	17	591	+	ChrRC	996688	997331	45.3	4.75	0.01	-8.89178	Down	0.801732	hypothetical protein FOTG_15108	-
CL2679.Contig2_All	391	LS															10.13	0.01	-9.98442	Down	0.89517	-	-
CL29.Contig3_All	3710	LS	2910	3700	+	CHR14	438101	478535	21.29	7	3559	-	ChrRC	1935565	1939228	95.74	11.71	0.09	-7.0236	Down	0.833536	hypothetical protein FOQG_17782	-
CL2961.Contig2_All	1057	LS															8.98667	0.01	-9.81164	Down	0.88296	hypothetical protein FOTG_19020	-
CL2961.Contig3_All	1020	LS															33.3267	0.01	-11.7025	Down	0.969617	hypothetical protein FOTG_19020	-
CL3134.Contig2_All	1120	LS															4.76333	0.01	-8.89583	Down	0.802082	-	-
CL3434.Contig2_All	1606	LS	8	1605	+	CHR6	2786602	2788173	99.44								5.41333	0.01	-9.08037	Down	0.82059	hydroxymethylglutaryl-coenzyme A reductase	-
CL3891.Contig4_All	300	LS	63	187	+	CHR3	1512571	1512695	41.33	1	300	+	Chr5	5097354	5097653	99.67	5.26333	0.01	-9.03983	Down	0.816688	hypothetical protein FOMG_16460	-
CL453.Contig14_All	3308	LS	503	955	+	CHR3	3392852	3453572	13.66	42	613	-	CTG3	85155	85726	17.26	18.21	0.01	-10.8305	Down	0.941526	hypothetical protein FOXB_17260	-
CL453.Contig6_All	3313	LS	2358	2810	-	CHR3	3392852	3453572	13.64	2700	3271	+	CTG3	85155	85726	17.24	6.44333	0.01	-9.33166	Down	0.843547	hypothetical protein FOXB_17260	-
CL519.Contig1_All	2976	LS															5.61667	0.01	-9.13357	Down	0.825487	hypothetical protein FOTG_16147	-
CL522.Contig1_All	1730	LS	0	1718	+	CHR14	496872	498624	99.31	57	1646	-	ChrRC	1904528	1906123	91.85	5.31333	0.01	-9.05347	Down	0.817991	hypothetical protein FOXB_15611	-
CL522.Contig2_All	1777	LS	0	1747	+	CHR14	496872	498624	98.31	57	1657	-	ChrRC	1904528	1906123	90.04	5.11333	0.01	-8.99812	Down	0.812219	hypothetical protein FOXB_15611	-
CL638.Contig3_All	2878	LS	6	2878	-	CHR6	2896521	2899516	99.79	6	2499	-	CTG53	173117	175664	86.62	17.9267	0.01	-10.8079	Down	0.940468	hypothetical protein FOXB_15461	-
CL638.Contig5_All	4537	LS	63	4528	+	CHR6	2896514	2901188	98.41	449	4528	+	ChrRC	1895137	1899372	89.91	9.45667	0.01	-9.88519	Down	0.888039	hypothetical protein FOXG_16295	-
CL638.Contig6_All	4375	LS	0	4366	-	CHR3	1560407	1565074	99.79	379	4366	+	ChrRC	1895137	1899372	91.13	7.57	0.01	-9.56415	Down	0.863604	hypothetical protein FOVG_18824	-
CL643.Contig2_All	2396	LS	262	838	+	NW_017264848.1	74924	132776	24.04	951	2218	-	Chr12	233299	234670	52.88	4.84333	0.01	-8.91986	Down	0.804583	hypothetical protein FOMG_17533	-
CL697.Contig5_All	968	LS															14.5333	0.01	-10.5051	Down	0.925973	hypothetical protein AK830_g982	-
CL941.Contig3_All	745	LS															5.91	0.01	-9.20701	Down	0.831939	-	-
Unigene10267_All	3425	LS	3	3425	-	NW_017264866.1	3965	7502	99.91	3	3425	-	Chr4	5431756	5435289	99.91	13.83	0.01	-10.4336	Down	0.922352	hypothetical protein FOTG_08148	-
Unigene10505_All	451	LS								6	444	-	Chr1	6094592	6095087	97.12	7.09667	0.01	-9.471	Down	0.855884	hypothetical protein FOXB_13686	-
Unigene10560_All	737	LS	68	725	+	CHR3	1696716	1697388	89.15								6.38	0.01	-9.31741	Down	0.842307	hypothetical protein FOVG_19511	-
Unigene10860_All	520	LS	86	512	+	CHR6	3014460	3014919	81.92	153	512	+	CTG53	159996	160388	69.04	5.33	0.01	-9.05799	Down	0.818489	hypothetical protein FOVG_19280	-
Unigene11123_All	2220	LS	892	1324	-	CHR3	2944692	2945175	19.46	358	1526	-	Chr11	761223	817257	52.61	10.2567	0.01	-10.0023	Down	0.896375	hypothetical protein FOTG_18559	-
Unigene13804_All	1016	LS															5.04667	0.01	-8.97919	Down	0.810552	hypothetical protein FOXG_19323	-
Unigene1441_All	2196	LS	63	2192	-	NW_017264847.1	238398	240529	96.95	63	2192	+	Chr11	1467111	1469240	96.95	5.62333	0.01	-9.13528	Down	0.825487	myosin-crossreactive antigen	-
Unigene16177_All	427	LS								4	425	+	Chr5	5091047	5091515	98.59	6.41333	0.01	-9.32493	Down	0.842973	hypothetical protein FOMG_16462	-
Unigene3085_All	478	LS															16.2833	0.01	-10.6692	Down	0.933988	hypothetical protein FOCG_18037	-
Unigene3519_All	2142	LS	151	2101	-	CHR6	2838401	2840403	91.04								6.05	0.01	-9.24079	Down	0.835057	hypothetical protein FOVG_19493	-
Unigene4157_All	562	LS															4.79	0.01	-8.90388	Down	0.803126	-	-
Unigene4535_All	2002	LS	678	1191	-	CHR3	2944692	2945256	25.62	219	1393	-	Chr11	761223	817257	58.64	26.0033	0.136667	-7.57189	Down	0.897223	hypothetical protein FOTG_18559	-
Unigene5951_All	1074	LS															7.24333	0.01	-9.50051	Down	0.858042	hypothetical protein FOTG_16201	-
Unigene7848_All	1410	LS	1	865	-	CHR6	2894259	2895124	61.28	225	777	-	CTG53	162862	163404	39.15	7.87333	0.01	-9.62083	Down	0.867975	hypothetical protein FOWG_16944	-
Unigene8053_All	2132	LS	3	2123	-	NW_017264849.1	147142	149369	99.44	3	2123	+	Chr13	2014703	2016932	99.44	20.1833	0.156667	-7.00932	Down	0.866315	hypothetical protein FOTG_10617	-
Unigene8552_All	428	LS	193	322	+	CHR3	1546714	1546843	30.14								7.91	0.01	-9.62753	Down	0.868571	hypothetical protein FOVG_19885	-
Unigene8639_All	1826	LS	35	1790	-	NW_017264850.1	90676	92432	96.11	35	1680	+	Chr10	177812	179457	90.09	13.5633	0.01	-10.4055	Down	0.920698	hypothetical protein FOTG_13252	-

## Sheet: Uniguely upregulated at  120 h
Table A7-3 The genomic distribution of the uniquely up-regulated DEGs with over 64 fold change in InVir at 120 hai
GeneID	GeneLength	Specificity	Fusarium oxysporum f. sp. lycopersici							F. oxysporum f. sp. radicis-cucumerinum							Means-I_0h	Means-I_120h	log2Ratio(I_120h/I_0h)	Up-Down-Regulation(I_120h/I_0h)	Probability	Blast nr	Biological process
			4287_UnigeneFrom	4287_Unigeneto	4287_Direction	4287_Chrome	4287_ChromeFrom	4287_ChromeTo	4287_Coverage	Forc016_UnigeneFrom	Forc016_Unigeneto	Forc016_Direction	Forc016_Chrome	Forc016_ChromeFrom	Forc016_ChromeTo	Forc016_Coverage
CL75.Contig1_All	5272	Core	5	5264	-	Chr1	3882137	3887685	99.75	5	5264	-	Chr1	4027052	4032604	99.75	0.01	6.54667	9.35462	Up	0.852812	hypothetical protein FOC1_g10016024	regulation of biological process
CL870.Contig2_All	4511	Core	0	4511	+	CHR4	2133469	2138244	100	0	4511	+	Chr4	2315716	2320492	100	0.01	6.25667	9.28925	Up	0.847645	SKN7 protein	regulation of biological process
Unigene8780_All	873	Core	3	531	+	CHR11	483966	484494	98.14	3	531	+	Chr11	2247751	2248279	98.14	0.143333	28.8133	7.65122	Up	0.924984	hypothetical protein FOTG_10070	regulation of biological process
Unigene9782_All	417	Core	8	337	-	CHR5	301386	301765	92.68	8	337	-	Chr5	478878	479257	92.68	0.01	8.31333	9.69928	Up	0.878761	hypothetical protein FOPG_07018	regulation of biological process
CL2708.Contig2_All	427	Core	2	421	-	CHR5	3499476	3499895	98.13	2	421	-	Chr5	3697754	3698173	98.13	0.01	5.99333	9.22721	Up	0.84218	oxidoreductase	oxidation-reduction process
CL820.Contig3_All	2000	Core	4	1999	+	CHR7	2792458	2794599	99.75	4	1999	+	Chr7	2851583	2853724	99.75	0.01	24.8767	11.2806	Up	0.952963	Aldo-keto reductase yakc [NADP+]	oxidation-reduction process
Unigene1079_All	1003	Core	10	1815	-	Chr1	587941	589746	99.01	10	1815	-	Chr1	698111	699916	99.01	0.77	60.3533	6.29243	Up	0.879243	hypothetical protein FOTG_11554	oxidation-reduction process
Unigene13721_All	291	Core	10	223	+	Chr1	6290873	6291071	78.31	10	74	+	Chr12	106892	106955	23.53	0.01	6.79333	9.40798	Up	0.856838	hypothetical protein FOYG_13613	oxidation-reduction process
Unigene5545_All	402	Core	2	401	-	CHR12	728928	729380	98.28	2	401	-	Chr12	1146894	1147346	98.28	0.626667	48.5933	6.27692	Up	0.873411	hypothetical protein FOVG_13238	oxidation-reduction process
Unigene5585_All	324	Core	8	2200	-	CHR13	1102683	1105074	99.46	18	2200	-	Chr13	1290028	1292409	99	0.183333	32.0067	7.44776	Up	0.921901	hypothetical protein FOTG_10499	oxidation-reduction process
Unigene6651_All	443	Core	3	296	-	CHR9	257781	258074	83	3	350	-	Chr9	345125	345472	98.3	0.113333	39.2233	8.435	Up	0.954423	hypothetical protein FOZG_13969	oxidation-reduction process
Unigene819_All	570	Core	1	747	+	CHR10	1268567	1269313	99.2	1	747	+	Chr10	1562413	1563159	99.2	0.236667	16.1967	6.0967	Up	0.820087	choline dehydrogenase	oxidation-reduction process
CL1229.Contig1_All	1089	Core	12	1088	-	CHR13	1513302	1514530	98.81	12	1088	-	Chr13	1767897	1769125	98.81	0.01	16.74	10.7091	Up	0.932792	hypothetical protein FOZG_12954	transport
CL3074.Contig2_All	204	Core	2	196	-	Chr2	922218	922412	95.1	2	196	-	Chr2	939363	939557	95.1	0.01	9.24667	9.85279	Up	0.88866	hypothetical protein FOYG_04370	transport
CL641.Contig1_All	4890	Core	5	4885	-	CHR4	2201888	2207026	99.8	5	4885	-	Chr4	2384121	2389254	99.8	0.01	7.07333	9.46625	Up	0.861448	hypothetical protein FOTG_07461	transport
CL663.Contig5_All	8315	Core	9	8308	+	Chr1	3049591	3058175	99.81	9	8308	+	Chr1	3195340	3203924	99.81	0.01	10.8767	10.087	Up	0.903251	hypothetical protein FOTG_08651	transport
Unigene10519_All	876	Core	3	1003	-	CHR11	1783982	1784982	99.7	3	1003	-	Chr11	3541886	3542886	99.7	0.453333	73.25	7.33611	Up	0.937972	sodium efflux P-type ATPase, fungal-type	transport
Unigene14922_All	262	Core	6	331	+	CHR12	1315145	1315470	97.6	6	331	+	Chr12	1777798	1778123	97.6	0.01	10.19	9.99294	Up	0.897812	hypothetical protein FOXG_16823	transport
Unigene14999_All	333	Core	7	229	-	CHR10	1266821	1267098	93.67	7	229	-	Chr10	1560667	1560944	93.67	0.01	8.74667	9.77259	Up	0.883636	hypothetical protein FOZG_16152	transport
Unigene16478_All	235	Core	7	192	+	Chr1	5520312	5520554	90.69	7	166	+	Chr1	5671266	5671482	77.94	0.01	7.96333	9.63723	Up	0.874396	hypothetical protein FOVG_08130	transport
Unigene2249_All	453	Core	8	3181	-	Chr1	5217762	5220986	99.25	8	3181	-	Chr1	5357200	5360421	99.25	0.01	5.82667	9.18653	Up	0.838622	ABC transporter	transport
Unigene7768_All	687	Core	18	389	-	CHR11	1210593	1211011	93.22	18	389	-	Chr11	2980267	2980685	93.22	0.183333	42.34	7.85141	Up	0.943424	/sodium efflux P-type ATPase, fungal-type	transport
Unigene8555_All	752	Core	2	464	-	CHR9	2182435	2182897	98.51	2	464	-	Chr9	2438754	2439216	98.51	0.44	48.9733	6.79835	Up	0.903787	sodium efflux P-type ATPase, fungal-type	transport
CL3768.Contig2_All	373	Core	0	346	+	Chr2	4614215	4614613	92.76	0	346	+	Chr2	4583941	4584339	92.76	0.01	6.45667	9.33465	Up	0.851393	hypothetical protein FOTG_13816	metabolic process
CL534.Contig1_All	566	Core	6	559	+	CHR5	3307758	3308377	97.7	6	559	+	Chr5	3506352	3506971	97.7	0.0833333	26.8633	8.33253	Up	0.940043	hypothetical protein FOXG_02139	metabolic process
CL83.Contig21_All	3025	Core	4	3020	-	CHR7	3476478	3480115	99.7	4	3020	-	Chr7	3533269	3536912	99.7	0.01	4.74667	8.89077	Up	0.811431	xaa-Pro aminopeptidase	metabolic process
Unigene10804_All	1823	Core	2	669	+	CHR3	1329506	1330173	99.7	2	669	-	Chr2	501322	501989	99.7	0.0633333	7.89	6.96092	Up	0.813753	beta-glucosidase	metabolic process
Unigene10833_All	669	Core	75	513	+	CHR5	4593495	4593985	80.81	75	513	+	Chr5	4751777	4752267	80.81	1.06667	69.1133	6.01778	Up	0.868149	Integrase, catalytic core	metabolic process
Unigene12827_All	208	Core	13	215	+	CHR11	553890	554138	91.82	13	215	+	Chr11	2318995	2319243	91.82	0.01	7.75	9.59805	Up	0.871646	copper amine oxidase 1	metabolic process
Unigene13006_All	210	Core	23	220	+	CHR10	2660447	2660644	83.47	23	220	+	Chr10	2924756	2924953	83.47	0.01	38.8367	11.9232	Up	0.968735	carboxypeptidase A4	metabolic process
Unigene13636_All	251	Core	1	1688	-	CHR9	159131	160818	98.89	1	1703	-	Chr9	250426	252128	99.77	0.01	78.7033	12.9422	Up	0.984296	beta-glucosidase G	metabolic process
Unigene15292_All	256	Core	0	199	-	CHR12	367604	367803	98.51	0	199	-	Chr12	782822	783021	98.51	0.276667	33.23	6.90819	Up	0.89898	hypothetical protein FOVG_12673	metabolic process
Unigene2362_All	3197	Core	2	941	-	CHR4	419504	420491	97	2	941	-	Chr4	609572	610559	97	1.63333	311.343	7.57454	Up	0.959583	Alkaline proteinase	metabolic process
Unigene5572_All	406	Core	3	315	-	CHR13	1518426	1518738	96.3	3	315	-	Chr13	1773020	1773332	96.3	0.623333	164.133	8.04065	Up	0.970778	carboxypeptidase A4	metabolic process
CL2393.Contig2_All	4162	Core	8	4154	-	Chr1	3131615	3135889	99.62	8	4135	-	Chr1	3277393	3281647	99.16	2.78	282.747	6.66828	Up	0.91831	exoglucanase type C	cell wall degradation and remodeling
CL27.Contig2_All	3414	Core	7	3410	+	Chr2	422591	426280	99.68	7	3410	+	Chr2	425094	428783	99.68	0.01	31.4633	11.6195	Up	0.962387	hypothetical protein FOTG_08899	cell wall degradation and remodeling
Unigene1015_All	495	Core	2	868	-	CHR10	1269342	1270208	98.86	2	868	-	Chr10	1563188	1564054	98.86	0.376667	127.5	8.40299	Up	0.975171	arabinan endo-1,5-alpha-L-arabinosidase	cell wall degradation and remodeling
Unigene12845_All	220	Core	4	236	+	CHR13	274523	274806	91.7	17	244	+	Chr13	418737	419015	89.72	0.01	53.16	12.3761	Up	0.976699	beta-glucosidase	cell wall degradation and remodeling
Unigene2585_All	968	Core	17	973	-	CHR11	1199801	1200757	97.85	8	973	-	Chr11	2970056	2971021	98.77	1.64333	412.933	7.97314	Up	0.973725	murein transglycosylase	cell wall degradation and remodeling
CL1394.Contig17_All	6369	Core	9	6364	-	CHR5	1778429	1785362	99.78	9	6364	-	Chr5	1989331	1996180	99.78	0.0166667	7.38667	8.79181	Up	0.859853	hypothetical protein FOYG_03262	signal transduction
CL870.Contig8_All	4423	Core	0	4422	-	CHR4	2133555	2138244	99.98	0	4422	-	Chr4	2315802	2320492	99.98	0.01	12.6067	10.3	Up	0.91427	Transcription factor prr1	signal transduction
CL3792.Contig2_All	5362	Core	0	5354	+	CHR10	1133193	1138547	99.85	0	5354	+	Chr10	1378750	1384104	99.85	0.146667	11.7567	6.32479	Up	0.811852	DNA-directed RNA polymerase I subunit RPA1	transcription
CL2662.Contig4_All	1859	Core	34	1856	-	Chr2	2737568	2739443	98.01	34	1856	-	Chr2	2775667	2777542	98.01	0.0333333	9.14333	8.09961	Up	0.868699	RNA 3'-terminal phosphate cyclase	RNA processing
CL7.Contig6_All	1973	Core	37	1968	+	CHR8	1407171	1409098	97.87	69	1968	+	Chr8	1514700	1516603	96.25	0.01	19.34	10.9174	Up	0.940586	Octanoyltransferase	macromolecule modification
CL2266.Contig2_All	2972	Core	4	2970	+	Chr1	1922254	1925494	99.8	4	2970	+	Chr1	2075266	2078507	99.8	0.01	8.94333	9.80467	Up	0.885585	Aromatic amino acid aminotransferase C56E4.03	biosynthetic process
CL1514.Contig2_All	313	Core	9	304	-	CHR8	894231	895050	94.25	9	304	-	Chr8	1006990	1007811	94.25	0.01	10.6767	10.0602	Up	0.901764	-	-
CL1528.Contig6_All	5523	Core	4	5503	+	Chr1	3674451	3680273	99.57	4	5503	+	Chr1	3820211	3826037	99.57	0.166667	16.22	6.60466	Up	0.848976	nucleolar protein 12	-
CL1540.Contig2_All	241	Core	1	240	+	CHR11	1942492	1942786	99.17	1	240	+	Chr11	3680824	3681118	99.17	0.01	16.9067	10.7234	Up	0.933362	uncharacterized protein FFUJ_11054	-
CL1576.Contig5_All	2391	Core	4	2382	+	Chr2	3322417	3324846	99.46	4	2382	+	Chr2	3354487	3356916	99.46	0.01	16.08	10.6511	Up	0.930551	hypothetical protein FOVG_04977	-
CL1640.Contig1_All	2575	Core	7	2570	+	CHR10	1893900	1896828	99.53	7	2564	+	Chr10	2177972	2180893	99.3	3.47667	348.707	6.64817	Up	0.917454	hypothetical protein FOVG_12036	-
CL1640.Contig2_All	2641	Core	7	2634	-	CHR10	1893900	1896828	99.47	13	2634	-	Chr10	2177972	2180893	99.24	3.72	344.423	6.53274	Up	0.910692	hypothetical protein FOVG_12036	-
CL1699.Contig2_All	470	Core	4	461	-	CHR9	1802155	1802612	97.23	4	461	-	Chr9	2009398	2009855	97.23	0.01	16.7	10.7056	Up	0.932696	-	-
CL1700.Contig1_All	4566	Core	13	4553	-	CHR4	2308686	2313591	99.43	22	4553	-	Chr4	2490799	2495701	99.23	0.01	9.68	9.91886	Up	0.893026	cystathionine gamma-synthase	-
CL205.Contig2_All	892	Core	9	882	-	CHR8	1876722	1878333	97.87	9	882	-	Chr8	1980793	1982403	97.87	0.01	4.75667	8.89381	Up	0.811729	hypothetical protein FOXB_08780	-
CL2230.Contig1_All	1971	Core	6	1970	+	CHR5	2802652	2804675	99.64	6	1970	+	Chr5	3003816	3005843	99.64	0.0666667	15.3767	7.84956	Up	0.9008	hypothetical protein FOPG_11042	-
CL2338.Contig3_All	3241	Core	13	3240	+	CHR9	2695691	2699107	99.57	22	3240	+	Chr9	2951805	2955212	99.29	0.04	6.96	7.44294	Up	0.822172	hypothetical protein FOXB_06517	-
CL2519.Contig2_All	1012	Core	3	1011	+	CHR11	551697	552705	99.6	3	1011	+	Chr11	2316802	2317810	99.6	1.19	215.687	7.50183	Up	0.955312	beta-glucosidase	-
CL330.Contig17_All	3214	Core	3	3207	+	CHR5	898137	901557	99.69	17	3207	+	Chr5	1111298	1114704	99.25	0.01	6.03	9.23601	Up	0.843144	Uracil-regulated protein 1, partial	-
CL3774.Contig2_All	1435	Core	3	1432	+	CHR4	984995	986522	99.58	3	1423	+	Chr4	1172808	1174324	98.95	3.67667	237.03	6.01053	Up	0.880309	hypothetical protein FOXB_01509	-
CL3855.Contig1_All	1156	Core	4	1136	-	CHR8	3628105	3629286	97.92	4	1136	-	Chr8	3752938	3754119	97.92	0.01	4.52333	8.82124	Up	0.804539	hypothetical protein FOVG_14611	-
CL3873.Contig1_All	2080	Core	51	2061	+	CHR10	828854	830862	96.63	51	2071	+	Chr10	1079845	1081863	97.12	0.01	4.50333	8.81485	Up	0.803786	hypothetical protein FOXB_14203	-
CL485.Contig36_All	4410	Core	0	4406	+	Chr1	3276760	3281728	99.91	0	4406	+	Chr1	3422537	3427526	99.91	0.0166667	6.99	8.71218	Up	0.853505	hypothetical protein FOTG_05973	-
CL775.Contig1_All	1471	Core	3	1465	+	CHR7	2603062	2604694	99.39	3	1465	+	Chr7	2625983	2627624	99.39	1.82	199.823	6.77864	Up	0.92239	hypothetical protein FOC1_g10012985	-
CL810.Contig1_All	404	Core	17	403	+	CHR13	635631	636074	95.54	17	403	+	Chr13	825830	826273	95.54	0.01	14.1633	10.4679	Up	0.922607	hypothetical protein FOTG_12593	-
CL885.Contig1_All	4091	Core	8	4091	-	Chr1	2708181	2712675	99.8	8	4091	-	Chr1	2855280	2859732	99.8	0.01	9.18667	9.8434	Up	0.888036	hypothetical protein FOTG_05575	-
Unigene10146_All	2537	Core	2	488	-	CHR13	391137	392390	98.18	2	488	-	Chr13	592469	592955	98.18	1.43667	100.427	6.12727	Up	0.878992	hypothetical protein FOTG_05315	-
Unigene10899_All	542	Core	5	382	-	CHR5	2686664	2687041	96.92	5	382	-	Chr5	2887154	2887531	96.92	0.256667	46.1	7.48873	Up	0.933708	hypothetical protein FOVG_15404	-
Unigene11125_All	389	Core	9	454	+	CHR11	1210081	1210574	98.02	9	454	+	Chr11	2979755	2980248	98.02	0.01	9.01333	9.81592	Up	0.886338	-	-
Unigene11177_All	454	Core	8	518	+	CHR8	3574412	3574922	96.23	8	518	+	Chr8	3705282	3705792	96.23	0.01	6.50333	9.34504	Up	0.852167	beta-galactosidase	-
Unigene11180_All	530	Core	4	304	-	CHR11	602858	603158	93.17	4	304	-	Chr11	2367294	2367594	93.17	0.01	5.35333	9.06429	Up	0.828017	hypothetical protein FOXG_22120	-
Unigene11615_All	248	Core	6	220	+	CHR10	2270372	2270635	93.86	6	220	+	Chr10	2561083	2561346	93.86	0.01	5.59	9.1267	Up	0.833652	-	-
Unigene11726_All	202	Core	5	269	+	CHR12	439415	439735	96.7	5	269	+	Chr12	857594	857914	96.7	0.01	5.1	8.99435	Up	0.821235	hypothetical protein FOQG_19552	-
Unigene11884_All	203	Core	9	216	-	CHR5	3950928	3951135	95.39	9	208	-	Chr5	4148969	4149168	91.71	0.01	11.1233	10.1194	Up	0.904989	hypothetical protein FOXG_14859	-
Unigene12100_All	249	Core	3	205	+	Chr2	3121745	3121967	97.58	3	205	+	Chr2	3153730	3153935	97.58	0.01	7.62667	9.57491	Up	0.869922	hypothetical protein FOMG_18888	-
Unigene12286_All	207	Core	23	394	+	Chr1	837197	837568	92.06	23	394	+	Chr1	948185	948556	92.06	0.01	9.16667	9.84025	Up	0.887791	-	-
Unigene12343_All	312	Core	25	387	-	CHR7	3060716	3061078	92.35	5	387	-	Chr7	3119368	3119750	97.45	0.01	9.63	9.91139	Up	0.892537	hypothetical protein FOVG_15694	-
Unigene12456_All	392	Core	9	204	-	CHR13	1262430	1262625	92.42	9	204	-	Chr13	1456144	1456339	92.42	0.01	6.79	9.40727	Up	0.856838	hypothetical protein FOVG_06611	-
Unigene12634_All	211	Core	3	202	+	CHR4	265499	265698	95.67	3	202	+	Chr4	439229	439428	95.67	0.01	6.47	9.33762	Up	0.851624	hypothetical protein FOVG_13486	-
Unigene12921_All	253	Core	4	190	-	CHR12	730064	730250	88.57	4	190	-	Chr12	1148030	1148216	88.57	0.01	5.83	9.18735	Up	0.838622	hypothetical protein FOTG_12520	-
Unigene13254_All	236	Core	9	227	+	CHR9	741256	741525	86.85	9	242	+	Chr9	953986	954270	92.83	0.01	8.1	9.66178	Up	0.876005	hypothetical protein FOVG_15362	-
Unigene1369_All	1706	Core	3	283	-	CHR11	764799	765130	96.22	3	283	-	Chr11	2530581	2530912	96.22	1.10667	164.877	7.21902	Up	0.943186	hypothetical protein FOTG_07152	-
Unigene14037_All	350	Core	9	317	+	CHR4	3523372	3523731	94.48	0	317	+	Chr4	3753423	3753791	97.24	0.01	6.88667	9.42766	Up	0.858576	hypothetical protein FOC1_g10001888, partial	-
Unigene14165_All	326	Core	3	199	+	Chr1	953116	953367	87.11	3	199	+	Chr1	1064005	1064256	87.11	0.01	6.60333	9.36705	Up	0.853817	hypothetical protein FOWG_13879	-
Unigene14295_All	225	Core	8	205	+	CHR9	2847458	2847655	93.36	10	205	+	Chr9	3090151	3090346	92.42	0.01	7.95333	9.63542	Up	0.874274	GPR1/FUN34/YaaH-class plasma membrane protein	-
Unigene14450_All	239	Core	6	560	-	Chr1	5557506	5558120	98.4	13	560	-	Chr1	5708584	5709186	97.16	0.01	8.64667	9.756	Up	0.882584	hypothetical protein FOXB_17657	-
Unigene14729_All	563	Core	8	255	-	CHR13	1448773	1449020	94.27	8	255	-	Chr13	1704642	1704889	94.27	0.316667	67.8733	7.74374	Up	0.950811	hypothetical protein FOTG_12956	-
Unigene15073_All	298	Core	21	246	-	CHR12	466769	466994	87.89	8	246	-	Chr12	885026	885264	92.97	0.01	46.89	12.1951	Up	0.973834	hypothetical protein FOXG_14859	-
Unigene15354_All	202	Core	5	251	+	Chr1	837730	837976	96.09	5	251	+	Chr1	948718	948964	96.09	0.01	4.49	8.81057	Up	0.803514	hypothetical protein FOTG_10910	-
Unigene15521_All	256	Core	1	455	+	CHR7	3098256	3098763	99.34	1	455	+	Chr7	3156734	3157241	99.34	0.01	23.6567	11.208	Up	0.950444	Lipase 5	-
Unigene15809_All	457	Core	1	200	-	CHR7	1197598	1197797	97.55	1	200	-	Chr7	1228207	1228406	97.55	0.01	7.74333	9.59681	Up	0.87151	hypothetical protein FOZG_09860	-
Unigene15934_All	204	Core	17	201	+	CHR9	2926060	2926290	90.2	17	201	+	Chr9	3165790	3166020	90.2	0.01	4.77667	8.89986	Up	0.812442	-	-
Unigene16442_All	221	Core	4	234	+	CHR4	2884185	2884415	97.87	4	234	+	Chr4	3136185	3136415	97.87	0.01	21.6233	11.0784	Up	0.946201	hypothetical protein FOC1_g10003877	-
Unigene16568_All	352	Core	7	798	+	CHR12	84248	85039	96.23	17	798	+	Chr12	463241	464022	95.01	0.466667	133.267	8.15771	Up	0.971308	hypothetical protein FOXB_17551	-
Unigene17004_All	822	Core	10	299	-	CHR7	332288	332631	94.75	2	299	-	Chr7	364680	365031	97.38	0.683333	62.9	6.52433	Up	0.893786	hypothetical protein FOZG_15717	-
Unigene17247_All	305	Core	23	290	-	Chr1	974991	975258	92.07	23	290	-	Chr1	1085881	1086148	92.07	0.396667	50.2167	6.9841	Up	0.914508	hypothetical protein FOC1_g10000494	-
Unigene17297_All	290	Core	6	323	+	CHR12	85099	85465	93.79	6	334	+	Chr12	464082	464459	97.04	0.01	6.03667	9.23761	Up	0.843327	hypothetical protein FOXG_11138	-
Unigene17317_All	338	Core	2	548	+	CHR12	86336	86882	98.73	2	548	+	Chr12	465319	465865	98.73	0.01	25.9633	11.3423	Up	0.954782	hypothetical protein FOZG_15717	-
Unigene17354_All	553	Core	0	649	-	CHR12	85702	86351	93.92	0	681	-	Chr12	464653	465334	98.55	0.243333	49.4167	7.66592	Up	0.942066	hypothetical protein FOCG_08422	-
Unigene2199_All	389	Core	4	444	+	CHR5	1241838	1242278	97.13	4	444	+	Chr5	1451379	1451819	97.13	0.136667	13.2733	6.60173	Up	0.836395	hypothetical protein FOTG_10457	-
Unigene2623_All	977	Core	9	3219	-	CHR4	5128974	5132184	99.44	9	3219	-	Chr4	5393635	5396845	99.44	0.4	29.2933	6.19443	Up	0.854238	hypothetical protein FOTG_12715	-
Unigene2677_All	3228	Core	34	306	+	Chr1	5521379	5521719	86.62	3	306	+	Chr1	5672302	5672673	96.5	0.0333333	22.0367	9.36872	Up	0.942867	hypothetical protein FOMG_02418	-
Unigene3124_All	314	Core	4	575	+	Chr2	4421655	4422274	94.85	4	587	+	Chr2	4423739	4424370	96.84	0.01	14.74	10.5255	Up	0.925201	hypothetical protein FOTG_12940	-
Unigene3149_All	602	Core	19	705	-	CHR5	4594029	4594768	97.03	19	619	-	Chr5	4752397	4753046	84.87	0.296667	35.6867	6.9104	Up	0.901248	hypothetical protein FOYG_05620	-
Unigene4201_All	620	Core	5	759	+	CHR9	2982420	2983174	98.95	5	759	+	Chr9	3214620	3215374	98.95	1.79333	573.33	8.32058	Up	0.981974	hypothetical protein FOVG_15847	-
Unigene4209_All	762	Core	71	571	+	CHR4	3164900	3165448	85.18	71	571	+	Chr4	3410194	3410742	85.18	2.19333	189.11	6.42996	Up	0.901954	hypothetical protein FOXB_03347	-
Unigene4471_All	587	Core	5	301	+	Chr1	836371	836667	97.05	5	301	+	Chr1	947359	947655	97.05	0.15	15.4667	6.68806	Up	0.851359	hypothetical protein FOXB_09050	-
Unigene4516_All	305	Core	2	4628	+	CHR7	442446	447170	99.48	2	4628	+	Chr7	482176	486897	99.48	0.206667	23.7633	6.84529	Up	0.882142	Lipase 5	-
Unigene4616_All	4650	Core	0	410	+	CHR4	3909746	3910156	98.32	0	410	+	Chr4	4145698	4146108	98.32	0.156667	12.5933	6.32882	Up	0.816625	hypothetical protein FOTG_08326	-
Unigene5399_All	417	Core	2	400	+	CHR11	970413	970811	99	2	400	+	Chr11	2742002	2742400	99	0.01	7.82	9.61102	Up	0.872501	-	-
Unigene5674_All	2204	Core	1	737	-	CHR4	2723689	2724425	99.73	1	737	-	Chr4	2971847	2972582	99.73	1.14667	113.13	6.62439	Up	0.907874	hypothetical protein FOVG_13540	-
Unigene5944_All	738	Core	2	681	-	Chr1	5520578	5521306	96.45	2	696	-	Chr1	5671517	5672260	98.58	1.89333	191.07	6.65703	Up	0.915234	hypothetical protein FOC4_g10003555	-
Unigene6338_All	704	Core	6	380	+	CHR4	4883562	4883936	93.97	21	380	+	Chr4	5172844	5173203	90.2	0.413333	44.2667	6.74277	Up	0.897941	hypothetical protein FOTG_12940	-
Unigene6380_All	398	Core	6	273	-	CHR13	581547	581814	96.74	6	273	-	Chr13	777001	777268	96.74	0.01	4.59333	8.8434	Up	0.806895	hypothetical protein FOVG_15085	-
Unigene6534_All	276	Core	6	698	+	CHR9	767428	768120	98.44	6	698	+	Chr9	978883	979575	98.44	0.01	5.03	8.97441	Up	0.819205	hypothetical protein FOWG_13179	-
Unigene6561_All	703	Core	9	434	+	CHR11	969975	970400	95.94	9	434	+	Chr11	2741564	2741989	95.94	0.126667	10.1667	6.32667	Up	0.800513	hypothetical protein FOVG_10321	-
Unigene7521_All	705	Core	9	662	+	CHR11	603487	604140	98.05	9	662	+	Chr11	2367923	2368576	98.05	0.123333	18.3433	7.21655	Up	0.888484	hypothetical protein FOTG_10637	-
Unigene7526_All	666	Core	6	560	+	CHR12	467131	467685	97.54	18	560	+	Chr12	885400	885942	95.42	0.196667	35.34	7.48941	Up	0.926572	hypothetical protein FOVG_15581	-
Unigene7626_All	568	Core	1	319	-	CHR9	1251019	1251337	98.45	1	319	-	Chr9	1461705	1462023	98.45	0.0833333	40.3	8.91767	Up	0.961246	hypothetical protein FOIG_10371	-
Unigene7691_All	529	Core	3	316	+	CHR10	1558860	1559173	96.9	3	316	+	Chr10	1852107	1852420	96.9	0.01	9.83	9.94105	Up	0.894391	hypothetical protein FOTG_10547	-
Unigene7725_All	323	Core	3	678	-	CHR10	1267617	1268292	98.25	3	678	-	Chr10	1561463	1562138	98.25	0.01	10.42	10.0251	Up	0.899842	hypothetical protein FOC1_g10010519	-
Unigene818_All	398	Core	9	568	-	CHR13	304960	305565	98.07	9	451	-	Chr13	453075	453564	77.54	0.01	15.0633	10.5568	Up	0.92662	beta-galactosidase	-
Unigene8623_All	913	Core	9	870	+	CHR7	3939945	3940856	98.63	9	870	+	Chr7	3994961	3995872	98.63	0.01	18.98	10.8903	Up	0.939656	hypothetical protein FOTG_00263	-
Unigene883_All	538	Core	6	304	+	Chr2	4421214	4421563	97.07	6	304	+	Chr2	4423298	4423647	97.07	0.01	4.88667	8.93271	Up	0.815525	D-aminopeptidase	-
Unigene8933_All	307	Core	0	1609	-	CHR8	3318648	3320422	99.51	0	1609	-	Chr8	3461108	3462873	99.51	0.01	20.1933	10.9797	Up	0.943044	hypothetical protein FOC1_g10009089	-
Unigene9060_All	1617	Core	9	1926	-	CHR13	199069	201314	99.53	9	1916	-	Chr13	343111	345346	99.01	1.89667	146.21	6.26843	Up	0.890487	hypothetical protein FOTG_11069	-
Unigene9132_All	1926	Core	7	785	-	CHR4	3310715	3311493	95.23	7	772	-	Chr4	3541755	3542520	93.64	1.08333	70.0867	6.01559	Up	0.868407	hypothetical protein FOTG_12493	-
Unigene9667_All	817	Core	5	415	+	Chr1	5818284	5818755	98.32	2	415	+	Chr1	5964805	5965279	99.04	0.833333	308.713	8.53316	Up	0.983352	hypothetical protein FOTG_16648	-
Unigene15024_All	237	LS	9	297	-	NW_017264846.1	185807	186095	96.64								0.01	10.0033	9.96627	Up	0.896047	potassium sodium efflux p-type fungal-type	transport
Unigene6692_All	353	LS	9	704	+	NW_017264849.1	98761	99570	98.58	9	698	-	Chr13	2061804	2062607	97.73	0.01	7.20333	9.49252	Up	0.863472	MFS transporter, SP family	transport
Unigene7675_All	323	LS								0	523	+	Chr13	1866992	1867786	98.87	0.01	4.87333	8.92877	Up	0.815063	hypothetical protein FOYG_11299	regulation of biological process
Unigene14352_All	211	LS	4	236	+	NW_017264860.1	13153	13402	97.07	4	236	-	ChrRC	799823	800072	97.07	0.01	9.70333	9.92234	Up	0.893223	prostaglandin-endoperoxide synthase 1	oxidation-reduction process
CL1489.Contig2_All	254	LS	71	202	-	CHR6	779119	779248	51.57	9	250	-	ChrRC	1478781	1479022	94.88	0.01	7.78333	9.60424	Up	0.87206	hypothetical protein FOXB_17052	-
CL361.Contig32_All	261	LS	34	258	-	CHR15	1188589	1188813	85.82	35	234	+	CTG3	552994	553193	76.25	0.01	6.68	9.3837	Up	0.855195	transposase	-
Unigene11247_All	322	LS	7	241	+	CHR8	2582668	2582928	94.35								0.186667	15.32	6.35881	Up	0.832322	hypothetical protein FOZG_13800	-
Unigene11643_All	228	LS	6	201	-	NW_017264846.1	394878	395073	96.53	6	201	-	ChrRC	1783257	1783452	96.53	0.01	6.23667	9.28463	Up	0.847258	2-dehydropantoate 2-reductase	-
Unigene11790_All	273	LS	79	220	+	NW_017264873.1	7623	7763	62.39	12	148	-	ChrRC	124094	124229	60.18	0.01	4.88333	8.93172	Up	0.815294	hypothetical protein FOTG_10889	-
Unigene11823_All	226	LS	5	201	-	NW_017264846.1	185527	185723	96.55								0.01	7.82667	9.61225	Up	0.872637	-	-
Unigene12029_All	217	LS								55	232	+	ChrRC	1677748	1677925	71.08	0.01	15.52	10.5999	Up	0.928433	-	-
Unigene12310_All	403	LS															0.13	23.8633	7.52014	Up	0.912342	triacylglycerol lipase	-
Unigene13997_All	272	LS	14	346	+	CHR3	5106301	5106762	94.86	14	346	-	ChrRC	913422	913756	94.86	0.01	6.55667	9.35682	Up	0.853036	-	-
Unigene16411_All	204	LS								11	216	+	Chr1	6290861	6291066	92.76	0.01	15.29	10.5784	Up	0.92753	hypothetical protein FOZG_14754	-
Unigene16502_All	204	LS								45	340	-	Chr11	903714	904201	83.81	0.01	14.6733	10.519	Up	0.924957	hypothetical protein FOVG_00116	-
Unigene2102_All	691	LS								166	355	-	Chr10	575873	576062	48.59	0.423333	60.9833	7.17048	Up	0.927672	hypothetical protein FOZG_15717	-
Unigene3189_All	707	LS	3	364	+	NW_017264850.1	77763	78182	99.18	3	364	-	Chr10	192070	192489	99.18	0.176667	38.5467	7.76943	Up	0.938739	hypothetical protein FOTG_15997	-
Unigene3317_All	364	LS	6	612	+	NW_017264874.1	5008	5732	97.74	6	612	+	Chr11	1422076	1422809	97.74	0.01	4.84667	8.92085	Up	0.814459	hypothetical protein FOTG_13246	-
Unigene8595_All	469	LS	0	905	+	CHR5	1276881	1277908	99.12								0.106667	10.02	6.55363	Up	0.812836	hypothetical protein FVEG_17028	-
Unigene989_All	355	LS															0.01	17.57	10.7789	Up	0.935405	Histone acetyltransferase HPA2	-
Unigene9891_All	308	LS															0.01	4.96667	8.95613	Up	0.817521	hypothetical protein FOPG_12527	-

## Sheet: Uniquely downregulated at 120 h
Table A7-4 The genomic distribution of the uniquely down-regulated DEGs with over 64 fold change in InVir at 120 hai
GeneID	GeneLength	Specificity	Fusarium oxysporum f. sp. lycopersici							F. oxysporum f. sp. radicis-cucumerinum							Means-I_0h	Means-I_120h	log2Ratio(I_120h/I_0h)	Up-Down-Regulation(I_120h/I_0h)	Probability	Blast nr	Biological process
			4287_UnigeneFrom	4287_Unigeneto	4287_Direction	4287_Chrome	4287_ChromeFrom	4287_ChromeTo	4287_Coverage	Forc016_UnigeneFrom	Forc016_Unigeneto	Forc016_Direction	Forc016_Chrome	Forc016_ChromeFrom	Forc016_ChromeTo	Forc016_Coverage
CL1776.Contig5_All	3764	Core	4	3759	+	CHR5	4113674	4117633	99.76	4	3759	+	Chr5	4310729	4314683	99.76	9.18333	0.01	-9.84287	Down	0.88792	arsenical-resistance protein	transport
CL3082.Contig3_All	4729	Core	5	4729	+	CHR9	2276415	2281346	99.89	5	4729	+	Chr9	2532718	2537647	99.89	5.96333	0.0166667	-8.48301	Down	0.83336	hypothetical protein FOVG_10891	transport
CL3336.Contig1_All	725	Core	4	723	-	CHR8	2319943	2320815	99.17	4	723	-	Chr8	2422006	2422895	99.17	6.23667	0.01	-9.28463	Down	0.847258	V-type proton ATPase proteolipid subunit 2	transport
CL641.Contig13_All	4924	Core	3	4919	-	CHR4	2201888	2206957	99.84	3	4919	-	Chr4	2384121	2389185	99.84	5.28667	0.01	-9.04621	Down	0.826381	hypothetical protein FOTG_07461	transport
CL641.Contig22_All	4866	Core	5	4863	+	CHR4	2201888	2206957	99.84	5	4863	+	Chr4	2384121	2389185	99.84	7.08667	0.01	-9.46896	Down	0.861795	hypothetical protein FOTG_07461	transport
CL754.Contig3_All	3693	Core	6	3689	+	CHR8	3010620	3015061	99.73	6	3689	+	Chr8	3112974	3117416	99.73	65.48	0.01	-12.6768	Down	0.980956	uncharacterized protein FFUJ_05691	transport
CL77.Contig17_All	3655	Core	6	3635	-	CHR12	131208	135632	99.29	6	3635	-	Chr12	510003	514427	99.29	8.95667	0.01	-9.80682	Down	0.885761	hypothetical protein FOVG_19397	transport
CL77.Contig19_All	3751	Core	38	3745	+	CHR12	131183	135632	98.83	32	3745	+	Chr12	509972	514427	98.99	10.0767	0.01	-9.9768	Down	0.896767	hypothetical protein FOVG_19397	transport
CL77.Contig21_All	3674	Core	0	3658	-	CHR12	131183	135640	99.56	0	3664	-	Chr12	509972	514435	99.73	16.7267	0.01	-10.7079	Down	0.932764	hypothetical protein FOVG_19397	transport
CL77.Contig34_All	3617	Core	7	3611	+	CHR12	131183	135632	99.64	1	3611	+	Chr12	509972	514427	99.81	7.8	0.01	-9.60733	Down	0.872298	hypothetical protein FOVG_19397	transport
CL77.Contig39_All	3679	Core	38	3676	+	CHR12	131183	135622	98.89	32	3676	+	Chr12	509972	514417	99.05	7.75	0.01	-9.59805	Down	0.871646	hypothetical protein FOMG_09820	transport
CL77.Contig49_All	3615	Core	38	3609	+	CHR12	131183	135632	98.78	32	3609	+	Chr12	509972	514427	98.95	4.48	0.01	-8.80735	Down	0.803202	hypothetical protein FOMG_09820	transport
CL77.Contig53_All	3557	Core	3	3531	-	CHR12	131183	135640	99.18	3	3537	-	Chr12	509972	514435	99.35	7.74667	0.01	-9.59743	Down	0.871646	hypothetical protein FOMG_09820	transport
Unigene10683_All	2024	Core	358	2019	-	CHR5	366436	368281	82.07	358	1862	-	Chr5	554294	555950	74.31	98.4133	0.0866667	-10.1492	Down	0.986455	hypothetical protein FOTG_15143	transport
Unigene3658_All	2333	Core	32	2312	+	CHR4	2994459	2996770	97.73	32	2299	+	Chr4	3249034	3251332	97.17	16.42	0.1	-7.35931	Down	0.887594	hypothetical protein FOTG_12107	transport
CL1190.Contig2_All	2349	Core	17	2342	-	CHR8	53913	56456	98.98	25	2342	-	Chr8	199936	202470	98.64	35.92	0.01	-11.8106	Down	0.966562	hypothetical protein FOXB_07788	oxidation-reduction process
CL1730.Contig1_All	3264	Core	11	3259	-	Chr2	3820096	3823583	99.51	1	3259	-	Chr2	3851527	3855024	99.82	7.41333	0.01	-9.53398	Down	0.866486	hypothetical protein FOTG_04877	oxidation-reduction process
CL1730.Contig5_All	3358	Core	2	3353	-	Chr2	3820096	3823627	99.79	2	3353	-	Chr2	3851527	3855058	99.79	9.02333	0.01	-9.81752	Down	0.886413	hypothetical protein FOTG_04877	oxidation-reduction process
CL1739.Contig1_All	1479	Core	9	1473	-	CHR7	3879291	3880931	98.99	9	1473	-	Chr7	3933221	3934857	98.99	17.5433	0.01	-10.7767	Down	0.93529	S-(hydroxymethyl)glutathione dehydrogenase/alcohol dehydrogenase	oxidation-reduction process
CL2467.Contig1_All	2109	Core	0	2108	-	CHR10	958314	960529	99.95	0	2108	-	Chr10	1197729	1199944	99.95	6.26667	0.01	-9.29155	Down	0.847842	hypothetical protein FOPG_06600	oxidation-reduction process
CL2641.Contig1_All	1463	Core	31	1462	+	CHR4	2992548	2994095	97.81	3	1462	+	Chr4	3247095	3248670	99.73	22.35	0.09	-7.95613	Down	0.92383	hypothetical protein FOTG_12108	oxidation-reduction process
CL2641.Contig2_All	1515	Core	31	1514	+	CHR4	2992548	2994095	97.89	3	1514	+	Chr4	3247095	3248670	99.74	5.17333	0.01	-9.01495	Down	0.823088	hypothetical protein FOTG_12108	oxidation-reduction process
CL3755.Contig2_All	1837	Core	55	1828	-	CHR7	23574	25437	96.52	86	1828	-	Chr7	60233	62065	94.83	6.66667	0.01	-9.38082	Down	0.854978	hypothetical protein FOPG_16761	oxidation-reduction process
CL499.Contig6_All	5165	Core	6	5159	-	CHR5	1506998	1512161	99.77	6	5159	-	Chr5	1714720	1719843	99.77	13.2433	0.13	-6.67061	Down	0.840618	malate dehydrogenase (oxaloacetate-decarboxylating)(NADP+)	oxidation-reduction process
Unigene10360_All	1106	Core	6	1098	-	CHR12	1694968	1696165	98.73	6	1098	-	Chr12	2163180	2164377	98.73	8.46667	0.01	-9.72565	Down	0.880703	L-lactate dehydrogenase A	oxidation-reduction process
Unigene2909_All	2121	Core	234	1736	+	CHR10	362193	363695	70.82	234	1736	+	Chr10	618458	619960	70.82	14.2667	0.01	-10.4784	Down	0.923185	hypothetical protein FVEG_11140	oxidation-reduction process
CL1679.Contig1_All	3693	Core	1	3690	-	Chr1	597773	602065	99.89	27	3690	-	Chr1	707971	712238	99.19	21	0.01	-11.0362	Down	0.94485	probable thiamine repressed nmt1 protein	metabolic process
CL26.Contig4_All	8268	Core	1	8257	+	Chr2	2320171	2328480	99.85	1	8261	+	Chr2	2323221	2331533	99.9	4.40667	0.01	-8.78354	Down	0.801151	protein pyrABCN	metabolic process
CL2755.Contig2_All	10583	Core	6	10583	-	CHR11	1103715	1114385	99.94	6	10583	-	Chr11	2872842	2883486	99.94	25.33	0.32	-6.30663	Down	0.854543	hypothetical protein FOTG_12753	metabolic process
CL3613.Contig1_All	3906	Core	6	3901	-	CHR4	1362453	1366504	99.72	6	3901	-	Chr4	1548234	1552279	99.72	10.4133	0.01	-10.0242	Down	0.899741	glutamine amidotransferase	metabolic process
CL499.Contig1_All	3337	Core	5	3331	-	CHR5	1508480	1511981	99.67	5	3331	-	Chr5	1716202	1719700	99.67	63.7367	0.01	-12.6379	Down	0.98044	malate dehydrogenase (oxaloacetate-decarboxylating)(NADP+)	metabolic process
CL835.Contig10_All	2269	Core	8	2260	+	CHR7	1540662	1543058	99.25	8	2260	+	Chr7	1570114	1572511	99.25	4.6	0.01	-8.84549	Down	0.807058	hypothetical protein FOC4_g10013643	metabolic process
Unigene6243_All	1423	Core	6	1417	-	CHR10	2236045	2237505	99.16	6	1417	-	Chr10	2526778	2528238	99.16	252.18	3.22333	-6.28976	Down	0.895504	hypothetical protein FOTG_10301	metabolic process
Unigene6968_All	3289	Core	17	3274	-	Chr1	2489314	2492726	99.03	17	3274	-	Chr1	2641620	2645036	99.03	51.6467	0.523333	-6.6248	Down	0.894805	hypothetical protein FOQG_07398	metabolic process
Unigene7003_All	2407	Core	18	2355	-	CHR4	2393676	2396347	97.09	2	2355	-	Chr4	2639465	2641916	97.76	88.4167	0.746667	-6.88771	Down	0.920306	hypothetical protein FOTG_11030	metabolic process
Unigene7387_All	995	Core	0	995	-	CHR7	3082693	3083742	100	3	974	-	Chr7	3141194	3142219	97.59	24.9567	0.0666667	-8.54824	Down	0.940436	hypothetical protein FOTG_09754	metabolic process
CL1397.Contig2_All	3481	Core	2	3474	+	CHR9	1254472	1258117	99.74	2	3474	+	Chr9	1465148	1468791	99.74	12.0333	0.01	-10.2328	Down	0.910896	hypothetical protein FOMG_08123	macromolecule modification
CL1615.Contig1_All	2691	Core	7	2690	-	Chr2	4080243	4083058	99.7	7	2690	-	Chr2	4110995	4116007	99.7	34.4233	0.516667	-6.05801	Down	0.852276	hypothetical protein FOTG_04977	macromolecule modification
CL1708.Contig1_All	2512	Core	2	2507	+	CHR4	3156715	3159325	99.72	2	2491	+	Chr4	3402014	3404592	99.08	8.56333	0.01	-9.74203	Down	0.88162	hypothetical protein FOTG_15413	macromolecule modification
CL198.Contig1_All	2443	Core	21	2418	-	CHR7	3953210	3955711	98.12	1398	2065	-	Chr7	4008602	4009268	27.3	7.70333	0.0666667	-6.85237	Down	0.805252	hypothetical protein FOQG_05895	macromolecule modification
CL589.Contig1_All	3481	Core	2	3478	+	Chr1	3451049	3456729	99.86	2	3478	+	Chr1	3596808	3602494	99.86	34.24	0.18	-7.57154	Down	0.928263	AKT protein kinase	macromolecule modification
CL2354.Contig1_All	3694	Core	5	3689	+	Chr2	499524	503308	99.73	5	3689	+	Chr2	514207	517992	99.73	4.44	0.01	-8.79442	Down	0.801932	hypothetical protein FOTG_08928	regulation of cellular process
CL438.Contig10_All	5904	Core	5	5896	+	CHR7	2803447	2809721	99.78	14	5897	+	Chr7	2862569	2868837	99.64	6.31667	0.01	-9.30302	Down	0.848854	hypothetical protein FOXB_12927	regulation of cellular process
CL870.Contig3_All	4686	Core	0	4678	+	CHR4	2133469	2138351	99.83	0	4678	+	Chr4	2315716	2320599	99.83	4.58667	0.01	-8.8413	Down	0.806895	SKN7 protein	regulation of cellular process
Unigene5611_All	2418	Core	155	2412	+	CHR7	2212404	2214759	93.34	155	2412	+	Chr7	2234721	2237076	93.34	7.02667	0.05	-7.13477	Down	0.810928	hypothetical protein FOVG_06288	regulation of cellular process
CL2374.Contig2_All	3436	Core	9	3428	+	Chr1	1669519	1672964	99.51	9	3428	+	Chr1	1824210	1827650	99.51	4.41333	0.01	-8.78572	Down	0.801151	Chromatin modification-related protein YNG2	cellular process
CL3340.Contig4_All	3093	Core	8	3085	+	CHR4	1073664	1076811	99.48	8	3085	+	Chr4	1261536	1264677	99.48	4.39	0.01	-8.77808	Down	0.800466	hypothetical protein FOVG_07425	cellular process
CL516.Contig1_All	1354	Core	9	1336	+	CHR5	801402	802786	98.01	9	1336	+	Chr5	967710	969093	98.01	5.71	0.01	-9.15735	Down	0.836185	hypothetical protein FOTG_00027	biosynthetic process
Unigene5843_All	1824	Core	8	1823	+	CHR4	2990649	2992521	99.51	14	1823	+	Chr4	3245230	3247096	99.18	28.6233	0.29	-6.62499	Down	0.877302	hypothetical protein FOTG_12109	biosynthetic process
CL86.Contig3_All	1190	Core	457	1183	-	CHR9	2420804	2435548	61.01	3	1183	-	Chr9	2676904	2678192	99.16	4.70667	0.01	-8.87856	Down	0.810331	hypothetical protein FOMG_08549	signal transduction
CL1068.Contig2_All	2079	Core	108	1201	-	CHR8	3338125	3339428	52.57	108	1201	-	Chr8	3480599	3481902	52.57	4.85333	0.01	-8.92283	Down	0.814459	hypothetical protein FOTG_13741	-
CL1083.Contig4_All	2420	Core	550	2415	+	Chr1	4295912	4297913	77.07	1	2415	+	Chr1	4436673	4439227	99.75	5.22333	0.01	-9.02883	Down	0.824582	hypothetical protein FOVG_00581	-
CL1103.Contig2_All	1434	Core	2	1425	-	Chr2	1720971	1722394	99.23	2	1425	-	Chr2	1734387	1735812	99.23	9.26	0.01	-9.85487	Down	0.888762	hypothetical protein FOTG_03633	-
CL1149.Contig2_All	1813	Core	2	1784	+	Chr2	1718070	1720059	98.29	2	1784	+	Chr2	1731487	1733473	98.29	77.4733	0.01	-12.9195	Down	0.984079	hypothetical protein FOTG_03635	-
CL1209.Contig3_All	1089	Core	2	1087	-	CHR8	1393497	1394687	99.63	2	1087	-	Chr8	1500981	1502174	99.63	5.66667	0.01	-9.14636	Down	0.835323	hypothetical protein FOZG_08987	-
CL1209.Contig5_All	1083	Core	2	1081	+	CHR8	1393497	1394687	99.63	2	1081	+	Chr8	1500981	1502174	99.63	5.30667	0.01	-9.05166	Down	0.826863	hypothetical protein FOZG_08987	-
CL1460.Contig1_All	8051	Core	0	8036	-	CHR8	3120910	3129236	99.81	0	8036	-	Chr8	3222007	3230343	99.81	11.5033	0.01	-10.1678	Down	0.907637	hypothetical protein FOC1_g10008479	-
CL154.Contig2_All	3490	Core	3	3487	-	CHR4	2333141	2336848	99.83	3	3487	-	Chr4	2579072	2582779	99.83	4.39667	0.01	-8.78027	Down	0.800846	hypothetical protein FOXB_04075	-
CL154.Contig4_All	3400	Core	3	3397	-	CHR4	2333217	2336848	99.82	3	3397	-	Chr4	2579148	2582779	99.82	4.61333	0.01	-8.84967	Down	0.807398	hypothetical protein FOTG_11055	-
CL1575.Contig4_All	444	Core	12	443	-	CHR13	284534	285074	97.07	12	443	-	Chr13	428731	429272	97.07	10.85	0.01	-10.0835	Down	0.903067	hypothetical protein FOCG_15126	-
CL1700.Contig2_All	3990	Core	1	3977	-	CHR4	2308686	2312917	99.65	1	3977	-	Chr4	2490799	2495032	99.65	5.32667	0.01	-9.05709	Down	0.827433	cystathionine gamma-synthase	-
CL1702.Contig1_All	519	Core	15	408	+	CHR5	4371238	4371631	75.72	15	413	+	Chr5	4567469	4567867	76.69	14.3	0.01	-10.4818	Down	0.923347	hypothetical protein FOZG_04701	-
CL1702.Contig3_All	2446	Core	16	2436	+	CHR5	4371238	4373733	98.94	16	2436	+	Chr5	4567469	4569970	98.94	46.9233	0.01	-12.1961	Down	0.97384	hypothetical protein FOTG_08421	-
CL1830.Contig1_All	1486	Core	124	1477	-	Chr1	5933560	5934921	91.05	124	1036	+	Chr11	184156	185089	61.37	12.2567	0.01	-10.2594	Down	0.912287	hypothetical protein FOPG_17132	-
CL1854.Contig2_All	758	Core	8	755	+	Chr1	2914606	2915426	98.55	8	743	+	Chr1	3060979	3061768	96.97	6.31667	0.01	-9.30302	Down	0.848854	-	-
CL1982.Contig4_All	5264	Core	6	5257	+	CHR9	505198	510569	99.75	6	5257	+	Chr9	722243	727617	99.75	9.81	0.01	-9.93811	Down	0.894268	hypothetical protein FOVG_10212	-
CL1982.Contig5_All	5223	Core	6	5216	+	CHR9	505198	510569	99.75	6	5216	+	Chr9	722243	727617	99.75	4.84	0.01	-8.91886	Down	0.81418	hypothetical protein FOVG_10212	-
CL1988.Contig1_All	5068	Core	0	5064	-	CHR5	3742159	3747404	99.92	0	5064	-	Chr5	3941323	3946439	99.92	19.58	0.01	-10.9352	Down	0.941319	hypothetical protein FOTG_01088	-
CL2079.Contig3_All	2607	Core	474	2605	-	Chr2	1682516	1684695	81.74	474	2605	-	Chr2	1693278	1695457	81.74	4.55	0.01	-8.82972	Down	0.805504	hypothetical protein FOC1_g10011313	-
CL2118.Contig4_All	3112	Core	2	3108	-	Chr1	5629052	5632211	99.81	21	3108	-	Chr1	5780094	5783234	99.2	4.86333	0.01	-8.9258	Down	0.814737	COP9 signalosome complex subunit 2	-
CL246.Contig1_All	251	Core	8	244	+	Chr2	595303	595539	94.02	8	244	+	Chr2	609845	610081	94.02	4.83667	0.01	-8.91787	Down	0.81418	hypothetical protein FVEG_03646	-
CL2552.Contig1_All	1051	Core	21	1047	+	CHR12	1700017	1701210	97.62	21	1047	+	Chr12	2168153	2169346	97.62	10.5033	0.01	-10.0366	Down	0.900474	hypothetical protein FOXB_05307	-
CL2552.Contig2_All	1193	Core	21	1159	+	CHR12	1700017	1701157	95.39	21	1166	+	Chr12	2168153	2169300	95.98	6.14667	0.01	-9.26366	Down	0.845554	hypothetical protein FOXB_05307	-
CL2552.Contig4_All	1004	Core	21	1000	+	CHR12	1700017	1701210	97.51	21	1000	+	Chr12	2168153	2169346	97.51	38.4133	0.01	-11.9074	Down	0.968416	hypothetical protein FOXB_05307	-
CL263.Contig5_All	2404	Core	19	2404	-	CHR5	4012136	4014757	99.21	19	2404	-	Chr5	4209515	4212133	99.21	6.68667	0.01	-9.38514	Down	0.855317	hypothetical protein FOMG_04663	-
CL263.Contig6_All	2358	Core	19	2358	-	CHR5	4012136	4014757	99.19	19	2358	-	Chr5	4209515	4212133	99.19	13.3067	0.01	-10.3779	Down	0.918262	hypothetical protein FOMG_04663	-
CL2635.Contig2_All	4210	Core	3	4208	-	CHR8	1527743	1531949	99.88	16	4208	-	Chr8	1634503	1638657	99.57	5.25667	0.01	-9.038	Down	0.825526	hypothetical protein FOTG_01500	-
CL2649.Contig1_All	3252	Core	9	3208	+	CHR12	1984661	1988135	98.37	9	3208	+	Chr12	2474564	2478038	98.37	18.6033	0.0233333	-9.63895	Down	0.935915	hypothetical protein FOCG_07515	-
CL2649.Contig2_All	3201	Core	44	3192	-	CHR12	1984661	1988135	98.34	44	3192	-	Chr12	2474564	2478038	98.34	18.6167	0.0233333	-9.63999	Down	0.935962	hypothetical protein FOVG_13923	-
CL2837.Contig1_All	1909	Core	5	1900	-	CHR13	649479	651570	99.27	15	1900	-	Chr13	839663	841743	98.74	4.61	0.01	-8.84862	Down	0.807398	hypothetical protein FOXB_14258	-
CL2941.Contig2_All	1081	Core	4	1073	-	CHR4	4300529	4301579	98.89	4	1073	-	Chr4	4536981	4538031	98.89	17.7733	0.24	-6.21054	Down	0.831738	hypothetical protein FOXB_01712	-
CL2948.Contig2_All	988	Core	22	979	-	CHR9	556834	557791	96.86	49	979	-	Chr9	773891	774821	94.13	24.1667	0.01	-11.2388	Down	0.951476	hypothetical protein FOVG_10234	-
CL2980.Contig3_All	2376	Core	18	2370	+	CHR7	955783	958179	98.99	18	2370	+	Chr7	985824	988221	98.99	5.50667	0.01	-9.10504	Down	0.831833	ER-derived vesicles protein 41	-
CL3342.Contig2_All	1316	Core	4	1301	-	CHR5	3001911	3003339	98.56	4	1301	-	Chr5	3202518	3203973	98.56	8.58333	0.01	-9.74539	Down	0.881823	hypothetical protein FOTG_00834	-
CL3518.Contig2_All	766	Core	1	766	+	CHR8	320966	321836	99.87	1	766	+	Chr8	425134	426004	99.87	784.233	11.6833	-6.06876	Down	0.887241	hypothetical protein FOXB_09104	-
CL3559.Contig2_All	1429	Core	21	1428	-	CHR13	1222039	1223449	98.46	8	1418	-	Chr13	1413141	1414555	98.67	12.18	0.01	-10.2503	Down	0.91186	hypothetical protein FVEG_10781	-
CL3648.Contig2_All	1970	Core	5	1946	-	CHR10	245995	248098	98.53	1698	1954	-	Chr10	509396	509650	12.99	9.47	0.01	-9.88722	Down	0.89086	hypothetical protein FOTG_12197	-
CL3891.Contig4_All	300	Core	63	187	+	CHR3	1512571	1512695	41.33	1	300	+	Chr5	5097354	5097653	99.67	5.26333	0.01	-9.03983	Down	0.825526	hypothetical protein FOMG_16460	-
CL4.Contig26_All	6318	Core	9	6298	+	CHR5	1789209	1795869	99.54	9	6315	+	Chr5	2000025	2006701	99.81	13.2333	0.186667	-6.14757	Down	0.810501	hypothetical protein FOTG_00435	-
CL4.Contig9_All	6635	Core	13	6623	+	CHR5	1788867	1795535	99.62	13	6623	+	Chr5	1999683	2006350	99.62	4.48	0.01	-8.80735	Down	0.803202	hypothetical protein FOCG_01099	-
CL417.Contig2_All	2771	Core	1	2731	-	CHR8	1906060	1909001	98.52	1	2731	-	Chr8	2009932	2012906	98.52	13.8633	0.01	-10.4371	Down	0.921277	hypothetical protein FOTG_01633	-
CL458.Contig1_All	3088	Core	7	3086	+	CHR5	255647	258798	99.71	7	3086	+	Chr5	433008	436159	99.71	5.04333	0.01	-8.97823	Down	0.819564	hypothetical protein FOC1_g10007872	-
CL460.Contig9_All	715	Core	1	706	+	Chr2	4098216	4099033	98.6	1	706	+	Chr2	4131180	4131998	98.6	7.15333	0.01	-9.48247	Down	0.862691	hypothetical protein FOVG_05269	-
CL477.Contig6_All	10162	Core	28	10151	+	Chr2	2739505	2749659	99.62	28	10151	+	Chr2	2777604	2787767	99.62	4.62333	0.01	-8.85279	Down	0.807717	hypothetical protein FOTG_07757	-
CL584.Contig5_All	541	Core	4	532	+	Chr2	1537283	1537850	97.6	4	532	+	Chr2	1548663	1549242	97.6	11.7467	0.0366667	-8.32357	Down	0.893746	hypothetical protein FOC1_g10012128	-
CL625.Contig7_All	2892	Core	3	2890	+	Chr2	989989	993114	99.83	3	2890	+	Chr2	1007116	1010240	99.83	4.65667	0.01	-8.86315	Down	0.808885	hypothetical protein FOTG_09476	-
CL734.Contig1_All	1339	Core	7	1332	+	CHR5	3558878	3560202	98.95	7	1332	+	Chr5	3758155	3759480	98.95	11.4667	0.0566667	-7.66073	Down	0.87447	hypothetical protein FOXB_03693	-
CL739.Contig1_All	1699	Core	3	1675	-	CHR10	2011470	2013339	98.41	14	1675	-	Chr10	2300859	2302759	97.76	10.38	0.01	-10.0196	Down	0.899557	Ubiquitin-conjugating enzyme E2 14	-
CL77.Contig38_All	3636	Core	7	3630	+	CHR12	131183	135632	99.64	1	3630	+	Chr12	509972	514427	99.81	4.77	0.01	-8.89785	Down	0.812062	hypothetical protein FVEG_12427	-
CL858.Contig6_All	1383	Core	9	1383	-	Chr2	1011380	1012954	99.35	9	1383	-	Chr2	1028296	1029870	99.35	10.4233	0.01	-10.0256	Down	0.899842	ubiquitin-conjugating enzyme E2 H	-
CL883.Contig1_All	1271	Core	1	1263	-	CHR13	1490972	1492234	99.29	1	1263	-	Chr13	1745576	1746838	99.29	43.0067	0.01	-12.0703	Down	0.971376	hypothetical protein FOC1_g10002138	-
Unigene10395_All	1694	Core	1	1674	-	CHR11	1223472	1225145	98.76	1	1684	-	Chr11	2993148	2994831	99.35	40.6667	0.183333	-7.79323	Down	0.940837	hypothetical protein FOTG_12702	-
Unigene11211_All	2283	Core	8	2264	+	CHR9	1265947	1268340	98.82	8	2278	+	Chr9	1476627	1479051	99.43	6.33667	0.01	-9.30758	Down	0.849221	Insulin-induced protein 2 protein	-
Unigene2770_All	266	Core	4	261	+	CHR4	1741612	1741869	96.62	4	261	+	Chr4	1925860	1926117	96.62	6.3	0.01	-9.29921	Down	0.848501	-	-
Unigene2968_All	813	Core	2	802	+	CHR9	1028703	1029555	98.4	2	792	+	Chr9	1239772	1240613	97.17	4.75	0.01	-8.89178	Down	0.811431	-	-
Unigene3092_All	405	Core	13	280	-	CHR14	500005	500272	65.93	166	356	+	CTG53	180425	180615	46.91	4.58	0.01	-8.8392	Down	0.806502	-	-
Unigene3595_All	1984	Core	3	1975	-	CHR11	2168749	2170721	99.4	3	1914	-	Chr11	3912452	3914363	96.32	7.96333	0.01	-9.63723	Down	0.874396	pyruvate decarboxylase	-
Unigene3639_All	1495	Core	5	1449	+	CHR7	4153809	4155485	96.59	14	1470	+	Chr7	4218852	4220542	97.39	42.11	0.0833333	-8.98105	Down	0.963072	hypothetical protein FOXB_10296	-
Unigene3755_All	2274	Core	15	2271	-	CHR11	43271	45527	99.21	6	2271	-	Chr11	1751028	1753293	99.6	23.17	0.0333333	-9.44108	Down	0.945542	hypothetical protein FOWG_16490	-
Unigene4868_All	1186	Core	7	1179	+	CHR13	1356384	1357558	98.82	7	1179	+	Chr13	1549846	1551017	98.82	77.1567	0.01	-12.9136	Down	0.984031	hypothetical protein FOTG_13279	-
Unigene5064_All	1825	Core	2	1820	-	Chr1	4153996	4155866	99.62	23	1806	-	Chr1	4295927	4297762	97.7	123.003	1.69	-6.18553	Down	0.884729	hypothetical protein FOXB_12072	-
Unigene5366_All	1296	Core	9	1291	-	CHR11	481102	482664	98.92	9	1291	-	Chr11	2244887	2246449	98.92	4.68667	0.01	-8.87242	Down	0.809774	hypothetical protein FOC4_g10009489	-
Unigene5381_All	217	Core	16	204	+	CHR8	1570240	1570428	86.64	16	209	+	Chr8	1676869	1677062	88.94	6.13	0.01	-9.25974	Down	0.84512	-	-
Unigene5805_All	1581	Core	2	1556	+	CHR10	187538	189203	98.29	2	1563	+	Chr10	451246	452867	98.73	7.04667	0.01	-9.4608	Down	0.861048	serine/threonine protein kinase	-
Unigene5927_All	1702	Core	20	1614	+	CHR12	1979840	1981487	93.65	42	1587	+	Chr12	2469764	2471365	90.78	23.29	0.233333	-6.64117	Down	0.87003	hypothetical protein FOTG_11265	-
Unigene5999_All	1369	Core	12	1351	+	CHR7	3135061	3136455	97.81	12	1351	+	Chr7	3191925	3193315	97.81	24.8233	0.35	-6.1482	Down	0.844848	hypothetical protein FOXB_02531	-
Unigene6108_All	971	Core	6	971	-	Chr2	3812551	3813516	99.38	6	971	-	Chr2	3844070	3845035	99.38	16.97	0.07	-7.92142	Down	0.908635	hypothetical protein FOTG_04875	-
Unigene7064_All	1560	Core	22	1560	+	CHR4	3437518	3439108	98.59	5	1560	+	Chr4	3668469	3670081	99.68	157.88	0.796667	-7.63064	Down	0.9576	hypothetical protein FOTG_14171	-
Unigene8209_All	2252	Core	10	2250	-	CHR8	324590	327008	99.47	10	2250	-	Chr8	428758	431174	99.47	102.023	0.0833333	-10.2577	Down	0.986985	hypothetical protein FOTG_16939	-
Unigene8694_All	784	Core	8	777	-	CHR12	1696418	1697256	98.09	8	770	-	Chr12	2164646	2165477	97.19	4.57667	0.01	-8.83815	Down	0.806502	hypothetical protein FOC1_g10004140	-
Unigene9320_All	1283	Core	5	1271	-	CHR8	322809	324075	98.67	5	1261	-	Chr8	426987	428243	97.9	328.907	0.286667	-10.1641	Down	0.995594	hypothetical protein FOVG_10016	-
Unigene9372_All	1057	Core	2	1029	+	Chr2	3313406	3314433	97.16	2	1027	+	Chr2	3345479	3346505	96.97	54.29	0.296667	-7.5157	Down	0.938508	hypothetical protein FOXB_10311	-
Unigene9530_All	1685	Core	2	1681	+	CHR7	1170878	1172556	99.64	2	1681	+	Chr7	1201493	1203171	99.64	9	0.0766667	-6.87518	Down	0.821601	hypothetical protein FOTG_03242	-
Unigene9570_All	2006	Core	3	1997	+	CHR5	511888	513883	99.4	3	1997	+	Chr5	682535	684530	99.4	10.3667	0.0366667	-8.14327	Down	0.880778	hypothetical protein FOTG_14316	-
Unigene9612_All	1441	Core	2	1436	-	CHR13	1288084	1289664	99.51	12	1436	-	Chr13	1481830	1483400	98.82	6.64333	0.01	-9.37576	Down	0.85455	hypothetical protein FOTG_13311	-
Unigene9671_All	1426	Core	3	1394	+	CHR8	47227	48618	97.55	16	1417	+	Chr8	193269	194670	98.25	4.95	0.01	-8.95128	Down	0.81712	Phosphoenolpyruvate phosphomutase	-
CL2084.Contig2_All	6377	Core	9	6376	+	CHR7	944064	950441	99.84	17	6376	+	Chr7	974085	980480	99.72	9.95	0.01	-9.95855	Down	0.895619	Pre-mRNA-splicing factor ATP-dependent RNA helicase-like protein cdc28
CL1040.Contig2_All	1806	LS															11.41	0.07	-7.34873	Down	0.863152	hypothetical protein NECHADRAFT_85374	oxidation-reduction process
CL1040.Contig4_All	1763	LS															80.6333	0.573333	-7.13586	Down	0.931549	hypothetical protein NECHADRAFT_85374	oxidation-reduction process
CL1322.Contig3_All	966	LS															4.54	0.01	-8.82655	Down	0.805144	probable ubiquinol-cytochrome-c reductase Rieske iron-sulfur protein	oxidation-reduction process
CL1.Contig12_All	5711	LS															5.34	0.0266667	-7.64566	Down	0.800086	hypothetical protein FOTG_17293	transport
CL2026.Contig5_All	3382	LS	36	3369	+	CHR3	4325274	4328835	98.55	1490	3092	+	Chr12	3036373	3038043	47.37	5.36333	0.01	-9.06699	Down	0.828234	V-type proton ATPase subunit A	transport
CL1017.Contig3_All	1713	LS								223	1627	+	Chr8	3844789	3846792	81.96	5.14	0.01	-9.00562	Down	0.822165	Putative drug/proton antiporter YHK8	-
CL1017.Contig4_All	1788	LS								114	1565	-	Chr8	3844789	3846792	81.15	6.87333	0.01	-9.42487	Down	0.858257	Putative drug/proton antiporter YHK8	-
CL1081.Contig4_All	1363	LS	19	1241	+	CHR14	790774	871395	89.66								7.48	0.01	-9.54689	Down	0.867661	hypothetical protein FOXB_02776	-
CL1720.Contig2_All	2258	LS															4.63667	0.01	-8.85694	Down	0.808287	related to transcription activator protein acu-15	-
CL1803.Contig1_All	2590	LS															335.13	1.77667	-7.5594	Down	0.959617	hypothetical protein FOTG_15190	-
CL1803.Contig2_All	2753	LS															209.257	1.42	-7.20324	Down	0.943845	hypothetical protein FOTG_15190	-
CL2679.Contig2_All	391	LS															10.13	0.01	-9.98442	Down	0.897195	-	-
CL2961.Contig1_All	697	LS															27.9533	0.01	-11.4488	Down	0.957736	hypothetical protein FOTG_19020	-
CL2961.Contig2_All	1057	LS															8.98667	0.01	-9.81164	Down	0.886101	hypothetical protein FOTG_19020	-
CL2961.Contig3_All	1020	LS															33.3267	0.01	-11.7025	Down	0.964294	hypothetical protein FOTG_19020	-
CL3134.Contig2_All	1120	LS															4.76333	0.01	-8.89583	Down	0.811729	-	-
CL3325.Contig1_All	1215	LS															4.58	0.01	-8.8392	Down	0.806502	Phosphoglycerate kinase-like protein	-
CL3434.Contig2_All	1606	LS	8	1605	+	CHR6	2786602	2788173	99.44								5.41333	0.01	-9.08037	Down	0.829463	hydroxymethylglutaryl-coenzyme A reductase	-
CL453.Contig20_All	3267	LS	503	955	+	CHR3	3392852	3453572	13.84	42	613	-	CTG3	85155	85726	17.48	14.8633	0.01	-10.5375	Down	0.925758	hypothetical protein FOXB_17260	-
Unigene10267_All	3425	LS	3	3425	-	NW_017264866.1	3965	7502	99.91	3	3425	-	Chr4	5431756	5435289	99.91	13.83	0.01	-10.4336	Down	0.9211	hypothetical protein FOTG_08148	-
Unigene10560_All	737	LS	68	725	+	CHR3	1696716	1697388	89.15								6.38	0.01	-9.31741	Down	0.849981	hypothetical protein FOVG_19511	-
Unigene10860_All	520	LS	86	512	+	CHR6	3014460	3014919	81.92	153	512	+	CTG53	159996	160388	69.04	5.33	0.01	-9.05799	Down	0.827433	hypothetical protein FOVG_19280	-
Unigene1139_All	2007	LS	490	1950	-	CHR6	3430151	3438899	72.75								124.067	1.20333	-6.68794	Down	0.913028	hypothetical protein FOVG_18050	-
Unigene1441_All	2196	LS	63	2192	-	NW_017264847.1	238398	240529	96.95	63	2192	+	Chr11	1467111	1469240	96.95	5.62333	0.01	-9.13528	Down	0.834277	myosin-crossreactive antigen	-
Unigene1532_All	737	LS	9	733	-	CHR3	4802547	4803339	98.24								7.93333	0.01	-9.63178	Down	0.874016	hypothetical protein FOQG_19452	-
Unigene16177_All	427	LS								4	425	+	Chr5	5091047	5091515	98.59	6.41333	0.01	-9.32493	Down	0.85049	hypothetical protein FOMG_16462	-
Unigene4157_All	562	LS															4.79	0.01	-8.90388	Down	0.812809	-	-
Unigene4535_All	2002	LS	678	1191	-	CHR3	2944692	2945256	25.62	219	1393	-	Chr11	761223	817257	58.64	26.0033	0.08	-8.34448	Down	0.938882	hypothetical protein FOTG_18559	-
Unigene6299_All	534	LS	4	534	+	CHR3	4782978	4783508	99.25								4.60667	0.01	-8.84758	Down	0.807398	hypothetical protein FOWG_17259	-
Unigene632_All	1352	LS															4.48333	0.01	-8.80843	Down	0.803202	Similar to NADPH--cytochrome P450 reductase; acc. no. Q5BFT5304]	-
Unigene6767_All	998	LS	3	891	+	CHR3	4818483	4820134	88.98								15.21	0.143333	-6.7295	Down	0.852656	hypothetical protein FOXB_02776	-
Unigene7127_All	1046	LS	2	1035	+	CHR15	1764370	1765403	98.76	2	1035	+	Chr11	153703	154736	98.76	7.99	0.01	-9.64205	Down	0.874728	hypothetical protein FOXB_16319	-
Unigene7848_All	1410	LS	1	865	-	CHR6	2894259	2895124	61.28	225	777	-	CTG53	162862	163404	39.15	7.87333	0.01	-9.62083	Down	0.873208	hypothetical protein FOWG_16944	-
Unigene8552_All	428	LS	193	322	+	CHR3	1546714	1546843	30.14								7.91	0.01	-9.62753	Down	0.873744	hypothetical protein FOVG_19885	-
Unigene8639_All	1826	LS	35	1790	-	NW_017264850.1	90676	92432	96.11	35	1680	+	Chr10	177812	179457	90.09	13.5633	0.01	-10.4055	Down	0.919613	hypothetical protein FOTG_13252	-
Unigene8895_All	632	LS	6	605	+	CHR3	4818483	4819381	94.78								8.51	0.01	-9.73302	Down	0.881144	FADL022Cp	-
