# Supplementary material for: Transcriptome analysis of virulence-differentiated Fusarium oxysporum f. sp. cucumerinum isolates during cucumber colonisation reveals pathogenicity profiles
Source: BMC Genomics. 2019 Jul 10;20:570. doi: 10.1186/s12864-019-5949-x (PMC6622004; doi:10.1186/s12864-019-5949-x)
Supplement: Supplementary file 10 — DEGs annotated with transposition function. (XLS 38 kb) [file 12864_2019_5949_MOESM10_ESM.xls]

## Sheet: sheet1
Table A8 DEGs annotated with function of transposition
GeneID	GeneLength	Specificity	Fusarium oxysporum f. sp. lycopersici							F. oxysporum f. sp. radicis-cucumerinum							I0h vs I 24h					I0h vs I 120h					W0h vs W 24h					W0h vs W120h					Blast nr	Biological Process
			4287_UnigeneFrom	4287_Unigeneto	4287_Direction	4287_Chrome	4287_ChromeFrom	4287_ChromeTo	4287_Coverage	Forc016_UnigeneFrom	Forc016_Unigeneto	Forc016_Direction	Forc016_Chrome	Forc016_ChromeFrom	Forc016_ChromeTo	Forc016_Coverage	Means-I_0h	Means-I_24h	log2Ratio(I_24h/I_0h)	Up-Down-Regulation(I_24h/I_0h)	Probability	Means-I_0h	Means-I_120h	log2Ratio(I_120h/I_0h)	Up-Down-Regulation(I_120h/I_0h)	Probability	Means-W_0h	Means-W_24h	log2Ratio(W_24h/W_0h)	Up-Down-Regulation(W_24h/W_0h)	Probability	Means-W_0h	Means-W_120h	log2Ratio(W_120h/W_0h)	Up-Down-Regulation(W_120h/W_0h)	Probability
CL1911.Contig2_All	3631	LS	829	3591	+	CHR3	132162	136066	76.07	829	3591	+	ChrRC	1111398	1114159	76.07	8.22667	95.5967	3.53858	Up	0.819217	8.22667	189.137	4.52298	Up	0.830923	12.21	72.2533	2.565	Up	0.797467	12.21	203.267	4.05724	Up	0.810164	transposase-like protein	-
CL1809.Contig3_All	1059	LS	333	871	-	CHR14	1428661	1429630	50.8	333	1058	-	Chr11	439162	440317	68.46	0.01	3.26333	8.3502	Up	0.744042	0.01	6.03667	9.23761	Up	0.843327	0.01	11.1533	10.1233	Up	0.912454	0.01	4.43333	8.79225	Up	0.779597	transposase	DNA integration
CL119.Contig2_All	2069	LS	18	1744	-	CHR6	1302040	1303761	83.42	32	2065	+	ChrRC	1680159	1682191	98.26	1.42	24.3267	4.09858	Up	0.791483	1.42	22.0233	3.95507	Up	0.774204	0.356667	24.0367	6.07452	Up	0.836682	0.356667	24.7367	6.11593	Up	0.814757	restless-like transposase	-
Unigene1211_All	571	LS	25	514	+	CHR3	2198333	2198822	85.64	25	563	-	ChrRC	1102330	1104195	94.22	0.173333	0.01	-4.11548	Down	0.322923	1.15333	62.37	5.75697	Up	0.853566	0.333333	0.01	-5.05889	Down	0.40417	0.553333	27.97	5.65959	Up	0.801323	retrotransposase	DNA integration
Unigene13826_All	800	LS	4	797	+	Chr1	6507324	6508118	99.12	4	797	-	ChrRC	1779444	1780237	99.12	0.603333	2.53	2.06811	Up	0.545451	0.603333	62.69	6.69914	Up	0.903706	0.106667	0.01	-3.41504	Down	0.333693	0.106667	19.4733	7.51225	Up	0.861974	retrotransposase	DNA integration
CL361.Contig32_All	261	LS	34	258	-	CHR15	1188589	1188813	85.82	35	234	+	CTG3	552994	553193	76.25	0.01	9.41	9.87805	Up	0.887492	0.01	6.68	9.3837	Up	0.855195	0.646667	0.01	-6.01495	Down	0.500075	0.646667	3.45333	2.4169	Up	0.583061	transposase	-
Unigene14252_All	281	LS	-	-	-	-	-	-	-	-	-	-	-	-	-	-	0.01	10.3633	10.0173	Up	0.897132	0.01	1.59	7.31288	Up	0.61948	0.413333	0.01	-5.36923	Down	0.430166	0.413333	0.01	-5.36923	Down	0.392239	transposase	-
CL2135.Contig4_All	3629	LS	1022	3547	+	CHR11	926398	929053	69.58	-	-	-	-	-	-	-	0.01	12.6167	10.3011	Up	0.914597	0.01	1.13667	6.82867	Up	0.545978	1.08667	0.01	-6.76377	Down	0.595931	1.08667	8.26	2.92623	Up	0.677892	restless-like transposase	-
CL1911.Contig1_All	2611	LS	23	2571	+	CHR3	132162	136066	97.59	23	2571	+	ChrRC	1111398	1114159	97.59	3.42	45.4233	3.73137	Up	0.808737	3.42	44.1033	3.68882	Up	0.796195	5.91667	14.9967	1.34179	Up	0.678041	5.91667	36.45	2.62306	Up	0.758825	transposase-like protein	-
CL126.Contig4_All	4306	LS	8	2131	+	CHR6	1079280	1081451	49.3	8	2131	+	CTG3	422721	424877	49.3	4.35333	1.38333	-1.65397	Down	0.581796	4.35333	1.16333	-1.90386	Down	0.564153	5.51333	0.01	-9.10678	Down	0.83595	5.51333	0.496667	-3.47257	Down	0.650124	putative transposase	-
CL730.Contig6_All	2767	LS	0	2746	+	Chr1	6561021	6563767	99.24	33	2745	-	ChrRC	1065429	1068142	98.01	9.91	5.55667	-0.834665	Down	0.543105	9.91	1.78333	-2.47431	Down	0.686967	8.02667	4.96	-0.694461	Down	0.530043	8.02667	0.01	-9.64866	Down	0.853602	transposase	-
