# Supplementary material for: Transcriptome analysis of virulence-differentiated Fusarium oxysporum f. sp. cucumerinum isolates during cucumber colonisation reveals pathogenicity profiles
Source: BMC Genomics. 2019 Jul 10;20:570. doi: 10.1186/s12864-019-5949-x (PMC6622004; doi:10.1186/s12864-019-5949-x)
Supplement: Supplementary file 11 — Genes of two co-expression modules in InVir. (XLSX 40 kb) [file 12864_2019_5949_MOESM11_ESM.xlsx]

## Sheet: Modules_gene_magenta
Table A9 Genes of two co-expression modules in highly virulent strain InVir
GeneID	GeneLength	InVir 0h vs InVir 24h					InVir 0h vs 120h					WT 0h vs 24h					WT 0h vs 120h					Blast nr	Biological process
		Means-InVir 0h	Means-InVir 24h	log2Ratio(InVir 24h/InVir 0h)	Up-Down Regulation(InVir 24h/InVir 0h)	Probability	Means-InVir 0h	Means-InVir 120h	log2Ratio(InVir 120h/InVir 0h)	Up-Down Regulation(InVir 120h/InVir 0h)	Probability	Means-WT 0h	Means-WT 24h	log2Ratio(WT 24h/WT 0h)	Up-Down Regulation(WT 24h/WT 0h)	Probability	Means-WT 0h	Means-WT 120h	log2Ratio(WT 120h/WT 0h)	Up-Down Regulation(WT 120h/WT 0h)	Probability
Unigene7455_All	753	1.73667	75.82	5.44819	Up	0.840479	1.73667	671.94	8.59587	Up	0.986604	0.656667	26.16	5.31606	Up	0.812855	0.656667	120.627	7.52117	Up	0.913823	hypothetical protein FOYG_03135	-
Unigene852_All	789	0.98	37.39	5.25373	Up	0.822335	0.98	401.7	8.67912	Up	0.986469	0.0566667	36.9067	9.34717	Up	0.951078	0.0566667	87.9967	10.6007	Up	0.977449	hypothetical protein FOTG_12189	-
Unigene2362_All	3197	1.63333	6.10333	1.90178	Up	0.632641	1.63333	311.343	7.57454	Up	0.959583	1.66667	6.65333	1.99711	Up	0.665813	1.66667	0.803333	-1.05289	Down	0.425727	Alkaline proteinase	metabolic process
Unigene5572_All	406	0.623333	4.21667	2.75803	Up	0.626848	0.623333	164.133	8.04065	Up	0.970778	0.353333	3.45667	3.29028	Up	0.635986	0.353333	9.66333	4.77342	Up	0.713179	carboxypeptidase A4	metabolic process
Unigene10745_All	1232	4.56667	3.81333	-0.260089	Down	0.3558	4.56667	177.617	5.28148	Up	0.847754	3.55667	0.946667	-1.9096	Down	0.601768	3.55667	16.0767	2.17637	Up	0.70333	hypothetical protein FOVG_14422	oxidation-reduction process
CL1152.Contig1_All	911	7.30333	39.0733	2.41956	Up	0.782194	7.30333	343.497	5.5556	Up	0.86244	2.93	32.6667	3.47885	Up	0.796051	2.93	52.5033	4.16344	Up	0.791923	hypothetical protein FOPG_00906	-
CL1152.Contig2_All	2482	4.34667	25.2533	2.53849	Up	0.769444	4.34667	212.277	5.60989	Up	0.862365	2.54	19.4967	2.94033	Up	0.769994	2.54	38.7667	3.93192	Up	0.78196	hypothetical protein FOPG_00906	-
CL2428.Contig1_All	7492	14.0833	50.8533	1.85235	Up	0.761513	14.0833	186.893	3.73015	Up	0.819816	6.5	10.2967	0.663666	Up	0.539208	6.5	27.5067	2.08127	Up	0.726318	hypothetical protein FOTG_09244	-
CL2428.Contig3_All	7594	23.5433	67.96	1.52937	Up	0.739096	23.5433	244.55	3.37674	Up	0.816251	10.9467	14.2933	0.384851	Up	0.474919	10.9467	38.35	1.80873	Up	0.721383	hypothetical protein FOTG_09244	-
CL2582.Contig1_All	437	5.19667	16.6467	1.67957	Up	0.703873	5.19667	72.6733	3.80577	Up	0.809523	1.42667	0.01	-7.1565	Down	0.64263	1.42667	7.45333	2.38524	Up	0.655777	hypothetical protein FOMG_09875	-
CL2582.Contig2_All	741	9.66667	17.84	0.884025	Up	0.592206	9.66667	97.4967	3.33426	Up	0.807194	1.44	5.27	1.87173	Up	0.637525	1.44	9.71	2.7534	Up	0.687318	hypothetical protein FOMG_09875	-
Unigene10085_All	1010	0.54	0.386667	-0.481869	Down	0.314307	0.54	25.44	5.558	Up	0.818906	1.20333	2.11	0.810207	Up	0.454251	1.20333	1.46667	0.285505	Up	0.314992	hypothetical protein FOPG_16003	-
Unigene1709_All	922	5.61667	4.50333	-0.318721	Down	0.378694	5.61667	76.79	3.77313	Up	0.809564	2.32667	1.83333	-0.343795	Down	0.380811	2.32667	3.01	0.371499	Up	0.358859	hypothetical protein FOXG_19243	-
Unigene3165_All	500	1.29	2.68667	1.05845	Up	0.476392	1.29	47.42	5.20005	Up	0.825437	0.35	0.01	-5.12928	Down	0.41063	0.35	0.833333	1.25154	Up	0.381772	hypothetical protein FOTG_12493	-
Unigene4176_All	571	0.69	1.58333	1.1983	Up	0.440552	0.69	31.9967	5.53518	Up	0.826734	0.306667	8.94667	4.86661	Up	0.743089	0.306667	4.00667	3.70766	Up	0.621296	hypothetical protein FOQG_10410	-
Unigene4201_All	620	1.79333	15.3467	3.09721	Up	0.75558	1.79333	573.33	8.32058	Up	0.981974	0.476667	4.08333	3.09869	Up	0.650506	0.476667	5.67333	3.57314	Up	0.653595	hypothetical protein FOVG_15847	-
Unigene4253_All	1013	6.3	16.0267	1.34705	Up	0.666302	6.3	372.947	5.88747	Up	0.87665	0.153333	6.3	5.36061	Up	0.724773	0.153333	11.49	6.22756	Up	0.774542	hypothetical protein PFICI_06274	-
Unigene6338_All	704	0.413333	0.01	-5.36923	Down	0.394358	0.413333	44.2667	6.74277	Up	0.897941	1.03333	1.76333	0.771	Up	0.43544	1.03333	0.01	-6.69116	Down	0.549607	hypothetical protein FOTG_12940	-
Unigene6632_All	794	0.866667	1.80667	1.05978	Up	0.441834	0.866667	41.6033	5.58508	Up	0.836898	0.156667	0.77	2.29716	Up	0.450177	0.156667	2.20667	3.8161	Up	0.558348	hypothetical protein PFICI_06271	-
CL313.Contig2_All	1548	3.62333	9.06333	1.32272	Up	0.618854	3.62333	99.46	4.77873	Up	0.829029	1.34	1.47667	0.140111	Up	0.326839	1.34	14.47	3.43276	Up	0.727835	hypothetical protein FOC1_g10008610	-
CL3160.Contig2_All	1278	3.68333	1.48	-1.31541	Down	0.530621	3.68333	52.6333	3.83689	Up	0.803263	1.75667	0.91	-0.948902	Down	0.456773	1.75667	6.3	1.84251	Up	0.61569	hypothetical protein FOCG_15142	-
CL584.Contig3_All	543	12.1867	0.0333333	-8.51412	Down	0.881601	12.1867	213.417	4.1303	Up	0.82541	5.34	0.226667	-4.5582	Down	0.693164	5.34	5.98333	0.16411	Up	0.320248	hypothetical protein FOC1_g10012128	-
Unigene7595_All	737	1.56333	3.1	0.987643	Up	0.473288	1.56333	46.7267	4.90155	Up	0.816726	0.383333	1.53667	2.00313	Up	0.518377	0.383333	6.56333	4.09776	Up	0.672682	hypothetical protein FOYG_07730	-
Unigene7849_All	1278	8.73	6.65667	-0.391182	Down	0.418912	8.73	101.69	3.54205	Up	0.810786	2.79333	3.08	0.140943	Up	0.339143	2.79333	5.55	0.9905	Up	0.518986	hypothetical protein FOXB_14155	-
Unigene8725_All	903	0.74	3.21333	2.11847	Up	0.574461	0.74	25.2967	5.09528	Up	0.802306	0.05	2.86333	5.83962	Up	0.662884	0.05	2.06667	5.36923	Up	0.576079	hypothetical protein PFICI_06273	-
Unigene904_All	572	4.43667	10.5	1.24284	Up	0.621797	4.43667	122.03	4.78162	Up	0.831297	0.01	3.37333	8.39803	Up	0.772414						uncharacterized protein FFUJ_14722	-
Unigene9132_All	1926	1.08333	2.48667	1.19874	Up	0.481513	1.08333	70.0867	6.01559	Up	0.868407	0.233333	1.29667	2.47434	Up	0.513374	0.233333	4.75333	4.34848	Up	0.644626	hypothetical protein FOTG_12493	-
CL3774.Contig2_All	1435	3.67667	43.5367	3.56576	Up	0.805886	3.67667	237.03	6.01053	Up	0.880309	1.6	17.7	3.46761	Up	0.772393	1.6	41.2933	4.68977	Up	0.790997	hypothetical protein FOXB_01509	-
Unigene1102_All	399	0.64	18.6733	4.86676	Up	0.787553	4.56667	177.617	5.28148	Up	0.847754	0.126667	3.53667	4.80328	Up	0.655434	0.126667	40.42	8.31789	Up	0.915146	-	-
Unigene5013_All	569	31.7267	73.71	1.21616	Up	0.707207	31.7267	3828.3	6.91487	Up	0.934842	3.67333	45.7567	3.63882	Up	0.805175	3.67333	584.047	7.31285	Up	0.914401	-	-
CL584.Contig4_All	543	12.1867	0.0333333	-8.51412	Down	0.881601	12.1867	213.417	4.1303	Up	0.82541	5.34	0.226667	-4.5582	Down	0.693164	5.34	5.98333	0.16411	Up	0.320248	-	-
CL901.Contig4_All	1093	6.42	2.17	-1.56488	Down	0.610322	6.42	43.9233	2.77434	Up	0.778556	7.59333	0.01	-9.56859	Down	0.87389	7.59333	4.07	-0.899705	Down	0.527868	-	-
CL3085.Contig1_All	1846	1.54333	5.11	1.72727	Up	0.603232	1.54333	27.0667	4.1324	Up	0.786031	1.08667	0.31	-1.80957	Down	0.474065	1.08667	5.08667	2.22681	Up	0.614757	hypothetical protein FOMG_18352	metabolic process
Unigene7191_All	1279	49.0433	19.98	-1.2955	Down	0.70802	49.0433	234.563	2.25785	Up	0.784653	15.45	4.96667	-1.63726	Down	0.70643	15.45	10.3133	-0.583096	Down	0.496462	hypothetical protein FOTG_12116	metabolic process
Unigene7103_All	943	0.496667	0.01	-5.63421	Down	0.419535	0.496667	6.89667	3.79555	Up	0.684251	0.97	0.01	-6.59991	Down	0.575324	0.97	0.01	-6.59991	Down	0.538617	hypothetical protein	metabolic process
CL3682.Contig2_All	3884	2.41333	0.01	-7.91488	Down	0.696005	2.41333	14.7267	2.60933	Up	0.723372	2.52667	0.01	-7.98109	Down	0.73242	2.52667	0.01	-7.98109	Down	0.700275	choline dehydrogenase	oxidation-reduction process
Unigene8162_All	1653	2.05	1.04333	-0.974424	Down	0.435066	2.05	10.0167	2.28871	Up	0.679051	0.34	1.12333	1.72418	Up	0.472485	0.34	1.28667	1.92003	Up	0.458771	hypothetical protein	transport
CL2063.Contig1_All	4380	0.0666667	0.01	-2.73697	Down	0.298909	0.0666667	0.443333	2.73335	Up	0.304268	0.16	0.01	-4	Down	0.349128	0.16	0.01	-4	Down	0.30999	Putative Rho-GTPase-activating protein 6	signal transduction
CL2237.Contig1_All	1872	2.49	2.10667	-0.241184	Down	0.333242	2.49	41.8633	4.07147	Up	0.799943	0.226667	0.01	-4.5025	Down	0.371118	0.226667	1.49	2.71667	Up	0.497301	hypothetical protein FOXB_01509	-
CL3160.Contig3_All	10642	1.73667	0.65	-1.41781	Down	0.464861	1.73667	28.18	4.02028	Up	0.786588	1.50333	0.733333	-1.03562	Down	0.454298	1.50333	1.83	0.283679	Up	0.321403	hypothetical protein FOTG_12510	-
CL2414.Contig3_All	4002	1.19333	0.01	-6.89885	Down	0.570629	1.19333	17.0567	3.83727	Up	0.759071	1.86667	0.01	-7.54432	Down	0.687409	1.86667	1.03667	-0.848512	Down	0.411641	hypothetical protein	-
Unigene4733_All	1151	1.94667	0.586667	-1.73039	Down	0.497828	1.94667	19.0467	3.29046	Up	0.756015	1.35333	0.01	-7.08037	Down	0.632529	1.35333	2.63667	0.962198	Up	0.453817	hypothetical protein	-
CL2414.Contig4_All	2514	2.03667	0.756667	-1.42848	Down	0.480756	2.03667	18.5067	3.18376	Up	0.752858	1.48333	2.13333	0.524267	Up	0.410346	1.48333	2.4	0.694192	Up	0.406472	hypothetical protein	-
Unigene721_All	1114	1.29667	2.72333	1.07057	Up	0.478542	1.29667	15.94	3.61977	Up	0.751799	0.07	0.01	-2.80735	Down	0.321091	0.07	0.32	2.19265	Up	0.333253	hypothetical protein	-
Unigene5224_All	1163	1.04	0.873333	-0.251979	Down	0.313613	1.04	13.9867	3.7494	Up	0.745336	0.206667	0.01	-4.36923	Down	0.364657	0.206667	1.53	2.88815	Up	0.503585	hypothetical protein	-
Unigene105_All	1536	2.07667	1.27333	-0.70566	Down	0.404369	2.07667	17.0133	3.03432	Up	0.744786	1.63	0.746667	-1.12634	Down	0.468737	1.63	1.63	0	-	0.259235	hypothetical protein	-
Unigene4221_All	496	0.656667	1.31	0.996334	Up	0.406484	0.656667	11.65	4.14902	Up	0.737691	0.743333	0.01	-6.21594	Down	0.524905	0.743333	0.843333	0.182094	Up	0.285633	hypothetical protein	-
CL3124.Contig2_All	1982	3.05667	0.65	-2.23345	Down	0.572941	3.05667	16.6433	2.44491	Up	0.72437	1.97	0.01	-7.62205	Down	0.695469	1.97	0.946667	-1.05727	Down	0.441135	hypothetical protein	-
Unigene16500_All	851	0.653333	2.35	1.84677	Up	0.525255	0.653333	10.1567	3.95846	Up	0.723874	0.0966667	0.713333	2.88349	Up	0.453031	0.0966667	0.433333	2.16439	Up	0.355784	hypothetical protein	-
Unigene9211_All	1188	1.14333	0.01	-6.8371	Down	0.56244	1.14333	10.6533	3.21999	Up	0.715408	2.61	0.01	-8.02791	Down	0.736934	2.61	0.953333	-1.453	Down	0.505116	hypothetical protein	-
CL2449.Contig2_All	3409	2.13	1.35667	-0.650787	Down	0.399101	2.13	12.3267	2.53286	Up	0.707227	0.0733333	0.166667	1.18442	Up	0.32871	0.0733333	0.153333	1.06413	Up	0.286432	Gibberellin 2-beta-dioxygenase 8	-
Unigene10425_All	1577	4.46333	0.71	-2.65223	Down	0.630869	4.46333	17.41	1.96372	Up	0.698054	2.47667	0.366667	-2.75586	Down	0.592468	2.47667	1.24	-0.99806	Down	0.454783	-	-
Unigene10298_All	1134	0.6	0.01	-5.90689	Down	0.447424	0.6	5.01	3.06178	Up	0.633616	1.64667	0.01	-7.3634	Down	0.666619	1.64667	0.01	-7.3634	Down	0.632561	hypothetical protein	-
Green: overlopping DEGs in the four samples; Yellow: Uniquely up-regulated DEGs in the highly virulent strain InVir;Blue: Up-regulated DEGs in the InVir; no colour: no significantly differential expression．

## Sheet: Modules gene midnightblue
Table A9 Genes of two co-expression modules in highly virulent strain InVir
GeneID	geneLength	InVir 0h vs InVir 24h					InVir 0h vs InVir 120h					WT 0h vs WT 24h					WT 0h vs WT 120h					Blast nr	Biological process
		Means-InVir 0h	Means-InVir 24h	log2Ratio(InVir 24h/InVir 0h)	Up-Down-Regulation(InVir 24h/InVir 0h)	Probability	Means-InVir 0h	Means-InVir 120h	log2Ratio(InVir 120h/ InVir0h)	Up-Down-Regulation(InVir 120h/InVir 0h)	Probability	Means-WT 0h	Means-WT 24h	log2Ratio(W_24h/W_0h)	Up-Down-Regulation(WT 24h/WT 0h)	Probability	Means-WT 0h	Means-WT 120h	log2Ratio(WT 120h/WT 0h)	Up-Down-Regulation(WT 120h/WT 0h)	Probability
Unigene1079_All	1003	0.77	0.8	0.0551416	Up	0.291476	0.77	60.3533	6.29243	Up	0.879243	0.08	0.593333	2.89077	Up	0.432634	0.08	0.01	-3	Down	0.284767	hypothetical protein FOTG_11554	oxidation-reduction process
Unigene5545_All	402	0.626667	6.19333	3.30495	Up	0.681637	0.626667	48.5933	6.27692	Up	0.873411	0.243333	4.87667	4.32489	Up	0.682285	0.243333	3	3.62396	Up	0.589822	hypothetical protein FOVG_13238	oxidation-reduction process
Unigene7471_All	1256	1.11	0.71	-0.644669	Down	0.359702	1.11	32.2233	4.85947	Up	0.805945	0.336667	1.38667	2.04223	Up	0.508961	0.336667	0.01	-5.07325	Down	0.368164	prostaglandin-endoperoxide synthase 1	oxidation-reduction process
CL2393.Contig1_All	4089	3.4	113.08	5.05567	Up	0.836171	3.4	1758.2	9.01435	Up	0.992308	1.92	38.7767	4.33601	Up	0.807391	1.92	164.093	6.41727	Up	0.872259	exoglucanase type C	Cell wall degradation and remodelling
CL2393.Contig2_All	4162	2.78	16.3467	2.55584	Up	0.747103	2.78	282.747	6.66828	Up	0.91831	3.38333	0.01	-8.4023	Down	0.772841	3.38333	13.3233	1.97744	Up	0.681396	exoglucanase type C	cell wall degradation and remodeling
Unigene2585_All	968	1.64333	47.8833	4.86483	Up	0.821144	1.64333	412.933	7.97314	Up	0.973725	1.42667	19.7433	3.79065	Up	0.780494	1.42667	22.34	3.96891	Up	0.759543	murein transglycosylase	cell wall degradation and remodeling
Unigene686_All	684	0.923333	1.98	1.10058	Up	0.453351	0.923333	31.8767	5.10951	Up	0.811587	0.126667	0.913333	2.8501	Up	0.480606	0.126667	4.10333	5.01769	Up	0.63996	prostaglandin-endoperoxide synthase 1	stress and defence
CL2646.Contig2_All	1577	16.8333	13.4467	-0.324072	Down	0.422043	16.8333	299.743	4.15433	Up	0.827399	2.59333	4.32667	0.738448	Up	0.495906	2.59333	18.02	2.79672	Up	0.730957	Putative mannan endo-1,4-beta-mannosidase C	metabolic process
CL2024.Contig2_All	454	2.33	11.45	2.29695	Up	0.712643	2.33	63.2367	4.76236	Up	0.821289	1.35	12.4833	3.20897	Up	0.748824	1.35	16.5367	3.61464	Up	0.739067	hypothetical protein FOXG_03014	-
CL243.Contig4_All	1949	1.85	0.07	-4.72403	Down	0.553907	1.85	75.94	5.35926	Up	0.841562	2.25	2.54667	0.178685	Up	0.34584	2.25	23.7067	3.3973	Up	0.756307	hypothetical protein FOC4_g10000147	-
CL2519.Contig2_All	1012	1.19	10.2533	3.10706	Up	0.726143	1.19	215.687	7.50183	Up	0.955312	1.91333	8.31333	2.11934	Up	0.690263	1.91333	27.19	3.82892	Up	0.767526	beta-glucosidase	-
Unigene12310_All	403	0.13	1.70333	3.71178	Up	0.531875	0.13	23.8633	7.52014	Up	0.912342	0.123333	7.79667	5.98222	Up	0.765798	0.123333	7.43	5.91273	Up	0.724673	triacylglycerol lipase	-
Unigene17004_All	822	0.683333	5.60333	3.03562	Up	0.666246	0.683333	62.9	6.52433	Up	0.893786	0.06	2.21333	5.20511	Up	0.615217	0.06	0.01	-2.58496	Down	0.278006	hypothetical protein FOZG_15717	-
Unigene7427_All	426	0.92	1.58333	0.783259	Up	0.395479	0.92	30.77	5.06375	Up	0.809068	1.02	0.01	-6.67243	Down	0.584821	1.02	8.11667	2.99232	Up	0.67767	-	-
Unigene9667_All	817	0.833333	54.9467	6.04299	Up	0.854595	0.833333	308.713	8.53316	Up	0.983352	0.726667	8.52333	3.55205	Up	0.724441	0.726667	24.8767	5.09736	Up	0.780295	hypothetical protein	-
Unigene2791_All	888	2.62333	126.443	5.59095	Up	0.849803	2.62333	736.917	8.13396	Up	0.978742	1.51	57.7833	5.25803	Up	0.8285	1.51	6.14667	2.02526	Up	0.624082	hypothetical protein	oxidation-reduction process
Unigene10936_All	1341	2.03333	24.7667	3.60648	Up	0.787749	2.03333	87.15	5.42158	Up	0.844896	0.01	3.97667	8.63542	Up	0.794315	0.01	9.31333	9.86315	Up	0.869231	-
Unigene10190_All	2329	15.6667	4.32667	-1.85637	Down	0.712027	15.6667	164.573	3.39296	Up	0.813515	1	3.14	1.65076	Up	0.574301	1	45.1233	5.4958	Up	0.812481	-
CL27.Contig25_All	3476	3.06333	0.6	-2.35207	Down	0.577943	3.06333	9.56333	1.64241	Up	0.627241	2.84333	0.01	-8.15144	Down	0.748573	2.84333	0.01	-8.15144	Down	0.716925	hypothetical protein FOTG_08899	metabolic process
CL2194.Contig3_All	1579	9.18667	7.23333	-0.344881	Down	0.405945	9.18667	25.73	1.48584	Up	0.671541	5.83	4.41333	-0.401627	Down	0.43784	5.83	3.86333	-0.59365	Down	0.44568	Putative enoyl-CoA hydratase paaF	metabolic process
CL27.Contig15_All	3368	2.48	0.776667	-1.67497	Down	0.521738	2.48	37.52	3.91925	Up	0.795489	2.62333	1.14667	-1.19396	Down	0.517563	2.62333	8.04667	1.61699	Up	0.619543	hypothetical protein FOTG_08899	metabolic process
CL1399.Contig2_All	3397	0.866667	0.41	-1.07985	Down	0.382189	0.866667	6.80333	2.97269	Up	0.666612	0.423333	2.65667	2.64975	Up	0.598012	0.423333	2.33333	2.46253	Up	0.543216	Uncharacterized protein LW94_6266	metabolic process
CL2024.Contig1_All	3103	13.99	31.9167	1.18991	Up	0.680615	13.99	125.253	3.16238	Up	0.80697	2.46667	43.9967	4.15676	Up	0.808137	2.46667	45.5633	4.20724	Up	0.788956	hypothetical protein FOXB_04800	Cell wall degradation and remodeling
CL969.Contig3_All	3141	0.55	0.01	-5.78136	Down	0.434422	0.55	1.64333	1.57912	Up	0.419905	0.636667	0.01	-5.99247	Down	0.497431	0.636667	0.01	-5.99247	Down	0.459825	hypothetical protein	transport
CL1334.Contig3_All	3925	3.69	0.01	-8.52748	Down	0.763958	3.69	10.9233	1.56572	Up	0.627777	0.423333	0.01	-5.40372	Down	0.433339	0.423333	0.01	-5.40372	Down	0.395549	oxidoreductase	oxidation-reduction process
Unigene1375_All	1386	0.453333	0.243333	-0.897638	Down	0.328275	0.453333	8.24	4.184	Up	0.708883	0.843333	0.01	-6.39803	Down	0.548732	0.843333	0.01	-6.39803	Down	0.511319	hypothetical protein	-
CL787.Contig3_All	3698	0.716667	0.01	-6.16323	Down	0.476777	0.716667	7.52	3.39136	Up	0.686179	1.70667	0.483333	-1.82009	Down	0.521637	1.70667	1.39	-0.296096	Down	0.322679	hypothetical protein	-
CL343.Contig4_All	2883	0.406667	0.01	-5.34577	Down	0.39358	0.406667	4.09	3.33018	Up	0.614022	0.28	0.01	-4.80735	Down	0.388166	0.28	0.26	-0.106915	Down	0.266291	hypothetical protein	-
Unigene4099_All	942	0.79	2.69333	1.76947	Up	0.536071	0.79	7.18333	3.18473	Up	0.677808	0.336667	0.636667	0.919217	Up	0.378852	0.336667	0.01	-5.07325	Down	0.368164	hypothetical protein	-
Unigene16587_All	356	0.46	1.81667	1.98159	Up	0.501835	0.46	19.0367	5.371	Up	0.797295	0.31	2.06667	2.73697	Up	0.572396	0.31	0.01	-4.9542	Down	0.358986	hypothetical protein	-
CL1811.Contig5_All	665	2.09667	0.01	-7.71195	Down	0.672614	2.09667	17.28	3.04293	Up	0.745892	1.34333	0.01	-7.06967	Down	0.631479	1.34333	0.01	-7.06967	Down	0.596583	hypothetical protein	-
Unigene177_All	1998	7.93667	2.74	-1.53436	Down	0.627962	7.93667	41.3567	2.38151	Up	0.763538	0.893333	1.35	0.595689	Up	0.396727	0.893333	2.34	1.38924	Up	0.488768	hypothetical protein	-
Unigene3128_All	512	0.45	0.01	-5.49185	Down	0.406309	0.45	2.18667	2.28074	Up	0.497264	0.883333	0.01	-6.46489	Down	0.557537	0.883333	0.01	-6.46489	Down	0.520356	hypothetical protein	-
CL2943.Contig1_All	770	0.64	0.01	-6	Down	0.458114	0.64	2.99667	2.22721	Up	0.537593	0.636667	0.01	-5.99247	Down	0.497431	0.636667	0.01	-5.99247	Down	0.459825	hypothetical protein	-
CL51.Contig1_All	937	1.75	0.01	-7.45121	Down	0.641433	1.75	6.97333	1.99449	Up	0.624817	1.39333	0.01	-7.1224	Down	0.637824	1.39333	1.6	0.199531	Up	0.301511	hypothetical protein	-
Unigene5691_All	2250	2.54667	1.69	-0.591587	Down	0.4006	2.54667	8.29	1.70276	Up	0.61912	1.27	1.09667	-0.211703	Down	0.337089	1.27	0.47	-1.4341	Down	0.431547	hypothetical protein	-
CL1521.Contig1_All	2519	1.2	0.793333	-0.597035	Down	0.359569	1.2	3.84667	1.68057	Up	0.533282	0.01	0.756667	6.24159	Up	0.52883	0.01	1.18	6.88264	Up	0.574246	hypothetical protein	-
Unigene9945_All	555	4.54	1.64333	-1.46607	Down	0.566867	4.54	13.2867	1.54922	Up	0.639699	0.0833333	0.01	-3.05889	Down	0.324467	0.0833333	0.01	-3.05889	Down	0.284767	hypothetical protein	-
Unigene8191_All	1038	1.63	0.333333	-2.28983	Down	0.500869	1.63	3.78333	1.21479	Up	0.47714	1.05667	1.31667	0.31737	Up	0.356184	1.05667	0.01	-6.72338	Down	0.554387	hypothetical protein	-
Yellow: Uniquely up-regulated DEGs in the highly virulent strain InVir; Blue: Up-regulated DEGs in the InVir; no colour: no significantly differential expression．
